# Supplementary material for: Suppression of kernel vibrations by layer-by-layer ligand engineering boosts photoluminescence efficiency of gold nanoclusters
Source: Nat Commun. 2023 Feb 7;14:658. doi: 10.1038/s41467-023-36387-2 (PMC9902523; doi:10.1038/s41467-023-36387-2)
Supplement: Supplementary file 4 — Source Data [file 41467_2023_36387_MOESM4_ESM.zip]

Archive with 2 entries (1 files):
- Source Data/
- Source Data/Source Data.xlsx
