# Supplementary material for: Suppression of kernel vibrations by layer-by-layer ligand engineering boosts photoluminescence efficiency of gold nanoclusters
Source: Nat Commun. 2023 Feb 7;14:658. doi: 10.1038/s41467-023-36387-2 (PMC9902523; doi:10.1038/s41467-023-36387-2)
Supplement: Supplementary file 4 — Source Data [file 41467_2023_36387_MOESM4_ESM.zip › Source Data/Source Data.xlsx]

## Sheet: Figure 1c
Au-1 NCs			Au-2 NCs			Au-3 NCs
Time decay	PL intensity		Time decay	PL intensity		Time decay	PL intensity
75	0.00111		0	0.00317		0	0.00542
75.1953	0.00111		0.97656	0.00317		0.97656	0.00542
75.3906	0.00117		1.95313	0.00274		1.95313	0.00542
75.5859	0.000977071		2.92969	0.00305		2.92969	0.00487
75.7812	0.00169		3.90625	0.00258		3.90625	0.00569
75.9766	0.00202		4.88281	0.00309		4.88281	0.00515
76.1719	0.00117		5.85938	0.00309		5.85938	0.00636
76.3672	0.00117		6.83594	0.00297		6.83594	0.00474
76.5625	0.00117		7.8125	0.00289		7.8125	0.00487
76.7578	0.00137		8.78906	0.00301		8.78906	0.00569
76.9531	0.00124		9.76563	0.00317		9.76563	0.00609
77.1484	0.00137		10.7422	0.00282		10.7422	0.00582
77.3438	0.00163		11.7188	0.00321		11.7188	0.00555
77.5391	0.00111		12.6953	0.00305		12.6953	0.00406
77.7344	0.000977071		13.6719	0.00274		13.6719	0.00677
77.9297	0.00117		14.6484	0.00286		14.6484	0.00474
78.125	0.0013		15.625	0.00286		15.625	0.0046
78.3203	0.00143		16.6016	0.00321		16.6016	0.00339
78.5156	0.00111		17.5781	0.00282		17.5781	0.00406
78.7109	0.00104		18.5547	0.00344		18.5547	0.00609
78.9062	0.00124		19.5312	0.00235		19.5312	0.00474
79.1016	0.00117		20.5078	0.00211		20.5078	0.00433
79.2969	0.00104		21.4844	0.00297		21.4844	0.00366
79.4922	0.000846795		22.4609	0.00278		22.4609	0.00542
79.6875	0.000977071		23.4375	0.0027		23.4375	0.00433
79.8828	0.00143		24.4141	0.00246		24.4141	0.0046
80.0781	0.0013		25.3906	0.00266		25.3906	0.00582
80.2734	0.00176		26.3672	0.00266		26.3672	0.00542
80.4688	0.00143		27.3438	0.00305		27.3438	0.00542
80.6641	0.00176		28.3203	0.00278		28.3203	0.0046
80.8594	0.00156		29.2969	0.00262		29.2969	0.00487
81.0547	0.00143		30.2734	0.00325		30.2734	0.00596
81.25	0.00156		31.25	0.0025		31.25	0.00433
81.4453	0.00176		32.2266	0.00278		32.2266	0.00433
81.6406	0.00117		33.2031	0.00278		33.2031	0.00528
81.8359	0.000911933		34.1797	0.00242		34.1797	0.00433
82.0312	0.00163		35.1562	0.00293		35.1562	0.00528
82.2266	0.00163		36.1328	0.00266		36.1328	0.00474
82.4219	0.00163		37.1094	0.00262		37.1094	0.00515
82.6172	0.00111		38.0859	0.00262		38.0859	0.00528
82.8125	0.00182		39.0625	0.00231		39.0625	0.00515
83.0078	0.000846795		40.0391	0.00242		40.0391	0.00379
83.2031	0.00137		41.0156	0.00242		41.0156	0.0046
83.3984	0.00117		41.9922	0.00199		41.9922	0.00623
83.5938	0.00124		42.9688	0.0025		42.9688	0.00406
83.7891	0.00176		43.9453	0.00282		43.9453	0.0042
83.9844	0.0015		44.9219	0.00266		44.9219	0.00501
84.1797	0.00124		45.8984	0.0027		45.8984	0.00528
84.375	0.000911933		46.875	0.00286		46.875	0.00487
84.5703	0.00104		47.8516	0.00286		47.8516	0.00379
84.7656	0.00163		48.8281	0.00246		48.8281	0.00352
84.9609	0.0013		49.8047	0.00246		49.8047	0.00528
85.1562	0.00169		50.7812	0.00293		50.7812	0.00433
85.3516	0.00143		51.7578	0.00278		51.7578	0.0042
85.5469	0.00156		52.7344	0.00258		52.7344	0.0046
85.7422	0.00117		53.7109	0.00301		53.7109	0.0046
85.9375	0.00156		54.6875	0.00223		54.6875	0.0046
86.1328	0.0015		55.6641	0.00278		55.6641	0.00487
86.3281	0.00111		56.6406	0.00254		56.6406	0.00433
86.5234	0.00169		57.6172	0.00242		57.6172	0.00366
86.7188	0.00189		58.5938	0.0025		58.5938	0.00406
86.9141	0.00137		59.5703	0.00246		59.5703	0.00433
87.1094	0.00104		60.5469	0.00246		60.5469	0.00352
87.3047	0.00182		61.5234	0.00227		61.5234	0.00609
87.5	0.00143		62.5	0.00246		62.5	0.00393
87.6953	0.000651381		63.4766	0.00286		63.4766	0.00284
87.8906	0.00143		64.4531	0.0025		64.4531	0.00474
88.0859	0.00137		65.4297	0.00317		65.4297	0.00298
88.2812	0.00163		66.4062	0.00246		66.4062	0.0046
88.4766	0.000846795		67.3828	0.00242		67.3828	0.00352
88.6719	0.00137		68.3594	0.00231		68.3594	0.00528
88.8672	0.0015		69.3359	0.00239		69.3359	0.00487
89.0625	0.00176		70.3125	0.00274		70.3125	0.00393
89.2578	0.00169		71.2891	0.00215		71.2891	0.00596
89.4531	0.00143		72.2656	0.0025		72.2656	0.00393
89.6484	0.00169		73.2422	0.00207		73.2422	0.00528
89.8438	0.00111		74.2188	0.00258		74.2188	0.00474
90.0391	0.00163		75.1953	0.00266		75.1953	0.00582
90.2344	0.00111		76.1719	0.00254		76.1719	0.00298
90.4297	0.0015		77.1484	0.00297		77.1484	0.00474
90.625	0.0013		78.125	0.00203		78.125	0.00393
90.8203	0.00143		79.1016	0.00242		79.1016	0.00515
91.0156	0.00156		80.0781	0.00242		80.0781	0.00447
91.2109	0.00111		81.0547	0.00246		81.0547	0.0046
91.4062	0.000846795		82.0312	0.00254		82.0312	0.00501
91.6016	0.00124		83.0078	0.00258		83.0078	0.00474
91.7969	0.00137		83.9844	0.00282		83.9844	0.00623
91.9922	0.000977071		84.9609	0.00321		84.9609	0.00352
92.1875	0.000977071		85.9375	0.00211		85.9375	0.00542
92.3828	0.00143		86.9141	0.00289		86.9141	0.00582
92.5781	0.00111		87.8906	0.00289		87.8906	0.00501
92.7734	0.00111		88.8672	0.00196		88.8672	0.00501
92.9688	0.000716519		89.8438	0.00235		89.8438	0.00501
93.1641	0.0015		90.8203	0.00227		90.8203	0.00339
93.3594	0.00143		91.7969	0.00192		91.7969	0.0046
93.5547	0.00111		92.7734	0.00266		92.7734	0.00542
93.75	0.000977071		93.75	0.00219		93.75	0.00487
93.9453	0.0013		94.7266	0.00184		94.7266	0.0042
94.1406	0.0013		95.7031	0.00266		95.7031	0.0046
94.3359	0.00156		96.6797	0.00239		96.6797	0.00352
94.5312	0.000911933		97.6562	0.00481		97.6562	0.00745
94.7266	0.00137		98.6328	0.22328		98.6328	0.19269
94.9219	0.00163		99.6094	0.9269		99.6094	0.85322
95.1172	0.00169		100.586	1		100.586	1
95.3125	0.000911933		101.562	0.97254		101.562	0.95965
95.5078	0.00163		102.539	0.92706		102.539	0.95775
95.7031	0.00117		103.516	0.89894		103.516	0.96168
95.8984	0.00169		104.492	0.84645		104.492	0.90616
96.0938	0.00143		105.469	0.82381		105.469	0.88747
96.2891	0.0013		106.445	0.798		106.445	0.88287
96.4844	0.00221		107.422	0.78102		107.422	0.852
96.6797	0.00202		108.398	0.73632		108.398	0.83169
96.875	0.00228		109.375	0.7188		109.375	0.79892
97.0703	0.00358		110.352	0.69447		110.352	0.78334
97.2656	0.0056		111.328	0.67566		111.328	0.79702
97.4609	0.01283		112.305	0.65349		112.305	0.74692
97.6562	0.05341		113.281	0.63295		113.281	0.73907
97.8516	0.13158		114.258	0.61367		114.258	0.73595
98.0469	0.25638		115.234	0.6062		115.234	0.72173
98.2422	0.39799		116.211	0.58927		116.211	0.7002
98.4375	0.56195		117.188	0.57151		117.188	0.67935
98.6328	0.74179		118.164	0.54883		118.164	0.68504
98.8281	0.87155		119.141	0.53498		119.141	0.64983
99.0234	0.9615		120.117	0.52126		120.117	0.64929
99.2188	1		121.094	0.50632		121.094	0.652
99.4141	0.96105		122.07	0.49611		122.07	0.63236
99.6094	0.86269		123.047	0.48246		123.047	0.61909
99.8047	0.77697		124.023	0.47393		124.023	0.58199
100	0.66486		125	0.45309		125	0.60474
100.195	0.58058		125.977	0.44151		125.977	0.57549
100.391	0.51042		126.953	0.43123		126.953	0.55545
100.586	0.44574		127.93	0.42426		127.93	0.54665
100.781	0.3963		128.906	0.41648		128.906	0.55112
100.977	0.358		129.883	0.40354		129.883	0.53284
101.172	0.32582		130.859	0.39		130.859	0.5346
101.367	0.29781		131.836	0.38007		131.836	0.52024
101.562	0.26524		132.812	0.37491		132.812	0.50047
101.758	0.24824		133.789	0.35711		133.789	0.48531
101.953	0.22095		134.766	0.35293		134.766	0.4998
102.148	0.21092		135.742	0.34659		135.742	0.47258
102.344	0.196		136.719	0.33502		136.719	0.48585
102.539	0.18584		137.695	0.32606		137.695	0.46919
102.734	0.16995		138.672	0.3223		138.672	0.46229
102.93	0.16076		139.648	0.31022		139.648	0.45606
103.125	0.14578		140.625	0.30165		140.625	0.45322
103.32	0.14141		141.602	0.29716		141.602	0.43737
103.516	0.12832		142.578	0.29403		142.578	0.43466
103.711	0.11803		143.555	0.27831		143.555	0.41544
103.906	0.11738		144.531	0.27263		144.531	0.4019
104.102	0.11718		145.508	0.26837		145.508	0.40636
104.297	0.10741		146.484	0.2643		146.484	0.3916
104.492	0.09888		147.461	0.26254		147.461	0.39093
104.688	0.09178		148.438	0.25089		148.438	0.38768
104.883	0.08637		149.414	0.24232		149.414	0.3912
105.078	0.09028		150.391	0.24103		150.391	0.37617
105.273	0.08266		151.367	0.23583		151.367	0.37495
105.469	0.07634		152.344	0.23458		152.344	0.3698
105.664	0.0725		153.32	0.22394		153.32	0.3434
105.859	0.07335		154.297	0.21409		154.297	0.348
106.055	0.06781		155.273	0.21616		155.273	0.34868
106.25	0.06247		156.25	0.20806		156.25	0.33717
106.445	0.06957		157.227	0.21119		157.227	0.33974
106.641	0.06123		158.203	0.20009		158.203	0.33026
106.836	0.05967		159.18	0.19668		159.18	0.31862
107.031	0.05322		160.156	0.19109		160.156	0.32607
107.227	0.05491		161.133	0.18636		161.133	0.30697
107.422	0.0497		162.109	0.18268		162.109	0.30548
107.617	0.05172		163.086	0.18127		163.086	0.30142
107.812	0.04931		164.062	0.17341		164.062	0.29858
108.008	0.04534		165.039	0.16657		165.039	0.28856
108.203	0.04286		166.016	0.17306		166.016	0.29181
108.398	0.04384		166.992	0.16935		166.992	0.28409
108.594	0.04195		167.969	0.16454		167.969	0.28788
108.789	0.03856		168.945	0.16031		168.945	0.27109
108.984	0.04091		169.922	0.15511		169.922	0.26676
109.18	0.03687		170.898	0.15472		170.898	0.26378
109.375	0.0357		171.875	0.1449		171.875	0.25796
109.57	0.03446		172.852	0.14267		172.852	0.26066
109.766	0.03439		173.828	0.14138		173.828	0.24739
109.961	0.03211		174.805	0.13896		174.805	0.25579
110.156	0.03198		175.781	0.1352		175.781	0.2394
110.352	0.02912		176.758	0.13489		176.758	0.23345
110.547	0.02886		177.734	0.13176		177.734	0.23521
110.742	0.02931		178.711	0.12988		178.711	0.239
110.938	0.02684		179.688	0.12562		179.688	0.23087
111.133	0.02638		180.664	0.11956		180.664	0.23548
111.328	0.02684		181.641	0.11831		181.641	0.22722
111.523	0.02645		182.617	0.11944		182.617	0.21571
111.719	0.02456		183.594	0.11166		183.594	0.22532
111.914	0.02495		184.57	0.11354		184.57	0.21151
112.109	0.02299		185.547	0.10896		185.547	0.20298
112.305	0.02345		186.523	0.10876		186.523	0.20812
112.5	0.0226		187.5	0.10919		187.5	0.19986
112.695	0.02397		188.477	0.10251		188.477	0.19783
112.891	0.02351		189.453	0.09938		189.453	0.19215
113.086	0.02006		190.43	0.09926		190.43	0.20257
113.281	0.01856		191.406	0.09644		191.406	0.19228
113.477	0.02163		192.383	0.09261		192.383	0.18903
113.672	0.02084		193.359	0.09269		193.359	0.19133
113.867	0.0185		194.336	0.0907		194.336	0.18538
114.062	0.02084		195.312	0.08839		195.312	0.17522
114.258	0.01791		196.289	0.08413		196.289	0.17793
114.453	0.01622		197.266	0.08291		197.266	0.17536
114.648	0.01655		198.242	0.08671		198.242	0.16994
114.844	0.01596		199.219	0.08186		199.219	0.16858
115.039	0.01609		200.195	0.08225		200.195	0.17143
115.234	0.01746		201.172	0.08166		201.172	0.16452
115.43	0.01583		202.148	0.07806		202.148	0.16263
115.625	0.01413		203.125	0.07845		203.125	0.15762
115.82	0.01511		204.102	0.0763		204.102	0.15328
116.016	0.01459		205.078	0.07501		205.078	0.15518
116.211	0.01596		206.055	0.07509		206.055	0.15721
116.406	0.01531		207.031	0.06852		207.031	0.15789
116.602	0.01381		208.008	0.06743		208.008	0.15085
116.797	0.01407		208.984	0.06876		208.984	0.14543
116.992	0.01309		209.961	0.06844		209.961	0.15531
117.188	0.01387		210.938	0.06625		210.938	0.14394
117.383	0.01453		211.914	0.06676		211.914	0.14272
117.578	0.01172		212.891	0.06398		212.891	0.14489
117.773	0.01199		213.867	0.05929		213.867	0.14123
117.969	0.01303		214.844	0.05976		214.844	0.13744
118.164	0.01199		215.82	0.05827		215.82	0.13947
118.359	0.01257		216.797	0.05956		216.797	0.12986
118.555	0.01114		217.773	0.05671		217.773	0.13351
118.75	0.01029		218.75	0.05632		218.75	0.13108
118.945	0.01251		219.727	0.05425		219.727	0.12431
119.141	0.01016		220.703	0.05636		220.703	0.1262
119.336	0.01062		221.68	0.05073		221.68	0.13216
119.531	0.01186		222.656	0.05213		222.656	0.1239
119.727	0.01114		223.633	0.05311		223.633	0.11713
119.922	0.01186		224.609	0.04838		224.609	0.11699
120.117	0.00925		225.586	0.04924		225.586	0.11442
120.312	0.01042		226.562	0.04947		226.562	0.12079
120.508	0.01101		227.539	0.04494		227.539	0.11699
120.703	0.00938		228.516	0.04674		228.516	0.11198
120.898	0.01127		229.492	0.04728		229.492	0.109
121.094	0.00866		230.469	0.04537		230.469	0.11036
121.289	0.00912		231.445	0.04423		231.445	0.10657
121.484	0.0101		232.422	0.04431		232.422	0.11009
121.68	0.00821		233.398	0.04279		233.398	0.10399
121.875	0.00892		234.375	0.0406		234.375	0.10264
122.07	0.0086		235.352	0.0379		235.352	0.10061
122.266	0.00762		236.328	0.03989		236.328	0.09926
122.461	0.00814		237.305	0.03786		237.305	0.10359
122.656	0.00834		238.281	0.04009		238.281	0.09614
122.852	0.00717		239.258	0.03755		239.258	0.09343
123.047	0.00866		240.234	0.03841		240.234	0.09519
123.242	0.0071		241.211	0.0359		241.211	0.09492
123.438	0.00645		242.188	0.03669		242.188	0.09506
123.633	0.00775		243.164	0.03446		243.164	0.08707
123.828	0.0071		244.141	0.03403		244.141	0.09438
124.023	0.00853		245.117	0.03383		245.117	0.09357
124.219	0.00782		246.094	0.03375		246.094	0.0914
124.414	0.00788		247.07	0.03254		247.07	0.0868
124.609	0.00756		248.047	0.03211		248.047	0.08111
124.805	0.00801		249.023	0.0325		249.023	0.08612
125	0.0073		250	0.02957		250	0.08504
125.195	0.00762		250.977	0.03101		250.977	0.0826
125.391	0.00619		251.953	0.03015		251.953	0.08788
125.586	0.00756		252.93	0.02835		252.93	0.07908
125.781	0.00677		253.906	0.02742		253.906	0.08097
125.977	0.00495		254.883	0.02922		254.883	0.07976
126.172	0.00736		255.859	0.02714		255.859	0.07529
126.367	0.00697		256.836	0.02808		256.836	0.07231
126.562	0.00619		257.812	0.02652		257.812	0.07718
126.758	0.00651		258.789	0.02609		258.789	0.07095
126.953	0.00677		259.766	0.02648		259.766	0.07745
127.148	0.00638		260.742	0.02585		260.742	0.06879
127.344	0.00541		261.719	0.02456		261.719	0.07231
127.539	0.00515		262.695	0.0244		262.695	0.065
127.734	0.00606		263.672	0.02464		263.672	0.07109
127.93	0.00638		264.648	0.02354		264.648	0.07163
128.125	0.00599		265.625	0.0239		265.625	0.0654
128.32	0.00606		266.602	0.02218		266.602	0.07271
128.516	0.00508		267.578	0.02249		267.578	0.06554
128.711	0.00521		268.555	0.02319		268.555	0.06554
128.906	0.00521		269.531	0.02135		269.531	0.06649
129.102	0.00547		270.508	0.02202		270.508	0.06608
129.297	0.00593		271.484	0.02151		271.484	0.05823
129.492	0.00567		272.461	0.02151		272.461	0.06716
129.688	0.0058		273.438	0.01979		273.438	0.06581
129.883	0.00515		274.414	0.0201		274.414	0.06445
130.078	0.00515		275.391	0.02077		275.391	0.06134
130.273	0.00651		276.367	0.01862		276.367	0.06432
130.469	0.00521		277.344	0.01877		277.344	0.05471
130.664	0.00528		278.32	0.01862		278.32	0.05985
130.859	0.00534		279.297	0.01764		279.297	0.05565
131.055	0.00554		280.273	0.01709		280.273	0.06066
131.25	0.00456		281.25	0.0185		281.25	0.05552
131.445	0.00482		282.227	0.01623		282.227	0.05308
131.641	0.00449		283.203	0.01823		283.203	0.05308
131.836	0.00449		284.18	0.0167		284.18	0.05389
132.031	0.00476		285.156	0.01666		285.156	0.05213
132.227	0.00515		286.133	0.01678		286.133	0.05227
132.422	0.00469		287.109	0.01553		287.109	0.05105
132.617	0.00554		288.086	0.01611		288.086	0.0524
132.812	0.00384		289.062	0.0133		289.062	0.04929
133.008	0.00391		290.039	0.01604		290.039	0.04658
133.203	0.00495		291.016	0.0142		291.016	0.0497
133.398	0.00495		291.992	0.01435		291.992	0.05254
133.594	0.00423		292.969	0.0151		292.969	0.04807
133.789	0.00443		293.945	0.01431		293.945	0.05322
133.984	0.00462		294.922	0.01388		294.922	0.04509
134.18	0.0041		295.898	0.01416		295.898	0.04536
134.375	0.0041		296.875	0.01279		296.875	0.04766
134.57	0.00371		297.852	0.01455		297.852	0.04414
134.766	0.00391		298.828	0.01291		298.828	0.04401
134.961	0.00462		299.805	0.01357		299.805	0.04157
135.156	0.00443		300.781	0.01271		300.781	0.04103
135.352	0.00397		301.758	0.01216		301.758	0.05105
135.547	0.0043		302.734	0.0124		302.734	0.04658
135.742	0.00573		303.711	0.01357		303.711	0.04523
135.938	0.00436		304.688	0.01177		304.688	0.0413
136.133	0.0043		305.664	0.01142		305.664	0.04333
136.328	0.00397		306.641	0.01181		306.641	0.04238
136.523	0.00378		307.617	0.0106		307.617	0.04238
136.719	0.0041		308.594	0.01142		308.594	0.03561
136.914	0.0041		309.57	0.01122		309.57	0.04076
137.109	0.00449		310.547	0.01158		310.547	0.04049
137.305	0.003		311.523	0.01107		311.523	0.04116
137.5	0.00417		312.5	0.00997		312.5	0.04008
137.695	0.00358		313.477	0.00974		313.477	0.03859
137.891	0.0041		314.453	0.01052		314.453	0.0371
138.086	0.00436		315.43	0.01044		315.43	0.03859
138.281	0.00384		316.406	0.01052		316.406	0.03643
138.477	0.00417		317.383	0.01083		317.383	0.03656
138.672	0.00326		318.359	0.01029		318.359	0.03507
138.867	0.00404		319.336	0.01036		319.336	0.03602
139.062	0.00287		320.312	0.00958		320.312	0.03372
139.258	0.00293		321.289	0.00806		321.289	0.03656
139.453	0.00417		322.266	0.0095		322.266	0.03412
139.648	0.00326		323.242	0.00943		323.242	0.03656
139.844	0.00371		324.219	0.00974		324.219	0.03142
140.039	0.00326		325.195	0.00864		325.195	0.03453
140.234	0.00345		326.172	0.00915		326.172	0.02993
140.43	0.003		327.148	0.00857		327.148	0.03223
140.625	0.00358		328.125	0.00989		328.125	0.03507
140.82	0.00274		329.102	0.00845		329.102	0.03263
141.016	0.00319		330.078	0.0088		330.078	0.03209
141.211	0.00254		331.055	0.00821		331.055	0.03047
141.406	0.00391		332.031	0.00829		332.031	0.03033
141.602	0.00358		333.008	0.00829		333.008	0.02911
141.797	0.00332		333.984	0.00798		333.984	0.03304
141.992	0.00449		334.961	0.00833		334.961	0.03277
142.188	0.00313		335.938	0.00767		335.938	0.03114
142.383	0.00293		336.914	0.00806		336.914	0.03318
142.578	0.00254		337.891	0.00669		337.891	0.02884
142.773	0.00319		338.867	0.00657		338.867	0.02722
142.969	0.00339		339.844	0.00649		339.844	0.02952
143.164	0.00208		340.82	0.00724		340.82	0.02762
143.359	0.00352		341.797	0.00622		341.797	0.02735
143.555	0.0028		342.773	0.00688		342.773	0.02573
143.75	0.00293		343.75	0.00637		343.75	0.02762
143.945	0.003		344.727	0.00622		344.727	0.026
144.141	0.00254		345.703	0.00606		345.703	0.02613
144.336	0.00293		346.68	0.00704		346.68	0.02559
144.531	0.00221		347.656	0.00641		347.656	0.02546
144.727	0.00326		348.633	0.00583		348.633	0.02722
144.922	0.0028		349.609	0.00551		349.609	0.02546
145.117	0.00306		350.586	0.00618		350.586	0.02613
145.312	0.00365		351.562	0.0054		351.562	0.02397
145.508	0.00319		352.539	0.00548		352.539	0.02573
145.703	0.00267		353.516	0.0054		353.516	0.02329
145.898	0.00287		354.492	0.00591		354.492	0.02519
146.094	0.00397		355.469	0.00563		355.469	0.02532
146.289	0.00345		356.445	0.00626		356.445	0.02586
146.484	0.00274		357.422	0.00614		357.422	0.02207
146.68	0.00261		358.398	0.00614		358.398	0.02776
146.875	0.00274		359.375	0.00567		359.375	0.0241
147.07	0.00371		360.352	0.00548		360.352	0.02424
147.266	0.00241		361.328	0.00563		361.328	0.02126
147.461	0.00221		362.305	0.00563		362.305	0.0237
147.656	0.00293		363.281	0.00528		363.281	0.02099
147.852	0.00384		364.258	0.00524		364.258	0.01977
148.047	0.00358		365.234	0.00501		365.234	0.02045
148.242	0.00274		366.211	0.00508		366.211	0.02383
148.438	0.00248		367.188	0.00536		367.188	0.02288
148.633	0.00287		368.164	0.00438		368.164	0.02018
148.828	0.00215		369.141	0.0054		369.141	0.02153
149.023	0.00313		370.117	0.00426		370.117	0.01855
149.219	0.00274		371.094	0.0052		371.094	0.01828
149.414	0.00287		372.07	0.00524		372.07	0.02018
149.609	0.00306		373.047	0.00505		373.047	0.02031
149.805	0.00313		374.023	0.00438		374.023	0.02018
150	0.00261		375	0.00446		375	0.01801
150.195	0.00248		375.977	0.00493		375.977	0.01909
150.391	0.00241		376.953	0.00415		376.953	0.02045
150.586	0.00215		377.93	0.00512		377.93	0.02248
150.781	0.003		378.906	0.00434		378.906	0.01625
150.977	0.00267		379.883	0.00426		379.883	0.01652
151.172	0.00202		380.859	0.00493		380.859	0.01909
151.367	0.00189		381.836	0.00469		381.836	0.01963
151.562	0.00189		382.812	0.00379		382.812	0.01869
151.758	0.00274		383.789	0.00508		383.789	0.01774
151.953	0.00332		384.766	0.00407		384.766	0.02018
152.148	0.00326		385.742	0.00458		385.742	0.01733
152.344	0.00306		386.719	0.0043		386.719	0.01814
152.539	0.00234		387.695	0.00356		387.695	0.01679
152.734	0.00261		388.672	0.00383		388.672	0.01869
152.93	0.0028		389.648	0.00399		389.648	0.01882
153.125	0.00319		390.625	0.00364		390.625	0.0172
153.32	0.00234		391.602	0.00391		391.602	0.01354
153.516	0.0028		392.578	0.00438		392.578	0.01814
153.711	0.00228		393.555	0.00387		393.555	0.01842
153.906	0.00339		394.531	0.00383		394.531	0.01774
154.102	0.00189		395.508	0.0043		395.508	0.01408
154.297	0.00195		396.484	0.00399		396.484	0.01381
154.492	0.00195		397.461	0.00411		397.461	0.01787
154.688	0.00241		398.438	0.00332		398.438	0.01544
154.883	0.00215		399.414	0.00301		399.414	0.01638
155.078	0.00313		400.391	0.00329		400.391	0.0149
155.273	0.00228		401.367	0.00407		401.367	0.01584
155.469	0.00261		402.344	0.00309		402.344	0.01449
155.664	0.00228		403.32	0.00372		403.32	0.01571
155.859	0.00254		404.297	0.00403		404.297	0.01544
156.055	0.00228		405.273	0.00368		405.273	0.01638
156.25	0.00241		406.25	0.00375		406.25	0.01435
156.445	0.00261		407.227	0.00364		407.227	0.01584
156.641	0.00202		408.203	0.00407		408.203	0.01625
156.836	0.00248		409.18	0.00356		409.18	0.01313
157.031	0.00195		410.156	0.00254		410.156	0.01679
157.227	0.00202		411.133	0.00332		411.133	0.01611
157.422	0.00267		412.109	0.00418		412.109	0.01544
157.617	0.00215		413.086	0.00383		413.086	0.01192
157.812	0.00306		414.062	0.00278		414.062	0.01584
158.008	0.00215		415.039	0.00317		415.039	0.01462
158.203	0.00202		416.016	0.00297		416.016	0.01517
158.398	0.00215		416.992	0.00293		416.992	0.01232
158.594	0.00176		417.969	0.00332		417.969	0.01381
158.789	0.00221		418.945	0.00282		418.945	0.0149
158.984	0.00221		419.922	0.0034		419.922	0.01354
159.18	0.003		420.898	0.00305		420.898	0.01341
159.375	0.00326		421.875	0.00289		421.875	0.01476
159.57	0.00208		422.852	0.00313		422.852	0.01286
159.766	0.00169		423.828	0.00364		423.828	0.013
159.961	0.00208		424.805	0.00313		424.805	0.01137
160.156	0.00241		425.781	0.00391		425.781	0.01381
160.352	0.00208		426.758	0.00332		426.758	0.01232
160.547	0.00202		427.734	0.00274		427.734	0.00988
160.742	0.00254		428.711	0.00329		428.711	0.01151
160.938	0.00228		429.688	0.00227		429.688	0.01097
161.133	0.00189		430.664	0.00321		430.664	0.01571
161.328	0.00176		431.641	0.0034		431.641	0.00921
161.523	0.00208		432.617	0.0027		432.617	0.0107
161.719	0.0015		433.594	0.00305		433.594	0.01327
161.914	0.00267		434.57	0.00329		434.57	0.01056
162.109	0.00202		435.547	0.00262		435.547	0.01124
162.305	0.00189		436.523	0.00274		436.523	0.01368
162.5	0.00254		437.5	0.00321		437.5	0.0111
162.695	0.0028		438.477	0.00305		438.477	0.01137
162.891	0.00254		439.453	0.00305		439.453	0.01002
163.086	0.00215		440.43	0.00235		440.43	0.01137
163.281	0.00215		441.406	0.00274		441.406	0.0111
163.477	0.00143		442.383	0.00286		442.383	0.01137
163.672	0.00156		443.359	0.00286		443.359	0.01016
163.867	0.00274		444.336	0.00239		444.336	0.01151
164.062	0.00137		445.312	0.00336		445.312	0.00961
164.258	0.00202		446.289	0.00223		446.289	0.01043
164.453	0.00163		447.266	0.00297		447.266	0.00988
164.648	0.00287		448.242	0.00254		448.242	0.01273
164.844	0.00234		449.219	0.00266		449.219	0.01097
165.039	0.00215		450.195	0.00239		450.195	0.0107
165.234	0.00208		451.172	0.00297		451.172	0.01029
165.43	0.00254		452.148	0.00262		452.148	0.00975
165.625	0.00221		453.125	0.00293		453.125	0.01016
165.82	0.00208		454.102	0.00266		454.102	0.01043
166.016	0.00202		455.078	0.00258		455.078	0.0107
166.211	0.00208		456.055	0.00239		456.055	0.0107
166.406	0.00189		457.031	0.00305		457.031	0.0084
166.602	0.00254		458.008	0.00219		458.008	0.0088
166.797	0.00156		458.984	0.0025		458.984	0.00894
166.992	0.00215		459.961	0.00262		459.961	0.01043
167.188	0.00202		460.938	0.00266		460.938	0.0088
167.383	0.00248		461.914	0.00235		461.914	0.01056
167.578	0.0015		462.891	0.0025		462.891	0.00988
167.773	0.00176		463.867	0.0025		463.867	0.00799
167.969	0.00208		464.844	0.0025		464.844	0.01083
168.164	0.00117		465.82	0.0025		465.82	0.00921
168.359	0.00182		466.797	0.00293		466.797	0.01151
168.555	0.00189		467.773	0.00274		467.773	0.01002
168.75	0.00169		468.75	0.00223		468.75	0.00826
168.945	0.00176		469.727	0.00235		469.727	0.01016
169.141	0.00189		470.703	0.00246		470.703	0.00799
169.336	0.00228		471.68	0.00231		471.68	0.00961
169.531	0.00163		472.656	0.00239		472.656	0.0107
169.727	0.00208		473.633	0.00266		473.633	0.00975
169.922	0.00163		474.609	0.00242		474.609	0.0107
170.117	0.00182		475.586	0.00211		475.586	0.00907
170.312	0.00117		476.562	0.00211		476.562	0.00961
170.508	0.0015		477.539	0.00219		477.539	0.0088
170.703	0.00215		478.516	0.0025		478.516	0.00894
170.898	0.00208		479.492	0.00262		479.492	0.01016
171.094	0.00208		480.469	0.00254		480.469	0.00853
171.289	0.00169		481.445	0.00239		481.445	0.00731
171.484	0.00137		482.422	0.00235		482.422	0.01002
171.68	0.000977071		483.398	0.00266		483.398	0.00718
171.875	0.00208		484.375	0.00305		484.375	0.00785
172.07	0.00248		485.352	0.00133		485.352	0.01097
172.266	0.00248		486.328	0.00231		486.328	0.00988
172.461	0.00221		487.305	0.00239		487.305	0.00745
172.656	0.00156		488.281	0.00199		488.281	0.0084
172.852	0.00189		489.258	0.00239		489.258	0.00853
173.047	0.0015		490.234	0.00168		490.234	0.0084
173.242	0.0015		491.211	0.00262		491.211	0.00853
173.438	0.00215		492.188	0.00242		492.188	0.00894
173.633	0.00182		493.164	0.00196		493.164	0.00867
173.828	0.00208		494.141	0.0025		494.141	0.00988
174.023	0.00189		495.117	0.00289		495.117	0.0065
174.219	0.00143		496.094	0.00203		496.094	0.00758
174.414	0.00143		497.07	0.00164		497.07	0.00718
174.609	0.00176		498.047	0.00239		498.047	0.00731
174.805	0.00195		499.023	0.00219		499.023	0.00785
175	0.00182		500	0.00239		500	0.00826
175.195	0.00163		500.977	0.00153		500.977	0.00758
175.391	0.0013		501.953	0.00192		501.953	0.00745
175.586	0.00215		502.93	0.00227		502.93	0.00596
175.781	0.00182		503.906	0.00254		503.906	0.00609
175.977	0.00202		504.883	0.00235		504.883	0.00718
176.172	0.0015		505.859	0.00215		505.859	0.00907
176.367	0.00156		506.836	0.00207		506.836	0.00731
176.562	0.00137		507.812	0.00199		507.812	0.00799
176.758	0.00195		508.789	0.00242		508.789	0.00623
176.953	0.00189		509.766	0.00199		509.766	0.0065
177.148	0.00182		510.742	0.0018		510.742	0.0065
177.344	0.00176		511.719	0.00196		511.719	0.00745
177.539	0.00163		512.695	0.00199		512.695	0.00731
177.734	0.00195		513.672	0.00203		513.672	0.00609
177.93	0.0013		514.648	0.00188		514.648	0.00664
178.125	0.00163		515.625	0.00203		515.625	0.00785
178.32	0.00195		516.602	0.00215		516.602	0.00718
178.516	0.00176		517.578	0.0018		517.578	0.00731
178.711	0.0015		518.555	0.00164		518.555	0.00718
178.906	0.00111		519.531	0.00164		519.531	0.00772
179.102	0.00143		520.508	0.00223		520.508	0.00961
179.297	0.00163		521.484	0.00188		521.484	0.00691
179.492	0.00117		522.461	0.00227		522.461	0.00745
179.688	0.00156		523.438	0.00133		523.438	0.00623
179.883	0.00169		524.414	0.00172		524.414	0.00582
180.078	0.00228		525.391	0.00199		525.391	0.00691
180.273	0.0015		526.367	0.00242		526.367	0.00515
180.469	0.00124		527.344	0.00196		527.344	0.00772
180.664	0.00195		528.32	0.00149		528.32	0.00718
180.859	0.00202		529.297	0.00168		529.297	0.00677
181.055	0.00202		530.273	0.00223		530.273	0.00582
181.25	0.00111		531.25	0.00137		531.25	0.00582
181.445	0.00169		532.227	0.00211		532.227	0.00691
181.641	0.00248		533.203	0.00156		533.203	0.00772
181.836	0.00163		534.18	0.00215		534.18	0.00501
182.031	0.00208		535.156	0.0025		535.156	0.00569
182.227	0.00156		536.133	0.00199		536.133	0.00636
182.422	0.00182		537.109	0.00211		537.109	0.00691
182.617	0.00169		538.086	0.00176		538.086	0.00582
182.812	0.00143		539.062	0.00184		539.062	0.00704
183.008	0.00156		540.039	0.0018		540.039	0.00664
183.203	0.00189		541.016	0.00207		541.016	0.0065
183.398	0.0015		541.992	0.0018		541.992	0.00501
183.594	0.00176		542.969	0.00192		542.969	0.00542
183.789	0.00176		543.945	0.00196		543.945	0.00582
183.984	0.00163		544.922	0.00235		544.922	0.0065
184.18	0.00189		545.898	0.00215		545.898	0.00677
184.375	0.00176		546.875	0.00149		546.875	0.00528
184.57	0.0013		547.852	0.00176		547.852	0.00501
184.766	0.00182		548.828	0.00199		548.828	0.00704
184.961	0.0015		549.805	0.00172		549.805	0.00609
185.156	0.00182		550.781	0.00184		550.781	0.00596
185.352	0.0015		551.758	0.00192		551.758	0.00636
185.547	0.00137		552.734	0.0018		552.734	0.00582
185.742	0.0015		553.711	0.00219		553.711	0.00569
185.938	0.0015		554.688	0.00196		554.688	0.00691
186.133	0.00163		555.664	0.0018		555.664	0.00542
186.328	0.00169		556.641	0.00184		556.641	0.00501
186.523	0.00169		557.617	0.00149		557.617	0.00501
186.719	0.00111		558.594	0.00176		558.594	0.00569
186.914	0.00195		559.57	0.00137		559.57	0.0046
187.109	0.00189		560.547	0.0016		560.547	0.00339
187.305	0.00163		561.523	0.0016		561.523	0.00501
187.5	0.0013		562.5	0.00153		562.5	0.00515
187.695	0.00182		563.477	0.00133		563.477	0.00718
187.891	0.00189		564.453	0.00164		564.453	0.00542
188.086	0.00169		565.43	0.00215		565.43	0.00515
188.281	0.00202		566.406	0.00145		566.406	0.0042
188.477	0.00195		567.383	0.00156		567.383	0.00731
188.672	0.00111		568.359	0.00184		568.359	0.00745
188.867	0.00163		569.336	0.00188		569.336	0.00352
189.062	0.00137		570.312	0.00176		570.312	0.00528
189.258	0.00143		571.289	0.00156		571.289	0.00596
189.453	0.0013		572.266	0.00176		572.266	0.00704
189.648	0.00143		573.242	0.00188		573.242	0.00542
189.844	0.0013		574.219	0.00176		574.219	0.00569
190.039	0.00176		575.195	0.00117		575.195	0.00501
190.234	0.00176		576.172	0.0016		576.172	0.00542
190.43	0.00143		577.148	0.00153		577.148	0.00447
190.625	0.00169		578.125	0.00172		578.125	0.00528
190.82	0.00117		579.102	0.00125		579.102	0.0042
191.016	0.00169		580.078	0.0018		580.078	0.00501
191.211	0.00169		581.055	0.00196		581.055	0.00555
191.406	0.00169		582.031	0.00149		582.031	0.00447
191.602	0.00182		583.008	0.0018		583.008	0.00609
191.797	0.00163		583.984	0.00223		583.984	0.00515
191.992	0.00195		584.961	0.00149		584.961	0.00447
192.188	0.00137		585.938	0.00125		585.938	0.00582
192.383	0.00156		586.914	0.00156		586.914	0.00487
192.578	0.00176		587.891	0.0018		587.891	0.00664
192.773	0.00176		588.867	0.00141		588.867	0.0065
192.969	0.000977071		589.844	0.0016		589.844	0.0046
193.164	0.00156		590.82	0.00153		590.82	0.00636
193.359	0.00156		591.797	0.00149		591.797	0.00569
193.555	0.00189		592.773	0.0018		592.773	0.00487
193.75	0.00189		593.75	0.00188		593.75	0.00515
193.945	0.00182		594.727	0.0016		594.727	0.00379
194.141	0.00143		595.703	0.00141		595.703	0.00569
194.336	0.00143		596.68	0.00168		596.68	0.00528
194.531	0.0015		597.656	0.00141		597.656	0.00501
194.727	0.00163		598.633	0.00168		598.633	0.00501
194.922	0.00163		599.609	0.0016		599.609	0.00609
195.117	0.00163		600.586	0.00164		600.586	0.00433
195.312	0.00169		601.562	0.00172		601.562	0.00555
195.508	0.00195		602.539	0.00176		602.539	0.00582
195.703	0.0013		603.516	0.00207		603.516	0.00447
195.898	0.0015		604.492	0.00168		604.492	0.0042
196.094	0.00189		605.469	0.00168		605.469	0.00352
196.289	0.00169		606.445	0.00192		606.445	0.00366
196.484	0.00117		607.422	0.00188		607.422	0.00474
196.68	0.0013		608.398	0.00137		608.398	0.00339
196.875	0.00137		609.375	0.0016		609.375	0.00393
197.07	0.000911933		610.352	0.00203		610.352	0.00379
197.266	0.0013		611.328	0.00164		611.328	0.0042
197.461	0.00117		612.305	0.00106		612.305	0.00542
197.656	0.00163		613.281	0.00172		613.281	0.00487
197.852	0.00163		614.258	0.00188		614.258	0.00447
198.047	0.00176		615.234	0.0018		615.234	0.0046
198.242	0.00176		616.211	0.00168		616.211	0.00447
198.438	0.00215		617.188	0.00156		617.188	0.00379
198.633	0.00143		618.164	0.00137		618.164	0.00582
198.828	0.00163		619.141	0.00168		619.141	0.00433
199.023	0.0013		620.117	0.00149		620.117	0.00515
199.219	0.00104		621.094	0.00156		621.094	0.00325
199.414	0.00143		622.07	0.00129		622.07	0.00474
199.609	0.00143		623.047	0.00192		623.047	0.00474
199.805	0.00182		624.023	0.00176		624.023	0.00528
200	0.0013		625	0.00164		625	0.00501
200.195	0.00124		625.977	0.0011		625.977	0.00487
200.391	0.00143		626.953	0.00156		626.953	0.00582
200.586	0.00189		627.93	0.00172		627.93	0.00433
200.781	0.00202		628.906	0.00188		628.906	0.00311
200.977	0.00176		629.883	0.00133		629.883	0.00528
201.172	0.00182		630.859	0.00137		630.859	0.0046
201.367	0.00111		631.836	0.00196		631.836	0.00406
201.562	0.00195		632.812	0.0016		632.812	0.00352
201.758	0.0013		633.789	0.00184		633.789	0.00447
201.953	0.00143		634.766	0.00172		634.766	0.00447
202.148	0.000977071		635.742	0.00192		635.742	0.00474
202.344	0.00143		636.719	0.00145		636.719	0.00433
202.539	0.00124		637.695	0.00145		637.695	0.00298
202.734	0.00176		638.672	0.00192		638.672	0.0046
202.93	0.0013		639.648	0.00199		639.648	0.00366
203.125	0.00169		640.625	0.00125		640.625	0.00393
203.32	0.00143		641.602	0.00156		641.602	0.00284
203.516	0.00137		642.578	0.00156		642.578	0.00487
203.711	0.000911933		643.555	0.00145		643.555	0.0046
203.906	0.00156		644.531	0.00153		644.531	0.0065
204.102	0.000977071		645.508	0.00137		645.508	0.00366
204.297	0.00143		646.484	0.00184		646.484	0.00393
204.492	0.00163		647.461	0.00125		647.461	0.00393
204.688	0.00137		648.438	0.00188		648.438	0.00271
204.883	0.00182		649.414	0.00145		649.414	0.00325
205.078	0.00117		650.391	0.00176		650.391	0.00311
205.273	0.00195		651.367	0.00145		651.367	0.00366
205.469	0.00234		652.344	0.00125		652.344	0.00406
205.664	0.00163		653.32	0.00129		653.32	0.00501
205.859	0.00104		654.297	0.00133		654.297	0.00433
206.055	0.0015		655.273	0.00156		655.273	0.0042
206.25	0.00137		656.25	0.00184		656.25	0.00487
206.445	0.0015		657.227	0.00145		657.227	0.00379
206.641	0.0015		658.203	0.00137		658.203	0.00379
206.836	0.00195		659.18	0.00176		659.18	0.0023
207.031	0.0015		660.156	0.00164		660.156	0.00379
207.227	0.0015		661.133	0.0018		661.133	0.00325
207.422	0.00169		662.109	0.00133		662.109	0.00339
207.617	0.000977071		663.086	0.00137		663.086	0.0042
207.812	0.00215		664.062	0.00149		664.062	0.00528
208.008	0.00137		665.039	0.00153		665.039	0.00596
208.203	0.00163		666.016	0.0016		666.016	0.00366
208.398	0.00111		666.992	0.0016		666.992	0.0042
208.594	0.00195		667.969	0.00176		667.969	0.00217
208.789	0.00143		668.945	0.00113		668.945	0.00515
208.984	0.00189		669.922	0.00172		669.922	0.00339
209.18	0.00163		670.898	0.00153		670.898	0.00474
209.375	0.00124		671.875	0.00125		671.875	0.00325
209.57	0.00215		672.852	0.00149		672.852	0.00528
209.766	0.000977071		673.828	0.00149		673.828	0.00555
209.961	0.00156		674.805	0.00176		674.805	0.00339
210.156	0.00111		675.781	0.00102		675.781	0.00447
210.352	0.00137		676.758	0.00188		676.758	0.00366
210.547	0.0013		677.734	0.0011		677.734	0.00339
210.742	0.00124		678.711	0.00145		678.711	0.00393
210.938	0.0013		679.688	0.00145		679.688	0.00379
211.133	0.00169		680.664	0.00137		680.664	0.0042
211.328	0.00163		681.641	0.000977746		681.641	0.00487
211.523	0.00117		682.617	0.00129		682.617	0.00406
211.719	0.00124		683.594	0.00145		683.594	0.00379
211.914	0.0015		684.57	0.00156		684.57	0.00474
212.109	0.00182		685.547	0.00102		685.547	0.00257
212.305	0.00143		686.523	0.00129		686.523	0.0046
212.5	0.00195		687.5	0.00137		687.5	0.00366
212.695	0.00169		688.477	0.00156		688.477	0.00311
212.891	0.000977071		689.453	0.00141		689.453	0.00352
213.086	0.00208		690.43	0.00129		690.43	0.00366
213.281	0.00182		691.406	0.00172		691.406	0.00379
213.477	0.00163		692.383	0.00149		692.383	0.00379
213.672	0.00176		693.359	0.0016		693.359	0.00352
213.867	0.00156		694.336	0.00141		694.336	0.00284
214.062	0.00143		695.312	0.00149		695.312	0.00339
214.258	0.00104		696.289	0.00117		696.289	0.00257
214.453	0.00117		697.266	0.00129		697.266	0.0046
214.648	0.00163		698.242	0.00149		698.242	0.00217
214.844	0.00124		699.219	0.00106		699.219	0.00393
215.039	0.000977071		700.195	0.00153		700.195	0.00542
215.234	0.00111		701.172	0.0011		701.172	0.00339
215.43	0.00182		702.148	0.00176		702.148	0.00284
215.625	0.0015		703.125	0.00129		703.125	0.00447
215.82	0.00124		704.102	0.00172		704.102	0.00352
216.016	0.00163		705.078	0.0011		705.078	0.00433
216.211	0.00143		706.055	0.00129		706.055	0.00311
216.406	0.00143		707.031	0.00145		707.031	0.00352
216.602	0.00189		708.008	0.00117		708.008	0.00433
216.797	0.0015		708.984	0.00133		708.984	0.00366
216.992	0.00248		709.961	0.00156		709.961	0.00284
217.188	0.00156		710.938	0.00153		710.938	0.00311
217.383	0.00176		711.914	0.00141		711.914	0.00501
217.578	0.00189		712.891	0.00145		712.891	0.00325
217.773	0.00215		713.867	0.00133		713.867	0.00284
217.969	0.00117		714.844	0.00153		714.844	0.00352
218.164	0.00143		715.82	0.00102		715.82	0.00352
218.359	0.0015		716.797	0.00149		716.797	0.00433
218.555	0.00221		717.773	0.00141		717.773	0.00487
218.75	0.0015		718.75	0.00137		718.75	0.00339
218.945	0.0013		719.727	0.0011		719.727	0.00271
219.141	0.0015		720.703	0.00156		720.703	0.00406
219.336	0.00156		721.68	0.00141		721.68	0.00217
219.531	0.00137		722.656	0.00117		722.656	0.00352
219.727	0.00117		723.633	0.00129		723.633	0.00433
219.922	0.00163		724.609	0.00141		724.609	0.00311
220.117	0.00124		725.586	0.00164		725.586	0.0046
220.312	0.00156		726.562	0.00102		726.562	0.00379
220.508	0.00137		727.539	0.00113		727.539	0.00366
220.703	0.00156		728.516	0.00137		728.516	0.00433
220.898	0.0013		729.492	0.00137		729.492	0.00447
221.094	0.00156		730.469	0.00156		730.469	0.00352
221.289	0.00111		731.445	0.00141		731.445	0.00284
221.484	0.00111		732.422	0.00121		732.422	0.00284
221.68	0.00195		733.398	0.0016		733.398	0.00366
221.875	0.00176		734.375	0.00149		734.375	0.00298
222.07	0.00156		735.352	0.00141		735.352	0.00433
222.266	0.00163		736.328	0.00145		736.328	0.00379
222.461	0.00111		737.305	0.00145		737.305	0.00379
222.656	0.0015		738.281	0.00188		738.281	0.00311
222.852	0.00176		739.258	0.00129		739.258	0.0046
223.047	0.00143		740.234	0.00145		740.234	0.00284
223.242	0.00189		741.211	0.00133		741.211	0.00244
223.438	0.00156		742.188	0.00149		742.188	0.00339
223.633	0.0015		743.164	0.00164		743.164	0.00298
223.828	0.00189		744.141	0.00172		744.141	0.0023
224.023	0.0013		745.117	0.00156		745.117	0.00487
224.219	0.00156		746.094	0.00145		746.094	0.00379
224.414	0.00202		747.07	0.00192		747.07	0.00339
224.609	0.00137		748.047	0.00137		748.047	0.00379
224.805	0.000781657		749.023	0.00149		749.023	0.00257
225	0.00137		750	0.00129		750	0.00379
225.195	0.00124		750.977	0.00141		750.977	0.00393
225.391	0.00163		751.953	0.00106		751.953	0.0042
225.586	0.00111		752.93	0.00176		752.93	0.00298
225.781	0.00104		753.906	0.00145		753.906	0.00298
225.977	0.000911933		754.883	0.00153		754.883	0.00366
226.172	0.00143		755.859	0.00149		755.859	0.00379
226.367	0.00169		756.836	0.00125		756.836	0.0042
226.562	0.00143		757.812	0.00184		757.812	0.00325
226.758	0.000716519		758.789	0.0016		758.789	0.00379
226.953	0.00143		759.766	0.000977746		759.766	0.00474
227.148	0.0015		760.742	0.00149		760.742	0.00352
227.344	0.0015		761.719	0.0016		761.719	0.00325
227.539	0.00182		762.695	0.00164		762.695	0.00325
227.734	0.00137		763.672	0.00156		763.672	0.00298
227.93	0.00195		764.648	0.00121		764.648	0.00393
228.125	0.000911933		765.625	0.00133		765.625	0.00366
228.32	0.000846795		766.602	0.00137		766.602	0.00284
228.516	0.0013		767.578	0.00102		767.578	0.00298
228.711	0.00208		768.555	0.00196		768.555	0.00379
228.906	0.000977071		769.531	0.00102		769.531	0.00325
229.102	0.00176		770.508	0.00156		770.508	0.00176
229.297	0.00137		771.484	0.00113		771.484	0.00366
229.492	0.00124		772.461	0.00125		772.461	0.00366
229.688	0.00156		773.438	0.00125		773.438	0.0019
229.883	0.0013		774.414	0.00141		774.414	0.00298
230.078	0.00143		775.391	0.00192		775.391	0.00393
230.273	0.00163		776.367	0.00125		776.367	0.00284
230.469	0.00124		777.344	0.00137		777.344	0.00311
230.664	0.00143		778.32	0.00149		778.32	0.00366
230.859	0.0013		779.297	0.00168		779.297	0.00298
231.055	0.00124		780.273	0.00133		780.273	0.00298
231.25	0.00208		781.25	0.00129		781.25	0.00244
231.445	0.00182		782.227	0.00156		782.227	0.00325
231.641	0.00143		783.203	0.00141		783.203	0.00298
231.836	0.00234		784.18	0.00156		784.18	0.0023
232.031	0.0015		785.156	0.00133		785.156	0.00176
232.227	0.0013		786.133	0.00133		786.133	0.00244
232.422	0.00163		787.109	0.00156		787.109	0.00244
232.617	0.00124		788.086	0.00125		788.086	0.00298
232.812	0.0013		789.062	0.00141		789.062	0.00352
233.008	0.00169		790.039	0.00137		790.039	0.00393
233.203	0.00176		791.016	0.00188		791.016	0.00298
233.398	0.0015		791.992	0.00133		791.992	0.00352
233.594	0.00137		792.969	0.00129		792.969	0.00366
233.789	0.000781657		793.945	0.00129		793.945	0.00339
233.984	0.00124		794.922	0.0011		794.922	0.00366
234.18	0.00143		795.898	0.00156		795.898	0.00257
234.375	0.00124		796.875	0.00141		796.875	0.00257
234.57	0.00182		797.852	0.00133		797.852	0.00325
234.766	0.00104		798.828	0.00172		798.828	0.00298
234.961	0.000846795		799.805	0.00164		799.805	0.0042
235.156	0.00137		800.781	0.0011		800.781	0.00284
235.352	0.0015		801.758	0.00106		801.758	0.00339
235.547	0.00143		802.734	0.00129		802.734	0.00257
235.742	0.00176		803.711	0.00137		803.711	0.00447
235.938	0.00169		804.688	0.00141		804.688	0.00366
236.133	0.00137		805.664	0.00129		805.664	0.00393
236.328	0.00195		806.641	0.00125		806.641	0.00406
236.523	0.00104		807.617	0.00113		807.617	0.00311
236.719	0.00156		808.594	0.00188		808.594	0.00339
236.914	0.00163		809.57	0.00121		809.57	0.00352
237.109	0.00111		810.547	0.00141		810.547	0.00284
237.305	0.00117		811.523	0.00125		811.523	0.00339
237.5	0.00104		812.5	0.00188		812.5	0.00298
237.695	0.00182		813.477	0.0016		813.477	0.00244
237.891	0.00137		814.453	0.0018		814.453	0.00162
238.086	0.00117		815.43	0.00121		815.43	0.00339
238.281	0.00111		816.406	0.00141		816.406	0.0023
238.477	0.00169		817.383	0.00125		817.383	0.00244
238.672	0.00124		818.359	0.00141		818.359	0.00366
238.867	0.00182		819.336	0.000899527		819.336	0.00284
239.062	0.000911933		820.312	0.00196		820.312	0.00352
239.258	0.00176		821.289	0.00125		821.289	0.00271
239.453	0.0013		822.266	0.00149		822.266	0.00393
239.648	0.000977071		823.242	0.00113		823.242	0.00271
239.844	0.00208		824.219	0.00137		824.219	0.00311
240.039	0.00111		825.195	0.00125		825.195	0.00325
240.234	0.00156		826.172	0.00172		826.172	0.0042
240.43	0.00143		827.148	0.00102		827.148	0.00325
240.625	0.0015		828.125	0.00113		828.125	0.00271
240.82	0.000846795		829.102	0.00125		829.102	0.0042
241.016	0.00104		830.078	0.00129		830.078	0.00257
241.211	0.00169		831.055	0.00102		831.055	0.0023
241.406	0.00104		832.031	0.00113		832.031	0.00257
241.602	0.00124		833.008	0.00113		833.008	0.00217
241.797	0.00137		833.984	0.00117		833.984	0.00244
241.992	0.0015		834.961	0.00149		834.961	0.00339
242.188	0.00124		835.938	0.0011		835.938	0.0023
242.383	0.00176		836.914	0.00156		836.914	0.00339
242.578	0.0013		837.891	0.00121		837.891	0.0023
242.773	0.00143		838.867	0.0016		838.867	0.0023
242.969	0.00156		839.844	0.00145		839.844	0.00311
243.164	0.00163		840.82	0.00129		840.82	0.0023
243.359	0.00169		841.797	0.00172		841.797	0.00379
243.555	0.000846795		842.773	0.00149		842.773	0.00298
243.75	0.00202		843.75	0.00141		843.75	0.00271
243.945	0.00111		844.727	0.00137		844.727	0.00271
244.141	0.0013		845.703	0.0011		845.703	0.00325
244.336	0.0015		846.68	0.00121		846.68	0.00339
244.531	0.0013		847.656	0.00156		847.656	0.00244
244.727	0.00117		848.633	0.0011		848.633	0.00352
244.922	0.00104		849.609	0.00125		849.609	0.0023
245.117	0.00111		850.586	0.00121		850.586	0.00298
245.312	0.00143		851.562	0.00133		851.562	0.00203
245.508	0.00111		852.539	0.0016		852.539	0.00244
245.703	0.00124		853.516	0.000899527		853.516	0.00339
245.898	0.00124		854.492	0.00133		854.492	0.00149
246.094	0.00111		855.469	0.00117		855.469	0.0042
246.289	0.00104		856.445	0.00137		856.445	0.00406
246.484	0.00137		857.422	0.000860417		857.422	0.0023
246.68	0.00143		858.398	0.00113		858.398	0.00379
246.875	0.00104		859.375	0.00153		859.375	0.00203
247.07	0.000651381		860.352	0.00117		860.352	0.0023
247.266	0.000911933		861.328	0.00153		861.328	0.00379
247.461	0.000846795		862.305	0.0011		862.305	0.00217
247.656	0.00169		863.281	0.00153		863.281	0.00352
247.852	0.00137		864.258	0.00145		864.258	0.00284
248.047	0.0013		865.234	0.000938637		865.234	0.00271
248.242	0.00182		866.211	0.00117		866.211	0.00284
248.438	0.00163		867.188	0.00102		867.188	0.00203
248.633	0.00156		868.164	0.00102		868.164	0.00271
248.828	0.00111		869.141	0.00137		869.141	0.0019
249.023	0.00117		870.117	0.00117		870.117	0.00339
249.219	0.00163		871.094	0.00121		871.094	0.00311
249.414	0.00143		872.07	0.0016		872.07	0.00271
249.609	0.000911933		873.047	0.00133		873.047	0.00325
249.805	0.000977071		874.023	0.00149		874.023	0.00203
250	0.0015		875	0.00156		875	0.00257
250.195	0.00124		875.977	0.00141		875.977	0.00311
250.391	0.00111		876.953	0.00156		876.953	0.00217
250.586	0.00117		877.93	0.00145		877.93	0.00257
250.781	0.00111		878.906	0.00125		878.906	0.00271
250.977	0.00124		879.883	0.00121		879.883	0.00339
251.172	0.00137		880.859	0.00141		880.859	0.00311
251.367	0.000716519		881.836	0.00133		881.836	0.00379
251.562	0.00156		882.812	0.00117		882.812	0.00257
251.758	0.00189		883.789	0.00113		883.789	0.00447
251.953	0.00117		884.766	0.00106		884.766	0.00406
252.148	0.000911933		885.742	0.00133		885.742	0.00244
252.344	0.00124		886.719	0.00106		886.719	0.00217
252.539	0.00117		887.695	0.00113		887.695	0.00393
252.734	0.00104		888.672	0.00141		888.672	0.00325
252.93	0.00143		889.648	0.00145		889.648	0.00311
253.125	0.00163		890.625	0.00137		890.625	0.00284
253.32	0.00117		891.602	0.00113		891.602	0.00366
253.516	0.00117		892.578	0.00141		892.578	0.00271
253.711	0.000846795		893.555	0.00121		893.555	0.00379
253.906	0.00117		894.531	0.00117		894.531	0.00244
254.102	0.00137		895.508	0.00137		895.508	0.00271
254.297	0.00111		896.484	0.0016		896.484	0.00244
254.492	0.00169		897.461	0.00149		897.461	0.00393
254.688	0.00104		898.438	0.00141		898.438	0.0023
254.883	0.00156		899.414	0.00125		899.414	0.00244
255.078	0.00169		900.391	0.00121		900.391	0.00284
255.273	0.00137		901.367	0.00153		901.367	0.00339
255.469	0.00124		902.344	0.00133		902.344	0.0019
255.664	0.00182		903.32	0.00133		903.32	0.00311
255.859	0.00124		904.297	0.00125		904.297	0.0023
256.055	0.000781657		905.273	0.0011		905.273	0.00298
256.25	0.00111		906.25	0.0016		906.25	0.0023
256.445	0.0013		907.227	0.00113		907.227	0.00217
256.641	0.00189		908.203	0.00149		908.203	0.00271
256.836	0.00143		909.18	0.00133		909.18	0.00284
257.031	0.00117		910.156	0.0011		910.156	0.00176
257.227	0.0015		911.133	0.00133		911.133	0.00406
257.422	0.0015		912.109	0.00129		912.109	0.00284
257.617	0.00137		913.086	0.00129		913.086	0.00366
257.812	0.00124		914.062	0.00133		914.062	0.00176
258.008	0.00137		915.039	0.00121		915.039	0.00311
258.203	0.0015		916.016	0.00156		916.016	0.0023
258.398	0.00111		916.992	0.00121		916.992	0.00311
258.594	0.000977071		917.969	0.000977746		917.969	0.00298
258.789	0.00176		918.945	0.00172		918.945	0.00298
258.984	0.0013		919.922	0.00125		919.922	0.00271
259.18	0.000716519		920.898	0.00125		920.898	0.00217
259.375	0.000911933		921.875	0.00121		921.875	0.00393
259.57	0.00124		922.852	0.00106		922.852	0.00176
259.766	0.000781657		923.828	0.00125		923.828	0.00325
259.961	0.000651381		924.805	0.00113		924.805	0.00203
260.156	0.00182		925.781	0.00106		925.781	0.00311
260.352	0.00124		926.758	0.0011		926.758	0.00284
260.547	0.00111		927.734	0.00113		927.734	0.00339
260.742	0.00137		928.711	0.00102		928.711	0.0019
260.938	0.00111		929.688	0.000508428		929.688	0.00271
261.133	0.0015		930.664	0.00133		930.664	0.00257
261.328	0.00104		931.641	0.00106		931.641	0.00325
261.523	0.00137		932.617	0.0011		932.617	0.00217
261.719	0.00124		933.594	0.00133		933.594	0.00352
261.914	0.00111		934.57	0.000860417		934.57	0.00135
262.109	0.00124		935.547	0.00113		935.547	0.0019
262.305	0.00117		936.523	0.000938637		936.523	0.0019
262.5	0.000911933		937.5	0.00129		937.5	0.00176
262.695	0.000911933		938.477	0.00129		938.477	0.00339
262.891	0.00111		939.453	0.00133		939.453	0.00284
263.086	0.00117		940.43	0.0011		940.43	0.00284
263.281	0.00104		941.406	0.000977746		941.406	0.00244
263.477	0.00117		942.383	0.00141		942.383	0.00433
263.672	0.00124		943.359	0.00125		943.359	0.00244
263.867	0.00156		944.336	0.0011		944.336	0.00352
264.062	0.00137		945.312	0.0011		945.312	0.00203
264.258	0.00143		946.289	0.00102		946.289	0.00284
264.453	0.00111		947.266	0.00145		947.266	0.00271
264.648	0.000716519		948.242	0.00133		948.242	0.00271
264.844	0.000846795		949.219	0.00121		949.219	0.00325
265.039	0.00176		950.195	0.00121		950.195	0.0023
265.234	0.00117		951.172	0.000547538		951.172	0.00325
265.43	0.00111		952.148	0.00106		952.148	0.00244
265.625	0.0013		953.125	0.00129		953.125	0.00311
265.82	0.00111		954.102	0.00168		954.102	0.0023
266.016	0.0013		955.078	0.00102		955.078	0.00311
266.211	0.00156		956.055	0.00145		956.055	0.00298
266.406	0.00143		957.031	0.000977746		957.031	0.00284
266.602	0.00143		958.008	0.00172		958.008	0.00271
266.797	0.00117		958.984	0.00117		958.984	0.00217
266.992	0.00117		959.961	0.00137		959.961	0.00203
267.188	0.00117		960.938	0.00129		960.938	0.00298
267.383	0.00117		961.914	0.000938637		961.914	0.00298
267.578	0.00104		962.891	0.000938637		962.891	0.00339
267.773	0.00143		963.867	0.0011		963.867	0.00271
267.969	0.00117		964.844	0.00117		964.844	0.00271
268.164	0.0013		965.82	0.000821307		965.82	0.0019
268.359	0.00111		966.797	0.000938637		966.797	0.00176
268.555	0.00111		967.773	0.00137		967.773	0.00244
268.75	0.00111		968.75	0.000977746		968.75	0.00176
268.945	0.000977071		969.727	0.000977746		969.727	0.00149
269.141	0.000716519		970.703	0.000977746		970.703	0.00298
269.336	0.00143		971.68	0.00117		971.68	0.0023
269.531	0.00124		972.656	0.00125		972.656	0.00176
269.727	0.00124		973.633	0.00113		973.633	0.00244
269.922	0.000651381		974.609	0.00125		974.609	0.00311
270.117	0.00111		975.586	0.00117		975.586	0.00257
270.312	0.000455967		976.562	0.00137		976.562	0.00406
270.508	0.000846795		977.539	0.0016		977.539	0.00298
270.703	0.000846795		978.516	0.00113		978.516	0.00325
270.898	0.000781657		979.492	0.0011		979.492	0.00339
271.094	0.00117		980.469	0.00129		980.469	0.00217
271.289	0.0013		981.445	0.00129		981.445	0.00284
271.484	0.0013		982.422	0.000703977		982.422	0.00217
271.68	0.0015		983.398	0.000821307		983.398	0.00257
271.875	0.000846795		984.375	0.00149		984.375	0.00366
272.07	0.000911933		985.352	0.00137		985.352	0.00149
272.266	0.00111		986.328	0.000977746		986.328	0.00244
272.461	0.00189		987.305	0.00133		987.305	0.00298
272.656	0.000846795		988.281	0.00125		988.281	0.00257
272.852	0.00176		989.258	0.00125		989.258	0.0019
273.047	0.000977071		990.234	0.00156		990.234	0.00325
273.242	0.000651381		991.211	0.00102		991.211	0.00379
273.438	0.00111		992.188	0.00149		992.188	0.0023
273.633	0.00104		993.164	0.00137		993.164	0.00149
273.828	0.0013		994.141	0.00149		994.141	0.00284
274.023	0.00124		995.117	0.00129		995.117	0.00203
274.219	0.00143		996.094	0.0011		996.094	0.0019
274.414	0.000781657		997.07	0.000977746		997.07	0.00311
274.609	0.00124		998.047	0.0011		998.047	0.00257
274.805	0.00111		999.023	0.00106		999.023	0.00135

## Sheet: Figure 2a
Au foil			AuS			Au2O3			Au-1 NCs			Au-2 NCs			Au-3 NCs
Energy	Absorption		Energy	Absorption		Energy	Absorption		Energy	Absorption		Energy	Absorption		Energy	Absorption
11744.5	0.00487		11744.5	0.00451		11744.5	0.00929		11744.5	0.00185		11744.5	0.00206		11744.5	0.00113
11748.5	0.00452		11748.5	0.00418		11748.5	0.00847		11748.5	0.00211		11748.5	0.003		11748.5	0.0012
11752.5	0.00421		11752.5	0.00382		11752.5	0.00798		11752.5	0.00333		11752.5	0.00378		11752.5	0.000729311
11756.4	0.00382		11756.4	0.00346		11756.4	0.00739		11756.4	0.00405		11756.4	0.00366		11756.4	-0.000586335
11760.4	0.00344		11760.4	0.00313		11760.4	0.00654		11760.4	0.0039		11760.4	0.00397		11760.4	-0.000450684
11764.4	0.00309		11764.4	0.00289		11764.4	0.00601		11764.4	0.0038		11764.4	0.00367		11764.4	0.000509163
11768.4	0.00273		11768.4	0.0026		11768.4	0.00538		11768.4	0.00375		11768.4	0.00369		11768.4	0.000678171
11772.3	0.00239		11772.3	0.00237		11772.3	0.00468		11772.3	0.00412		11772.3	0.00308		11772.3	0.00041133
11776.3	0.00204		11776.3	0.00193		11776.3	0.00424		11776.3	0.00403		11776.3	0.00347		11776.3	4.32489e-05
11780.3	0.0017		11780.3	0.00163		11780.3	0.00373		11780.3	0.00357		11780.3	0.00201		11780.3	0.000764792
11784.3	0.00138		11784.3	0.0013		11784.3	0.00295		11784.3	0.00193		11784.3	0.00125		11784.3	0.00167
11788.3	0.00103		11788.3	0.00108		11788.3	0.00252		11788.3	0.000980114		11788.3	0.00113		11788.3	0.0013
11792.3	0.000699274		11792.3	0.000750852		11792.3	0.00214		11792.3	0.000802116		11792.3	0.000383698		11792.3	0.00102
11796.2	0.000418128		11796.2	0.000502682		11796.2	0.00165		11796.2	0.0014		11796.2	0.000628085		11796.2	0.00162
11800.2	0.000131189		11800.2	0.000277072		11800.2	0.000872457		11800.2	0.000163107		11800.2	0.00144		11800.2	0.00394
11804.2	-0.000157084		11804.2	-0.000109636		11804.2	0.000444098		11804.2	-0.00085301		11804.2	4.85113e-05		11804.2	0.00225
11808.2	-0.000449205		11808.2	-0.000354031		11808.2	0.000198817		11808.2	-0.00159		11808.2	-0.000954257		11808.2	0.00136
11812.2	-0.000713704		11812.2	-0.000562381		11812.2	-0.000533735		11812.2	-0.00178		11812.2	-0.00174		11812.2	0.000746865
11816.3	-0.000970857		11816.3	-0.000847701		11816.3	-0.000844655		11816.3	-0.00297		11816.3	-0.0018		11816.3	8.52329e-05
11820.3	-0.00123		11820.3	-0.001		11820.3	-0.00127		11820.3	-0.00237		11820.3	-0.00194		11820.3	0.000459824
11824.3	-0.00151		11824.3	-0.0013		11824.3	-0.00178		11824.3	-0.00316		11824.3	-0.00159		11824.3	-0.000882196
11828.3	-0.00168		11828.3	-0.00145		11828.3	-0.0021		11828.3	-0.00351		11828.3	-0.00266		11828.3	-0.00155
11832.3	-0.0018		11832.3	-0.00161		11832.3	-0.00253		11832.3	-0.00288		11832.3	-0.00328		11832.3	-0.00286
11836.3	-0.00195		11836.3	-0.00168		11836.3	-0.00294		11836.3	-0.00315		11836.3	-0.00306		11836.3	-0.0029
11840.4	-0.00205		11840.4	-0.00182		11840.4	-0.00324		11840.4	-0.00419		11840.4	-0.00293		11840.4	-0.00339
11844.4	-0.00212		11844.4	-0.00182		11844.4	-0.00331		11844.4	-0.00442		11844.4	-0.00461		11844.4	-0.00622
11848.4	-0.00216		11848.4	-0.00189		11848.4	-0.00375		11848.4	-0.0036		11848.4	-0.00386		11848.4	-0.00489
11852.4	-0.00211		11852.4	-0.00173		11852.4	-0.00388		11852.4	-0.00347		11852.4	-0.00317		11852.4	-0.00425
11856.5	-0.00195		11856.5	-0.00176		11856.5	-0.0039		11856.5	-0.00342		11856.5	-0.0038		11856.5	-0.00441
11860.5	-0.00173		11860.5	-0.00154		11860.5	-0.00385		11860.5	-0.00207		11860.5	-0.00298		11860.5	-0.00278
11864.6	-0.00141		11864.6	-0.0013		11864.6	-0.00336		11864.6	-0.00233		11864.6	-0.00255		11864.6	-0.00248
11868.6	-0.000936204		11868.6	-0.000916498		11868.6	-0.00311		11868.6	-0.00128		11868.6	-0.000972934		11868.6	-0.00178
11872.7	-0.000278487		11872.7	-0.000453073		11872.7	-0.00228		11872.7	0.000950098		11872.7	0.00124		11872.7	-0.00183
11876.7	0.000586673		11876.7	0.000267663		11876.7	-0.00114		11876.7	0.00213		11876.7	0.00223		11876.7	0.00213
11880.8	0.00182		11880.8	0.00121		11880.8	4.55643e-05		11880.8	0.00505		11880.8	0.00443		11880.8	0.00468
11884.8	0.00353		11884.8	0.00249		11884.8	0.00173		11884.8	0.00657		11884.8	0.0059		11884.8	0.00631
11888.9	0.00596		11888.9	0.0043		11888.9	0.00426		11888.9	0.01129		11888.9	0.01096		11888.9	0.01074
11892.9	0.00939		11892.9	0.0068		11892.9	0.00769		11892.9	0.0124		11892.9	0.01308		11892.9	0.01202
11897	0.01444		11897	0.01024		11897	0.01216		11897	0.01395		11897	0.01351		11897	0.01357
11901.1	0.02227		11901.1	0.01541		11901.1	0.01893		11901.1	0.01383		11901.1	0.01419		11901.1	0.01482
11901.5	0.02374		11901.5	0.01623		11901.5	0.02005		11901.5	0.01519		11901.5	0.01602		11901.5	0.01594
11902	0.02485		11902	0.01709		11902	0.02117		11902	0.01776		11902	0.01899		11902	0.01894
11902.5	0.02631		11902.5	0.01791		11902.5	0.02229		11902.5	0.01975		11902.5	0.01941		11902.5	0.02003
11903	0.02792		11903	0.01886		11903	0.02341		11903	0.0212		11903	0.02127		11903	0.0232
11903.5	0.02948		11903.5	0.01986		11903.5	0.02453		11903.5	0.02217		11903.5	0.02156		11903.5	0.02289
11904	0.03149		11904	0.02084		11904	0.02565		11904	0.0227		11904	0.02253		11904	0.02209
11904.5	0.03356		11904.5	0.0219		11904.5	0.02682		11904.5	0.02413		11904.5	0.02322		11904.5	0.02318
11905	0.03553		11905	0.02304		11905	0.02848		11905	0.02313		11905	0.02234		11905	0.02239
11905.5	0.03765		11905.5	0.02426		11905.5	0.03014		11905.5	0.02397		11905.5	0.02359		11905.5	0.02486
11906	0.03998		11906	0.02557		11906	0.03179		11906	0.02535		11906	0.02432		11906	0.02483
11906.5	0.04254		11906.5	0.02696		11906.5	0.03345		11906.5	0.02799		11906.5	0.02846		11906.5	0.02785
11907	0.0461		11907	0.02852		11907	0.03511		11907	0.03069		11907	0.03153		11907	0.03065
11907.5	0.04916		11907.5	0.03024		11907.5	0.03677		11907.5	0.03251		11907.5	0.0328		11907.5	0.03196
11908	0.05221		11908	0.03193		11908	0.03842		11908	0.03544		11908	0.03583		11908	0.03657
11908.5	0.0561		11908.5	0.03369		11908.5	0.04014		11908.5	0.03808		11908.5	0.03773		11908.5	0.03814
11908.9	0.05991		11908.9	0.03567		11908.9	0.04214		11908.9	0.04153		11908.9	0.04314		11908.9	0.04124
11909.4	0.06381		11909.4	0.03789		11909.4	0.04414		11909.4	0.04524		11909.4	0.04607		11909.4	0.04571
11909.9	0.06887		11909.9	0.04023		11909.9	0.0469		11909.9	0.04853		11909.9	0.04978		11909.9	0.04939
11910.4	0.07484		11910.4	0.04263		11910.4	0.0497		11910.4	0.0526		11910.4	0.05339		11910.4	0.05416
11910.9	0.08095		11910.9	0.04522		11910.9	0.05186		11910.9	0.05656		11910.9	0.05679		11910.9	0.05819
11911.4	0.08677		11911.4	0.04823		11911.4	0.05401		11911.4	0.06208		11911.4	0.06307		11911.4	0.063
11911.9	0.09479		11911.9	0.0516		11911.9	0.05682		11911.9	0.06689		11911.9	0.06748		11911.9	0.06929
11912.4	0.10406		11912.4	0.05518		11912.4	0.06022		11912.4	0.07276		11912.4	0.07353		11912.4	0.07672
11912.9	0.11428		11912.9	0.05898		11912.9	0.06361		11912.9	0.07982		11912.9	0.08108		11912.9	0.08284
11913.4	0.127		11913.4	0.06317		11913.4	0.06699		11913.4	0.08708		11913.4	0.08826		11913.4	0.08941
11913.9	0.14253		11913.9	0.06766		11913.9	0.07111		11913.9	0.09612		11913.9	0.09836		11913.9	0.09907
11914.4	0.15773		11914.4	0.07236		11914.4	0.07563		11914.4	0.10645		11914.4	0.10726		11914.4	0.10883
11914.9	0.17259		11914.9	0.07764		11914.9	0.07998		11914.9	0.11754		11914.9	0.11836		11914.9	0.12117
11915.4	0.19022		11915.4	0.08384		11915.4	0.0843		11915.4	0.1304		11915.4	0.13068		11915.4	0.13413
11915.9	0.21178		11915.9	0.09109		11915.9	0.08908		11915.9	0.14571		11915.9	0.14511		11915.9	0.14968
11916.4	0.24183		11916.4	0.09883		11916.4	0.09414		11916.4	0.1635		11916.4	0.16296		11916.4	0.16743
11916.9	0.26838		11916.9	0.10759		11916.9	0.09996		11916.9	0.18284		11916.9	0.18264		11916.9	0.18895
11917.3	0.30155		11917.3	0.11695		11917.3	0.10687		11917.3	0.20648		11917.3	0.20637		11917.3	0.21297
11917.8	0.34598		11917.8	0.12892		11917.8	0.11465		11917.8	0.23229		11917.8	0.23145		11917.8	0.23804
11918.3	0.39589		11918.3	0.14321		11918.3	0.12347		11918.3	0.26203		11918.3	0.26023		11918.3	0.26974
11918.8	0.44116		11918.8	0.15934		11918.8	0.13221		11918.8	0.29591		11918.8	0.29368		11918.8	0.30152
11919.3	0.486		11919.3	0.17671		11919.3	0.14094		11919.3	0.33195		11919.3	0.32917		11919.3	0.33772
11919.8	0.53083		11919.8	0.19867		11919.8	0.15123		11919.8	0.37037		11919.8	0.36765		11919.8	0.3772
11920.3	0.58012		11920.3	0.22641		11920.3	0.16361		11920.3	0.41131		11920.3	0.40723		11920.3	0.41736
11920.8	0.62174		11920.8	0.25856		11920.8	0.17648		11920.8	0.45403		11920.8	0.44834		11920.8	0.46044
11921.3	0.65677		11921.3	0.29323		11921.3	0.1896		11921.3	0.4981		11921.3	0.48995		11921.3	0.49939
11921.8	0.68532		11921.8	0.3321		11921.8	0.20456		11921.8	0.54082		11921.8	0.53108		11921.8	0.54057
11922.3	0.70665		11922.3	0.37648		11922.3	0.22211		11922.3	0.581		11922.3	0.57168		11922.3	0.57943
11922.8	0.72435		11922.8	0.42774		11922.8	0.24145		11922.8	0.61811		11922.8	0.60752		11922.8	0.61402
11923.3	0.73958		11923.3	0.47915		11923.3	0.26434		11923.3	0.65354		11923.3	0.64218		11923.3	0.64693
11923.8	0.74922		11923.8	0.5294		11923.8	0.28864		11923.8	0.68421		11923.8	0.67231		11923.8	0.67555
11924.3	0.75645		11924.3	0.57682		11924.3	0.31507		11924.3	0.7098		11924.3	0.69835		11924.3	0.7019
11924.8	0.76185		11924.8	0.61924		11924.8	0.34393		11924.8	0.73166		11924.8	0.72012		11924.8	0.72205
11925.3	0.76583		11925.3	0.64662		11925.3	0.38457		11925.3	0.74874		11925.3	0.73735		11925.3	0.73765
11925.8	0.76894		11925.8	0.67055		11925.8	0.42873		11925.8	0.7626		11925.8	0.75234		11925.8	0.75119
11926.3	0.7721		11926.3	0.68594		11926.3	0.47907		11926.3	0.77311		11926.3	0.76428		11926.3	0.76186
11926.7	0.77545		11926.7	0.69432		11926.7	0.53099		11926.7	0.77954		11926.7	0.77393		11926.7	0.77105
11927.2	0.78016		11927.2	0.69898		11927.2	0.58514		11927.2	0.78342		11927.2	0.78104		11927.2	0.77672
11927.7	0.78541		11927.7	0.70164		11927.7	0.64224		11927.7	0.78699		11927.7	0.78452		11927.7	0.7815
11928.2	0.7913		11928.2	0.70316		11928.2	0.71057		11928.2	0.79031		11928.2	0.78965		11928.2	0.78688
11928.7	0.7991		11928.7	0.70558		11928.7	0.78064		11928.7	0.79284		11928.7	0.79312		11928.7	0.79043
11929.2	0.80817		11929.2	0.70949		11929.2	0.86157		11929.2	0.79567		11929.2	0.79881		11929.2	0.79498
11929.7	0.81752		11929.7	0.71517		11929.7	0.93967		11929.7	0.79887		11929.7	0.80273		11929.7	0.80204
11930.2	0.82635		11930.2	0.72328		11930.2	1.00526		11930.2	0.80212		11930.2	0.8071		11930.2	0.80646
11930.7	0.83586		11930.7	0.73206		11930.7	1.06773		11930.7	0.8062		11930.7	0.81376		11930.7	0.8163
11931.2	0.8434		11931.2	0.74414		11931.2	1.10467		11931.2	0.8117		11931.2	0.81975		11931.2	0.82173
11931.7	0.85016		11931.7	0.75732		11931.7	1.14067		11931.7	0.81734		11931.7	0.82742		11931.7	0.82625
11932.2	0.85674		11932.2	0.77056		11932.2	1.13829		11932.2	0.82327		11932.2	0.83416		11932.2	0.83561
11932.7	0.86208		11932.7	0.78253		11932.7	1.13063		11932.7	0.83087		11932.7	0.84111		11932.7	0.8438
11933.2	0.86697		11933.2	0.79339		11933.2	1.10446		11933.2	0.83823		11933.2	0.84924		11933.2	0.8504
11933.7	0.87129		11933.7	0.80331		11933.7	1.07822		11933.7	0.84537		11933.7	0.85588		11933.7	0.85586
11934.2	0.87406		11934.2	0.81187		11934.2	1.04027		11934.2	0.85186		11934.2	0.86471		11934.2	0.86598
11934.7	0.8767		11934.7	0.81896		11934.7	1.00305		11934.7	0.8581		11934.7	0.87074		11934.7	0.87141
11935.2	0.87923		11935.2	0.82429		11935.2	0.97722		11935.2	0.86487		11935.2	0.87727		11935.2	0.87633
11935.7	0.88249		11935.7	0.82855		11935.7	0.95144		11935.7	0.87074		11935.7	0.88225		11935.7	0.8834
11936.2	0.88526		11936.2	0.83182		11936.2	0.92675		11936.2	0.87596		11936.2	0.88647		11936.2	0.88534
11936.7	0.88825		11936.7	0.83465		11936.7	0.90255		11936.7	0.87938		11936.7	0.89085		11936.7	0.8902
11937.2	0.89166		11937.2	0.83679		11937.2	0.87759		11937.2	0.88289		11937.2	0.8935		11937.2	0.89443
11937.6	0.89609		11937.6	0.8389		11937.6	0.85212		11937.6	0.88626		11937.6	0.89724		11937.6	0.89619
11938.1	0.90005		11938.1	0.84102		11938.1	0.83617		11938.1	0.88951		11938.1	0.89935		11938.1	0.89773
11938.6	0.90414		11938.6	0.84329		11938.6	0.82063		11938.6	0.89306		11938.6	0.90136		11938.6	0.90147
11939.1	0.90827		11939.1	0.84621		11939.1	0.80723		11939.1	0.8961		11939.1	0.90581		11939.1	0.90536
11939.6	0.91227		11939.6	0.84946		11939.6	0.79459		11939.6	0.89982		11939.6	0.90809		11939.6	0.90624
11940.1	0.91718		11940.1	0.8529		11940.1	0.78484		11940.1	0.90329		11940.1	0.91052		11940.1	0.91058
11940.6	0.92316		11940.6	0.85688		11940.6	0.7766		11940.6	0.9063		11940.6	0.9129		11940.6	0.91492
11941.1	0.93265		11941.1	0.86128		11941.1	0.77134		11941.1	0.91104		11941.1	0.91794		11941.1	0.91832
11941.6	0.94159		11941.6	0.86599		11941.6	0.76826		11941.6	0.91678		11941.6	0.92361		11941.6	0.92295
11942.1	0.95259		11942.1	0.87115		11942.1	0.76787		11942.1	0.92266		11942.1	0.929		11942.1	0.92799
11942.6	0.96574		11942.6	0.87617		11942.6	0.77023		11942.6	0.92881		11942.6	0.93563		11942.6	0.93558
11943.1	0.97937		11943.1	0.88118		11943.1	0.77557		11943.1	0.93583		11943.1	0.94183		11943.1	0.94248
11943.6	0.99165		11943.6	0.8862		11943.6	0.78152		11943.6	0.94412		11943.6	0.95025		11943.6	0.95141
11944.1	1.0038		11944.1	0.89145		11944.1	0.78926		11944.1	0.95269		11944.1	0.9606		11944.1	0.95974
11944.6	1.01616		11944.6	0.89648		11944.6	0.79762		11944.6	0.96108		11944.6	0.96953		11944.6	0.9693
11945.1	1.02529		11945.1	0.90143		11945.1	0.80673		11945.1	0.97		11945.1	0.97871		11945.1	0.97994
11945.6	1.03196		11945.6	0.90633		11945.6	0.81619		11945.6	0.97996		11945.6	0.98891		11945.6	0.98856
11946.1	1.03609		11946.1	0.91083		11946.1	0.8261		11946.1	0.99006		11946.1	0.9989		11946.1	0.99683
11946.6	1.03648		11946.6	0.91526		11946.6	0.83631		11946.6	0.9984		11946.6	1.00825		11946.6	1.00632
11947.1	1.03461		11947.1	0.91974		11947.1	0.8456		11947.1	1.0057		11947.1	1.01701		11947.1	1.01502
11947.6	1.03059		11947.6	0.92402		11947.6	0.85438		11947.6	1.0129		11947.6	1.02415		11947.6	1.02168
11948.1	1.02396		11948.1	0.92828		11948.1	0.86319		11948.1	1.01894		11948.1	1.02792		11948.1	1.02619
11948.6	1.01548		11948.6	0.93252		11948.6	0.87205		11948.6	1.02417		11948.6	1.03217		11948.6	1.02885
11949.1	1.00772		11949.1	0.93667		11949.1	0.88005		11949.1	1.02693		11949.1	1.03527		11949.1	1.03077
11949.6	1.00058		11949.6	0.94028		11949.6	0.88715		11949.6	1.02783		11949.6	1.03511		11949.6	1.03285
11950.1	0.99214		11950.1	0.94393		11950.1	0.89427		11950.1	1.02797		11950.1	1.03296		11950.1	1.03062
11950.6	0.98516		11950.6	0.9475		11950.6	0.90139		11950.6	1.02688		11950.6	1.03033		11950.6	1.02812
11951.1	0.97948		11951.1	0.95061		11951.1	0.906		11951.1	1.0244		11951.1	1.0267		11951.1	1.02462
11951.6	0.97524		11951.6	0.95357		11951.6	0.90972		11951.6	1.0206		11951.6	1.02263		11951.6	1.02163
11952.1	0.97183		11952.1	0.95646		11952.1	0.91367		11952.1	1.01624		11952.1	1.01781		11952.1	1.01643
11952.6	0.9691		11952.6	0.9595		11952.6	0.91827		11952.6	1.01212		11952.6	1.01091		11952.6	1.01032
11953	0.96706		11953	0.96248		11953	0.92182		11953	1.00809		11953	1.00541		11953	1.00507
11953.5	0.96574		11953.5	0.96525		11953.5	0.9246		11953.5	1.00353		11953.5	1.00216		11953.5	1.0014
11954	0.96447		11954	0.96777		11954	0.92738		11954	0.9993		11954	0.9978		11954	0.99688
11954.5	0.96322		11954.5	0.97043		11954.5	0.9302		11954.5	0.99465		11954.5	0.99397		11954.5	0.99303
11955	0.96106		11955	0.9732		11955	0.93281		11955	0.99105		11955	0.98958		11955	0.98796
11955.5	0.95944		11955.5	0.97596		11955.5	0.93528		11955.5	0.98882		11955.5	0.98654		11955.5	0.98566
11956	0.95798		11956	0.97842		11956	0.93741		11956	0.98656		11956	0.984		11956	0.98142
11956.5	0.95666		11956.5	0.98137		11956.5	0.93934		11956.5	0.98382		11956.5	0.98097		11956.5	0.9796
11957	0.95576		11957	0.98425		11957	0.9415		11957	0.98112		11957	0.97938		11957	0.9765
11957.5	0.9552		11957.5	0.98656		11957.5	0.94385		11957.5	0.97969		11957.5	0.97682		11957.5	0.97526
11958	0.95512		11958	0.98929		11958	0.94596		11958	0.97872		11958	0.97449		11958	0.97432
11958.5	0.9561		11958.5	0.99186		11958.5	0.948		11958.5	0.97779		11958.5	0.97441		11958.5	0.97383
11959	0.95773		11959	0.99429		11959	0.95101		11959	0.97717		11959	0.97335		11959	0.97113
11959.5	0.95999		11959.5	0.9967		11959.5	0.95448		11959.5	0.97597		11959.5	0.97289		11959.5	0.97285
11960	0.96299		11960	0.99923		11960	0.95669		11960	0.97615		11960	0.97124		11960	0.97224
11960.5	0.96663		11960.5	1.00189		11960.5	0.95889		11960.5	0.97656		11960.5	0.97172		11960.5	0.97402
11961	0.97085		11961	1.00448		11961	0.96172		11961	0.97742		11961	0.97262		11961	0.97343
11961.5	0.97653		11961.5	1.00714		11961.5	0.96474		11961.5	0.97797		11961.5	0.97451		11961.5	0.97561
11962	0.98183		11962	1.0097		11962	0.96817		11962	0.97961		11962	0.97741		11962	0.97881
11962.5	0.98764		11962.5	1.0122		11962.5	0.97179		11962.5	0.98228		11962.5	0.97889		11962.5	0.98111
11963	0.99437		11963	1.01472		11963	0.97497		11963	0.98546		11963	0.98182		11963	0.98346
11963.5	1.00117		11963.5	1.01688		11963.5	0.9781		11963.5	0.98891		11963.5	0.9867		11963.5	0.98654
11964	1.00653		11964	1.019		11964	0.9821		11964	0.99198		11964	0.9902		11964	0.98838
11964.5	1.01177		11964.5	1.02131		11964.5	0.98654		11964.5	0.99599		11964.5	0.99444		11964.5	0.99436
11965	1.01717		11965	1.02347		11965	0.99033		11965	1.00034		11965	0.99901		11965	0.99882
11965.5	1.02271		11965.5	1.02551		11965.5	0.99411		11965.5	1.00435		11965.5	1.00302		11965.5	1.00292
11966	1.02758		11966	1.02744		11966	0.99805		11966	1.00909		11966	1.00847		11966	1.00562
11966.5	1.03153		11966.5	1.02937		11966.5	1.002		11966.5	1.01333		11966.5	1.01393		11966.5	1.01342
11967	1.03555		11967	1.03131		11967	1.006		11967	1.01775		11967	1.01869		11967	1.01757
11967.5	1.03914		11967.5	1.03324		11967.5	1.01001		11967.5	1.02216		11967.5	1.02201		11967.5	1.02115
11968	1.04202		11968	1.03517		11968	1.01486		11968	1.02566		11968	1.02684		11968	1.0256
11968.5	1.04388		11968.5	1.03709		11968.5	1.01885		11968.5	1.02995		11968.5	1.03159		11968.5	1.02827
11969	1.04463		11969	1.0386		11969	1.02201		11969	1.0326		11969	1.03357		11969	1.02946
11969.5	1.04501		11969.5	1.03978		11969.5	1.02522		11969.5	1.03578		11969.5	1.03679		11969.5	1.03376
11970	1.04475		11970	1.04095		11970	1.0287		11970	1.03866		11970	1.03997		11970	1.03641
11970.5	1.04345		11970.5	1.04212		11970.5	1.03217		11970.5	1.04148		11970.5	1.04236		11970.5	1.03735
11971.5	1.03966		11971.5	1.04387		11971.5	1.03882		11971.5	1.04412		11971.5	1.04474		11971.5	1.03974
11972.5	1.03446		11972.5	1.04514		11972.5	1.04408		11972.5	1.04454		11972.5	1.04519		11972.5	1.04246
11973.5	1.02873		11973.5	1.04428		11973.5	1.04859		11973.5	1.04455		11973.5	1.0448		11973.5	1.04017
11974.5	1.02222		11974.5	1.04307		11974.5	1.05316		11974.5	1.04329		11974.5	1.04308		11974.5	1.03766
11975.5	1.01653		11975.5	1.04154		11975.5	1.05649		11975.5	1.04229		11975.5	1.04263		11975.5	1.03544
11976.5	1.01226		11976.5	1.03927		11976.5	1.05839		11976.5	1.04168		11976.5	1.04047		11976.5	1.03239
11977.5	1.00839		11977.5	1.03615		11977.5	1.05991		11977.5	1.03793		11977.5	1.03646		11977.5	1.03152
11978.5	1.00447		11978.5	1.03269		11978.5	1.06027		11978.5	1.03566		11978.5	1.03537		11978.5	1.03067
11979.5	1.00087		11979.5	1.02909		11979.5	1.05948		11979.5	1.03239		11979.5	1.03059		11979.5	1.02992
11980.5	0.99794		11980.5	1.02508		11980.5	1.05763		11980.5	1.02889		11980.5	1.02643		11980.5	1.02402
11981.5	0.99501		11981.5	1.0209		11981.5	1.05516		11981.5	1.02473		11981.5	1.02225		11981.5	1.02085
11982.5	0.99251		11982.5	1.01595		11982.5	1.0523		11982.5	1.02104		11982.5	1.01822		11982.5	1.01525
11983.5	0.98994		11983.5	1.01161		11983.5	1.04883		11983.5	1.01716		11983.5	1.01477		11983.5	1.01027
11984.5	0.98668		11984.5	1.00727		11984.5	1.04517		11984.5	1.01284		11984.5	1.00985		11984.5	1.00767
11985.5	0.9832		11985.5	1.00325		11985.5	1.04128		11985.5	1.00951		11985.5	1.00663		11985.5	1.00681
11986.5	0.97862		11986.5	0.9988		11986.5	1.03697		11986.5	1.00591		11986.5	1.00218		11986.5	1.00354
11987.5	0.97453		11987.5	0.99529		11987.5	1.03262		11987.5	1.00168		11987.5	0.99902		11987.5	1.00113
11988.5	0.97098		11988.5	0.99169		11988.5	1.02823		11988.5	0.9985		11988.5	0.99651		11988.5	0.99795
11989.5	0.96776		11989.5	0.98842		11989.5	1.02412		11989.5	0.99654		11989.5	0.99305		11989.5	0.99546
11990.5	0.96557		11990.5	0.98572		11990.5	1.02		11990.5	0.99447		11990.5	0.99063		11990.5	0.99097
11991.5	0.96444		11991.5	0.98353		11991.5	1.01577		11991.5	0.99136		11991.5	0.9886		11991.5	0.98847
11992.5	0.96447		11992.5	0.98135		11992.5	1.01154		11992.5	0.98855		11992.5	0.98639		11992.5	0.98622
11993.5	0.96518		11993.5	0.97966		11993.5	1.00743		11993.5	0.98657		11993.5	0.98409		11993.5	0.98489
11994.5	0.9667		11994.5	0.97798		11994.5	1.00364		11994.5	0.98541		11994.5	0.98214		11994.5	0.98367
11995.5	0.96828		11995.5	0.97704		11995.5	1.00026		11995.5	0.98562		11995.5	0.98264		11995.5	0.9816
11996.5	0.97076		11996.5	0.97673		11996.5	0.99699		11996.5	0.98556		11996.5	0.98219		11996.5	0.97948
11997.5	0.97351		11997.5	0.9765		11997.5	0.99383		11997.5	0.98588		11997.5	0.98334		11997.5	0.97985
11998.5	0.97696		11998.5	0.97677		11998.5	0.99113		11998.5	0.9875		11998.5	0.98548		11998.5	0.98095
11999.5	0.98105		11999.5	0.97688		11999.5	0.98867		11999.5	0.98895		11999.5	0.98721		11999.5	0.98199
12000.5	0.98647		12000.5	0.97755		12000.5	0.98641		12000.5	0.99057		12000.5	0.98953		12000.5	0.9835
12001.5	0.99075		12001.5	0.97857		12001.5	0.98464		12001.5	0.99197		12001.5	0.99379		12001.5	0.98576
12002.5	0.99572		12002.5	0.97899		12002.5	0.98314		12002.5	0.99488		12002.5	0.99616		12002.5	0.98985
12003.5	1.00026		12003.5	0.97982		12003.5	0.98197		12003.5	0.99874		12003.5	0.99932		12003.5	0.99325
12004.5	1.00428		12004.5	0.98076		12004.5	0.98098		12004.5	1.00177		12004.5	1.00318		12004.5	0.9993
12005.5	1.00716		12005.5	0.98187		12005.5	0.98018		12005.5	1.00531		12005.5	1.007		12005.5	1.00141
12006.5	1.00968		12006.5	0.98327		12006.5	0.9798		12006.5	1.00698		12006.5	1.00944		12006.5	1.00738
12007.5	1.01129		12007.5	0.98416		12007.5	0.97972		12007.5	1.00975		12007.5	1.01306		12007.5	1.01026
12008.5	1.01198		12008.5	0.98535		12008.5	0.97979		12008.5	1.01187		12008.5	1.01576		12008.5	1.01351
12009.5	1.01194		12009.5	0.98669		12009.5	0.97994		12009.5	1.01495		12009.5	1.01728		12009.5	1.01609
12010.5	1.01084		12010.5	0.98789		12010.5	0.98021		12010.5	1.01705		12010.5	1.01944		12010.5	1.01858
12011.5	1.00947		12011.5	0.98926		12011.5	0.98061		12011.5	1.01765		12011.5	1.02067		12011.5	1.01965
12012.5	1.00813		12012.5	0.99071		12012.5	0.9813		12012.5	1.01787		12012.5	1.01984		12012.5	1.0209
12013.5	1.00617		12013.5	0.99203		12013.5	0.98194		12013.5	1.01829		12013.5	1.02005		12013.5	1.0219
12014.5	1.00426		12014.5	0.9935		12014.5	0.98259		12014.5	1.01677		12014.5	1.01913		12014.5	1.02201
12015.6	1.0025		12015.6	0.99498		12015.6	0.98339		12015.6	1.0165		12015.6	1.01833		12015.6	1.01936
12016.6	1.00132		12016.6	0.99658		12016.6	0.98435		12016.6	1.01552		12016.6	1.01728		12016.6	1.02003
12017.6	0.99983		12017.6	0.99827		12017.6	0.98536		12017.6	1.01552		12017.6	1.01714		12017.6	1.01586
12018.6	0.99862		12018.6	1.00008		12018.6	0.98623		12018.6	1.01469		12018.6	1.01453		12018.6	1.01557
12019.6	0.9976		12019.6	1.00169		12019.6	0.98715		12019.6	1.01409		12019.6	1.01323		12019.6	1.01448
12020.6	0.99692		12020.6	1.00308		12020.6	0.98811		12020.6	1.01078		12020.6	1.01147		12020.6	1.01205
12021.6	0.99643		12021.6	1.00471		12021.6	0.98914		12021.6	1.00912		12021.6	1.00974		12021.6	1.00991
12022.6	0.9962		12022.6	1.00639		12022.6	0.99012		12022.6	1.00825		12022.6	1.00753		12022.6	1.00852
12023.6	0.99611		12023.6	1.0078		12023.6	0.99109		12023.6	1.00837		12023.6	1.00721		12023.6	1.00708
12024.6	0.99628		12024.6	1.00927		12024.6	0.9921		12024.6	1.00809		12024.6	1.00662		12024.6	1.00497
12025.6	0.99653		12025.6	1.01101		12025.6	0.99318		12025.6	1.00877		12025.6	1.00678		12025.6	1.00545
12026.6	0.99681		12026.6	1.01256		12026.6	0.99425		12026.6	1.00768		12026.6	1.00668		12026.6	1.00463
12027.6	0.99703		12027.6	1.01356		12027.6	0.99532		12027.6	1.00718		12027.6	1.00604		12027.6	1.00302
12028.6	0.99719		12028.6	1.01457		12028.6	0.99637		12028.6	1.00678		12028.6	1.00562		12028.6	1.0028
12029.6	0.99709		12029.6	1.0157		12029.6	0.99753		12029.6	1.00659		12029.6	1.00641		12029.6	1.00255
12030.7	0.99679		12030.7	1.01647		12030.7	0.99878		12030.7	1.00597		12030.7	1.0051		12030.7	0.99989
12031.7	0.99632		12031.7	1.0171		12031.7	0.99996		12031.7	1.00607		12031.7	1.00584		12031.7	1.00156
12032.7	0.99562		12032.7	1.01737		12032.7	1.00112		12032.7	1.00618		12032.7	1.0054		12032.7	1.00133
12033.7	0.99464		12033.7	1.01746		12033.7	1.0023		12033.7	1.00706		12033.7	1.00489		12033.7	1.0025
12034.7	0.99325		12034.7	1.01741		12034.7	1.00356		12034.7	1.00597		12034.7	1.00506		12034.7	1.00232
12035.7	0.99187		12035.7	1.01702		12035.7	1.00483		12035.7	1.0049		12035.7	1.00396		12035.7	1.00265
12036.7	0.99036		12036.7	1.0163		12036.7	1.00609		12036.7	1.0042		12036.7	1.00323		12036.7	0.99926
12037.7	0.98819		12037.7	1.01549		12037.7	1.00729		12037.7	1.00358		12037.7	1.00245		12037.7	0.999
12038.7	0.98682		12038.7	1.01431		12038.7	1.0086		12038.7	1.00259		12038.7	1.00139		12038.7	0.99815
12039.7	0.98488		12039.7	1.01313		12039.7	1.00993		12039.7	1.00151		12039.7	1.00014		12039.7	1.00043
12040.7	0.98353		12040.7	1.01203		12040.7	1.01114		12040.7	1.00107		12040.7	0.99889		12040.7	0.99757
12041.7	0.98202		12041.7	1.01044		12041.7	1.01231		12041.7	1.00017		12041.7	0.99874		12041.7	0.99895
12042.8	0.98042		12042.8	1.00884		12042.8	1.01347		12042.8	1.00009		12042.8	0.99748		12042.8	0.99676
12043.8	0.97914		12043.8	1.00698		12043.8	1.01467		12043.8	1.00005		12043.8	0.99752		12043.8	0.99818
12044.8	0.978		12044.8	1.0051		12044.8	1.01563		12044.8	0.99909		12044.8	0.99784		12044.8	0.99589
12045.8	0.977		12045.8	1.00318		12045.8	1.01647		12045.8	0.99831		12045.8	0.99595		12045.8	0.99459
12046.8	0.97647		12046.8	1.00093		12046.8	1.01716		12046.8	0.99782		12046.8	0.99585		12046.8	0.99349
12047.8	0.97612		12047.8	0.99915		12047.8	1.01782		12047.8	0.9962		12047.8	0.99489		12047.8	0.99307
12048.8	0.9761		12048.8	0.9975		12048.8	1.01842		12048.8	0.99541		12048.8	0.99362		12048.8	0.99112
12049.8	0.9766		12049.8	0.99566		12049.8	1.01863		12049.8	0.99528		12049.8	0.99354		12049.8	0.99203
12050.8	0.97734		12050.8	0.99396		12050.8	1.01867		12050.8	0.99476		12050.8	0.99263		12050.8	0.99131
12051.9	0.97821		12051.9	0.99237		12051.9	1.0186		12051.9	0.99349		12051.9	0.99201		12051.9	0.99125
12052.9	0.97954		12052.9	0.991		12052.9	1.01844		12052.9	0.99363		12052.9	0.99205		12052.9	0.9907
12053.9	0.98062		12053.9	0.98983		12053.9	1.01803		12053.9	0.99429		12053.9	0.99214		12053.9	0.98991
12054.9	0.98221		12054.9	0.9887		12054.9	1.01742		12054.9	0.99377		12054.9	0.99221		12054.9	0.98894
12055.9	0.98355		12055.9	0.98776		12055.9	1.01667		12055.9	0.99268		12055.9	0.99161		12055.9	0.98914
12056.9	0.98523		12056.9	0.987		12056.9	1.01586		12056.9	0.99334		12056.9	0.99216		12056.9	0.98997
12057.9	0.9867		12057.9	0.98652		12057.9	1.01501		12057.9	0.99362		12057.9	0.99261		12057.9	0.99107
12058.9	0.98815		12058.9	0.98616		12058.9	1.01412		12058.9	0.99524		12058.9	0.99335		12058.9	0.9914
12060	0.98957		12060	0.9857		12060	1.01313		12060	0.99666		12060	0.99564		12060	0.99318
12061	0.99084		12061	0.98528		12061	1.01206		12061	0.99776		12061	0.99718		12061	0.99344
12062	0.99216		12062	0.98522		12062	1.01094		12062	0.99836		12062	0.99804		12062	0.99076
12063	0.99335		12063	0.98503		12063	1.0098		12063	0.99974		12063	0.99888		12063	0.99363
12064	0.9945		12064	0.98473		12064	1.00865		12064	1.00022		12064	1.00123		12064	0.99411
12065	0.99559		12065	0.98477		12065	1.00753		12065	0.99967		12065	1.00161		12065	0.99605
12066	0.99651		12066	0.98487		12066	1.0065		12066	1.00051		12066	1.00117		12066	0.99499
12067	0.99736		12067	0.98495		12067	1.00554		12067	1.00004		12067	1.00077		12067	0.99661
12068.1	0.99824		12068.1	0.98516		12068.1	1.00444		12068.1	0.99982		12068.1	1.0011		12068.1	0.99587
12069.1	0.99896		12069.1	0.98547		12069.1	1.0034		12069.1	0.99932		12069.1	1.00136		12069.1	0.99585
12070.1	0.9996		12070.1	0.98587		12070.1	1.00245		12070.1	0.99896		12070.1	1.00258		12070.1	0.99743
12071.1	1.00021		12071.1	0.98629		12071.1	1.00176		12071.1	0.99949		12071.1	1.00107		12071.1	0.99826
12072.6	1.00102		12072.6	0.9869		12072.6	1.00066		12072.6	0.99933		12072.6	1.0008		12072.6	0.99918
12074.1	1.00161		12074.1	0.98718		12074.1	0.99953		12074.1	0.99894		12074.1	1.00169		12074.1	1.00011
12075.5	1.00204		12075.5	0.9878		12075.5	0.99862		12075.5	0.99907		12075.5	1.00237		12075.5	1.00076
12077	1.00228		12077	0.98862		12077	0.99777		12077	0.9989		12077	1.00143		12077	1.00268
12078.5	1.00237		12078.5	0.98929		12078.5	0.99703		12078.5	0.99932		12078.5	1.00076		12078.5	1.00133
12080	1.00237		12080	0.99034		12080	0.99645		12080	0.99818		12080	1.00064		12080	1.00215
12081.5	1.00246		12081.5	0.99135		12081.5	0.99582		12081.5	0.9998		12081.5	1.002		12081.5	1.00151
12083	1.00271		12083	0.99238		12083	0.99527		12083	1.00084		12083	1.00335		12083	1.00314
12084.4	1.00314		12084.4	0.99379		12084.4	0.99499		12084.4	1.00221		12084.4	1.004		12084.4	1.00357
12085.9	1.00375		12085.9	0.99489		12085.9	0.99465		12085.9	1.00292		12085.9	1.00383		12085.9	1.00496
12087.4	1.00447		12087.4	0.99598		12087.4	0.99445		12087.4	1.00247		12087.4	1.00614		12087.4	1.00436
12088.9	1.0052		12088.9	0.99715		12088.9	0.99422		12088.9	1.00272		12088.9	1.00649		12088.9	1.00413
12090.4	1.00582		12090.4	0.99852		12090.4	0.99398		12090.4	1.00368		12090.4	1.00571		12090.4	1.00517
12091.9	1.00629		12091.9	0.99979		12091.9	0.99399		12091.9	1.00344		12091.9	1.00537		12091.9	1.00507
12093.3	1.00641		12093.3	1.00107		12093.3	0.99395		12093.3	1.00371		12093.3	1.00493		12093.3	1.00425
12094.8	1.00616		12094.8	1.00238		12094.8	0.99388		12094.8	1.00453		12094.8	1.00484		12094.8	1.00454
12096.3	1.00531		12096.3	1.00375		12096.3	0.99388		12096.3	1.00585		12096.3	1.00563		12096.3	1.00534
12097.8	1.00397		12097.8	1.00515		12097.8	0.99391		12097.8	1.00562		12097.8	1.00555		12097.8	1.00657
12099.3	1.00206		12099.3	1.00637		12099.3	0.99399		12099.3	1.00444		12099.3	1.00475		12099.3	1.0064
12100.8	0.99961		12100.8	1.00748		12100.8	0.99431		12100.8	1.00425		12100.8	1.00363		12100.8	1.00548
12102.3	0.99713		12102.3	1.00862		12102.3	0.99446		12102.3	1.00391		12102.3	1.00227		12102.3	1.00429
12103.8	0.99485		12103.8	1.00955		12103.8	0.99462		12103.8	1.00247		12103.8	1.00074		12103.8	1.00326
12105.2	0.99285		12105.2	1.01067		12105.2	0.99495		12105.2	1.00067		12105.2	0.99912		12105.2	1.00057
12106.7	0.99116		12106.7	1.01192		12106.7	0.99528		12106.7	1.00015		12106.7	0.99831		12106.7	0.99911
12108.2	0.98983		12108.2	1.0128		12108.2	0.99559		12108.2	0.99964		12108.2	0.99704		12108.2	0.99781
12109.7	0.98888		12109.7	1.01251		12109.7	0.99606		12109.7	0.99924		12109.7	0.99562		12109.7	0.99598
12111.2	0.98817		12111.2	1.0118		12111.2	0.99656		12111.2	0.99763		12111.2	0.99553		12111.2	0.99505
12112.7	0.98764		12112.7	1.01089		12112.7	0.99697		12112.7	0.99553		12112.7	0.99394		12112.7	0.99279
12114.2	0.98735		12114.2	1.01035		12114.2	0.99758		12114.2	0.9942		12114.2	0.99258		12114.2	0.99034
12115.7	0.98722		12115.7	1.0101		12115.7	0.99816		12115.7	0.99386		12115.7	0.99066		12115.7	0.9883
12117.2	0.98717		12117.2	1.00977		12117.2	0.99872		12117.2	0.99251		12117.2	0.99106		12117.2	0.9875
12118.7	0.98722		12118.7	1.00925		12118.7	0.99945		12118.7	0.99194		12118.7	0.99112		12118.7	0.98552
12120.1	0.98747		12120.1	1.00844		12120.1	1.00017		12120.1	0.99171		12120.1	0.99016		12120.1	0.98613
12121.6	0.98789		12121.6	1.00781		12121.6	1.00085		12121.6	0.99215		12121.6	0.98978		12121.6	0.98785
12123.1	0.98846		12123.1	1.00712		12123.1	1.00155		12123.1	0.99148		12123.1	0.98893		12123.1	0.98866
12124.6	0.98914		12124.6	1.00634		12124.6	1.00227		12124.6	0.99034		12124.6	0.98834		12124.6	0.98851
12126.1	0.98997		12126.1	1.0055		12126.1	1.00302		12126.1	0.98964		12126.1	0.98893		12126.1	0.98922
12127.6	0.9911		12127.6	1.00479		12127.6	1.00372		12127.6	0.99079		12127.6	0.98884		12127.6	0.99078
12129.1	0.99238		12129.1	1.0041		12129.1	1.00445		12129.1	0.99168		12129.1	0.98968		12129.1	0.99007
12130.6	0.99378		12130.6	1.00339		12130.6	1.00522		12130.6	0.99231		12130.6	0.99005		12130.6	0.9911
12132.1	0.99536		12132.1	1.00256		12132.1	1.00581		12132.1	0.99185		12132.1	0.99152		12132.1	0.99402
12133.6	0.99722		12133.6	1.00177		12133.6	1.00647		12133.6	0.99403		12133.6	0.99189		12133.6	0.99521
12135.1	0.99914		12135.1	1.00106		12135.1	1.00709		12135.1	0.99507		12135.1	0.99264		12135.1	0.99677
12136.6	1.0011		12136.6	1.00045		12136.6	1.00745		12136.6	0.9965		12136.6	0.99368		12136.6	0.99867
12138.1	1.00319		12138.1	0.99984		12138.1	1.00794		12138.1	0.99762		12138.1	0.99493		12138.1	0.99919
12139.6	1.00531		12139.6	0.9993		12139.6	1.00827		12139.6	0.99931		12139.6	0.9967		12139.6	1.00028
12141.1	1.00735		12141.1	0.99883		12141.1	1.00849		12141.1	1.00137		12141.1	0.99987		12141.1	1.00154
12142.6	1.00931		12142.6	0.9984		12142.6	1.00876		12142.6	1.00264		12142.6	1.00124		12142.6	1.00196
12144.1	1.01118		12144.1	0.998		12144.1	1.00882		12144.1	1.00273		12144.1	1.00252		12144.1	1.00262
12145.6	1.01268		12145.6	0.99768		12145.6	1.00891		12145.6	1.00515		12145.6	1.00413		12145.6	1.00699
12147.1	1.01388		12147.1	0.99736		12147.1	1.00899		12147.1	1.00712		12147.1	1.00536		12147.1	1.00882
12148.6	1.01478		12148.6	0.99701		12148.6	1.00898		12148.6	1.00873		12148.6	1.00723		12148.6	1.00885
12150.1	1.01519		12150.1	0.99665		12150.1	1.00885		12150.1	1.0086		12150.1	1.00777		12150.1	1.00974
12151.6	1.01524		12151.6	0.99632		12151.6	1.00863		12151.6	1.01047		12151.6	1.01023		12151.6	1.01401
12153.1	1.01488		12153.1	0.99615		12153.1	1.00845		12153.1	1.01113		12153.1	1.01121		12153.1	1.01125
12154.6	1.01409		12154.6	0.99619		12154.6	1.00835		12154.6	1.01054		12154.6	1.0116		12154.6	1.01099
12156.1	1.01305		12156.1	0.99619		12156.1	1.00796		12156.1	1.01063		12156.1	1.01094		12156.1	1.01011
12157.6	1.01187		12157.6	0.99611		12157.6	1.00759		12157.6	1.00994		12157.6	1.01053		12157.6	1.01118
12159.1	1.01048		12159.1	0.99607		12159.1	1.00719		12159.1	1.00976		12159.1	1.0101		12159.1	1.01177
12160.6	1.00881		12160.6	0.99614		12160.6	1.00676		12160.6	1.00947		12160.6	1.00968		12160.6	1.01078
12162.1	1.00714		12162.1	0.99609		12162.1	1.00636		12162.1	1.00797		12162.1	1.00834		12162.1	1.00923
12163.6	1.00522		12163.6	0.99621		12163.6	1.00579		12163.6	1.00632		12163.6	1.00811		12163.6	1.00776
12165.1	1.00314		12165.1	0.99645		12165.1	1.0052		12165.1	1.00637		12165.1	1.00617		12165.1	1.00619
12166.6	1.00096		12166.6	0.99677		12166.6	1.00476		12166.6	1.00447		12166.6	1.00596		12166.6	1.00426
12168.1	0.99899		12168.1	0.9972		12168.1	1.0047		12168.1	1.00199		12168.1	1.00337		12168.1	1.00024
12169.6	0.99719		12169.6	0.99758		12169.6	1.00427		12169.6	1.00015		12169.6	1.0023		12169.6	1.00168
12171.1	0.99558		12171.1	0.99791		12171.1	1.00371		12171.1	0.9998		12171.1	1.00027		12171.1	1.00145
12172.6	0.99419		12172.6	0.99826		12172.6	1.00317		12172.6	0.99867		12172.6	1.00047		12172.6	1.00121
12174.1	0.99327		12174.1	0.99883		12174.1	1.00283		12174.1	0.99825		12174.1	0.99967		12174.1	0.99994
12175.6	0.99265		12175.6	0.99933		12175.6	1.00242		12175.6	0.99762		12175.6	0.99891		12175.6	0.99896
12177.1	0.99232		12177.1	0.99969		12177.1	1.00202		12177.1	0.99714		12177.1	0.99803		12177.1	0.99705
12178.6	0.99236		12178.6	1.00004		12178.6	1.00166		12178.6	0.99587		12178.6	0.9965		12178.6	0.99558
12180.1	0.99269		12180.1	1.00034		12180.1	1.00129		12180.1	0.99505		12180.1	0.9968		12180.1	0.99541
12181.6	0.99316		12181.6	1.00093		12181.6	1.00097		12181.6	0.99396		12181.6	0.99704		12181.6	0.99649
12183.1	0.99372		12183.1	1.00156		12183.1	1.00064		12183.1	0.99576		12183.1	0.99545		12183.1	0.99674
12184.7	0.99442		12184.7	1.00216		12184.7	1.00029		12184.7	0.99496		12184.7	0.99496		12184.7	0.99664
12186.2	0.99509		12186.2	1.00271		12186.2	1.00013		12186.2	0.99549		12186.2	0.99462		12186.2	0.99663
12187.7	0.99563		12187.7	1.00314		12187.7	0.99993		12187.7	0.99512		12187.7	0.99533		12187.7	0.99449
12189.2	0.99598		12189.2	1.00361		12189.2	0.99974		12189.2	0.99545		12189.2	0.99506		12189.2	0.99398
12190.7	0.99608		12190.7	1.0041		12190.7	0.99957		12190.7	0.99568		12190.7	0.99332		12190.7	0.99303
12192.2	0.99601		12192.2	1.00452		12192.2	0.9993		12192.2	0.99545		12192.2	0.9938		12192.2	0.99455
12193.7	0.99582		12193.7	1.00483		12193.7	0.99921		12193.7	0.99501		12193.7	0.99299		12193.7	0.99518
12195.2	0.99557		12195.2	1.00505		12195.2	0.99912		12195.2	0.99553		12195.2	0.99436		12195.2	0.99701
12196.7	0.99535		12196.7	1.00523		12196.7	0.9989		12196.7	0.9958		12196.7	0.99322		12196.7	0.99608
12198.2	0.99524		12198.2	1.00545		12198.2	0.99882		12198.2	0.99616		12198.2	0.99267		12198.2	0.99398
12199.8	0.99548		12199.8	1.00556		12199.8	0.99868		12199.8	0.99512		12199.8	0.99308		12199.8	0.99387
12201.3	0.99588		12201.3	1.00577		12201.3	0.99858		12201.3	0.9957		12201.3	0.99292		12201.3	0.99327
12202.8	0.99648		12202.8	1.00597		12202.8	0.99857		12202.8	0.99517		12202.8	0.99316		12202.8	0.99212
12204.3	0.99731		12204.3	1.00605		12204.3	0.99848		12204.3	0.99678		12204.3	0.99402		12204.3	0.99494
12205.8	0.99842		12205.8	1.00599		12205.8	0.99846		12205.8	0.99622		12205.8	0.99419		12205.8	0.99437
12207.3	0.99962		12207.3	1.00607		12207.3	0.9984		12207.3	0.9964		12207.3	0.9951		12207.3	0.99576
12208.8	1.00086		12208.8	1.00607		12208.8	0.99828		12208.8	0.9973		12208.8	0.99516		12208.8	0.99485
12210.3	1.00212		12210.3	1.00574		12210.3	0.99837		12210.3	0.99727		12210.3	0.99622		12210.3	0.99637
12211.9	1.00329		12211.9	1.00568		12211.9	0.9983		12211.9	0.99752		12211.9	0.99725		12211.9	0.99425
12213.4	1.00448		12213.4	1.0056		12213.4	0.9983		12213.4	0.99861		12213.4	0.99803		12213.4	0.99547
12214.9	1.00565		12214.9	1.00543		12214.9	0.99839		12214.9	0.99901		12214.9	0.99952		12214.9	0.99693
12216.4	1.00674		12216.4	1.00511		12216.4	0.99838		12216.4	0.99962		12216.4	1.00052		12216.4	0.99998
12217.9	1.00776		12217.9	1.0048		12217.9	0.99843		12217.9	1.00113		12217.9	1.00152		12217.9	1.00201
12219.4	1.00862		12219.4	1.00439		12219.4	0.99843		12219.4	1.00395		12219.4	1.0032		12219.4	1.00254
12221	1.0094		12221	1.00404		12221	0.99846		12221	1.00389		12221	1.00455		12221	1.00454
12222.9	1.01009		12222.9	1.00372		12222.9	0.99858		12222.9	1.00635		12222.9	1.00591		12222.9	1.00693
12224.9	1.01058		12224.9	1.00313		12224.9	0.99861		12224.9	1.00722		12224.9	1.00823		12224.9	1.00684
12226.8	1.01038		12226.8	1.00271		12226.8	0.99874		12226.8	1.00734		12226.8	1.0091		12226.8	1.00758
12228.8	1.00987		12228.8	1.00241		12228.8	0.99901		12228.8	1.00844		12228.8	1.00916		12228.8	1.00864
12230.7	1.00908		12230.7	1.00203		12230.7	0.9992		12230.7	1.0092		12230.7	1.00785		12230.7	1.00903
12232.7	1.00776		12232.7	1.00132		12232.7	0.99927		12232.7	1.01069		12232.7	1.00987		12232.7	1.01081
12234.6	1.00625		12234.6	1.00069		12234.6	0.99948		12234.6	1.01181		12234.6	1.00932		12234.6	1.01044
12236.6	1.00448		12236.6	1.00017		12236.6	0.99963		12236.6	1.01208		12236.6	1.00915		12236.6	1.01007
12238.5	1.00273		12238.5	0.99966		12238.5	0.9999		12238.5	1.01077		12238.5	1.00956		12238.5	1.00691
12240.5	1.00106		12240.5	0.99917		12240.5	1.00009		12240.5	1.00792		12240.5	1.00773		12240.5	1.00812
12242.5	0.99951		12242.5	0.99874		12242.5	1.00033		12242.5	1.00629		12242.5	1.00572		12242.5	1.00511
12244.4	0.9983		12244.4	0.99854		12244.4	1.00042		12244.4	1.0039		12244.4	1.00555		12244.4	1.00303
12246.4	0.99732		12246.4	0.99832		12246.4	1.00078		12246.4	1.00267		12246.4	1.00349		12246.4	1.0039
12248.3	0.99667		12248.3	0.99795		12248.3	1.00083		12248.3	1.00207		12248.3	1.00194		12248.3	1.00095
12250.3	0.99631		12250.3	0.99746		12250.3	1.00113		12250.3	1.00125		12250.3	1.00234		12250.3	1.00061
12252.3	0.99613		12252.3	0.99701		12252.3	1.00137		12252.3	1.00024		12252.3	1.00222		12252.3	1.00112
12254.2	0.99621		12254.2	0.99681		12254.2	1.0016		12254.2	0.99837		12254.2	0.99965		12254.2	0.99811
12256.2	0.99629		12256.2	0.99663		12256.2	1.00169		12256.2	0.99744		12256.2	0.9994		12256.2	0.99895
12258.1	0.99642		12258.1	0.99646		12258.1	1.00187		12258.1	0.99685		12258.1	0.99888		12258.1	0.99538
12260.1	0.99665		12260.1	0.99633		12260.1	1.00194		12260.1	0.99657		12260.1	0.99775		12260.1	0.99688
12262.1	0.99681		12262.1	0.99621		12262.1	1.00207		12262.1	0.99806		12262.1	0.9986		12262.1	0.99513
12264	0.99698		12264	0.99612		12264	1.0021		12264	0.99848		12264	0.99822		12264	0.995
12266	0.99723		12266	0.99616		12266	1.00221		12266	0.99914		12266	0.99673		12266	0.99472
12268	0.99735		12268	0.99623		12268	1.00225		12268	0.99839		12268	0.99699		12268	0.99363
12269.9	0.99739		12269.9	0.99632		12269.9	1.0023		12269.9	0.99783		12269.9	0.99693		12269.9	0.99466
12271.9	0.99738		12271.9	0.99651		12271.9	1.00225		12271.9	0.99732		12271.9	0.99651		12271.9	0.99385
12273.9	0.99737		12273.9	0.99662		12273.9	1.00221		12273.9	0.997		12273.9	0.9966		12273.9	0.99338
12275.8	0.99737		12275.8	0.99667		12275.8	1.00214		12275.8	0.99645		12275.8	0.99852		12275.8	0.99501
12277.8	0.99739		12277.8	0.99689		12277.8	1.00195		12277.8	0.99739		12277.8	0.99834		12277.8	0.99341
12279.8	0.99749		12279.8	0.99714		12279.8	1.00178		12279.8	0.99653		12279.8	0.99807		12279.8	0.99502
12281.7	0.99765		12281.7	0.99743		12281.7	1.00173		12281.7	0.99755		12281.7	0.99899		12281.7	0.99698
12283.7	0.99812		12283.7	0.99774		12283.7	1.00162		12283.7	0.99616		12283.7	0.99905		12283.7	0.99825
12285.7	0.99872		12285.7	0.9981		12285.7	1.00146		12285.7	0.99731		12285.7	0.99932		12285.7	0.99866
12287.7	0.99943		12287.7	0.99853		12287.7	1.00128		12287.7	0.99617		12287.7	1.00068		12287.7	1.00032
12289.6	1.00028		12289.6	0.99881		12289.6	1.00103		12289.6	0.99681		12289.6	1.00032		12289.6	1.00135
12291.6	1.0011		12291.6	0.99909		12291.6	1.00086		12291.6	0.99713		12291.6	1.00178		12291.6	1.003
12293.6	1.00184		12293.6	0.99945		12293.6	1.00058		12293.6	0.99857		12293.6	1.00155		12293.6	1.00299
12295.6	1.00252		12295.6	0.99971		12295.6	1.00009		12295.6	0.99884		12295.6	1.00162		12295.6	1.00328
12297.5	1.00316		12297.5	0.99993		12297.5	1.00016		12297.5	0.99957		12297.5	1.00128		12297.5	1.00366
12299.5	1.00374		12299.5	1.00011		12299.5	1.00009		12299.5	0.99861		12299.5	1.00198		12299.5	1.00593
12301.5	1.00413		12301.5	1.00033		12301.5	0.99977		12301.5	0.99996		12301.5	1.00286		12301.5	1.00651
12303.5	1.00444		12303.5	1.00059		12303.5	0.99952		12303.5	0.99964		12303.5	1.00346		12303.5	1.00578
12305.4	1.0048		12305.4	1.00089		12305.4	0.99934		12305.4	1.00036		12305.4	1.00323		12305.4	1.00638
12307.4	1.0051		12307.4	1.00133		12307.4	0.99912		12307.4	1.00007		12307.4	1.005		12307.4	1.00501
12309.4	1.00535		12309.4	1.00179		12309.4	0.99896		12309.4	1.00157		12309.4	1.00395		12309.4	1.0064
12311.4	1.00558		12311.4	1.00217		12311.4	0.9988		12311.4	1.0024		12311.4	1.00357		12311.4	1.0037
12313.4	1.00557		12313.4	1.00196		12313.4	0.99857		12313.4	1.00361		12313.4	1.0034		12313.4	1.00319
12315.3	1.00542		12315.3	1.00153		12315.3	0.99838		12315.3	1.00301		12315.3	1.00353		12315.3	1.00331
12317.3	1.00521		12317.3	1.00123		12317.3	0.99827		12317.3	1.00328		12317.3	1.00375		12317.3	1.00451
12319.3	1.0048		12319.3	1.00115		12319.3	0.99815		12319.3	1.00323		12319.3	1.00326		12319.3	1.00514
12321.3	1.00423		12321.3	1.00116		12321.3	0.998		12321.3	1.00295		12321.3	1.00169		12321.3	1.00307
12323.3	1.00338		12323.3	1.00113		12323.3	0.99791		12323.3	1.0021		12323.3	1.00111		12323.3	1.00221
12325.3	1.00251		12325.3	1.00107		12325.3	0.99779		12325.3	1.0016		12325.3	0.99922		12325.3	1.00226
12327.2	1.00161		12327.2	1.00099		12327.2	0.99766		12327.2	1.00178		12327.2	0.99966		12327.2	0.99962
12329.2	1.00063		12329.2	1.00083		12329.2	0.99763		12329.2	1.00101		12329.2	0.99792		12329.2	1.00199
12331.2	0.99963		12331.2	1.00071		12331.2	0.99788		12331.2	0.99884		12331.2	0.99744		12331.2	1.00008
12333.2	0.99865		12333.2	1.00058		12333.2	0.99787		12333.2	0.99748		12333.2	0.99796		12333.2	0.99977
12335.2	0.99773		12335.2	1.00027		12335.2	0.9978		12335.2	0.99689		12335.2	0.99727		12335.2	0.99848
12337.2	0.99705		12337.2	1.00003		12337.2	0.99777		12337.2	0.9959		12337.2	0.99676		12337.2	0.99717
12339.2	0.99652		12339.2	0.99985		12339.2	0.99777		12339.2	0.99507		12339.2	0.99761		12339.2	0.99718
12341.2	0.99621		12341.2	0.99983		12341.2	0.99777		12341.2	0.9957		12341.2	0.99702		12341.2	0.99442
12343.1	0.99601		12343.1	0.9997		12343.1	0.99774		12343.1	0.99492		12343.1	0.997		12343.1	0.99629
12345.1	0.99589		12345.1	0.99951		12345.1	0.99776		12345.1	0.9954		12345.1	0.99705		12345.1	0.99658
12347.1	0.99601		12347.1	0.99936		12347.1	0.99782		12347.1	0.99582		12347.1	0.99744		12347.1	0.99564
12349.1	0.99617		12349.1	0.99923		12349.1	0.99791		12349.1	0.99574		12349.1	0.99657		12349.1	0.99693
12351.1	0.99637		12351.1	0.9991		12351.1	0.9979		12351.1	0.99565		12351.1	0.99611		12351.1	0.99613
12353.1	0.99681		12353.1	0.99892		12353.1	0.99789		12353.1	0.99683		12353.1	0.997		12353.1	0.99443
12355.1	0.99721		12355.1	0.99859		12355.1	0.99792		12355.1	0.99722		12355.1	0.99633		12355.1	0.99691
12357.1	0.99757		12357.1	0.99829		12357.1	0.99803		12357.1	0.9961		12357.1	0.99561		12357.1	0.99765
12359.1	0.99798		12359.1	0.99817		12359.1	0.9981		12359.1	0.99717		12359.1	0.997		12359.1	0.99891
12361.1	0.99839		12361.1	0.99811		12361.1	0.99812		12361.1	0.99817		12361.1	0.99573		12361.1	0.99837
12363.1	0.99881		12363.1	0.99812		12363.1	0.99818		12363.1	0.99764		12363.1	0.99587		12363.1	0.99797
12365.1	0.99923		12365.1	0.99797		12365.1	0.99824		12365.1	0.99868		12365.1	0.99748		12365.1	0.9963
12367.1	0.99967		12367.1	0.99785		12367.1	0.9983		12367.1	0.99817		12367.1	0.99777		12367.1	0.99655
12369.1	1.00013		12369.1	0.99778		12369.1	0.99842		12369.1	0.99927		12369.1	0.99794		12369.1	0.9964
12371.1	1.00057		12371.1	0.99775		12371.1	0.99852		12371.1	1.00048		12371.1	0.99971		12371.1	0.99768
12373.1	1.00098		12373.1	0.99769		12373.1	0.99858		12373.1	1.00087		12373.1	0.99942		12373.1	0.99806
12375.1	1.00133		12375.1	0.99759		12375.1	0.99867		12375.1	1.00078		12375.1	0.99932		12375.1	0.99963
12377.1	1.00165		12377.1	0.99741		12377.1	0.99877		12377.1	1.00213		12377.1	1.00132		12377.1	0.99879
12379.1	1.00196		12379.1	0.99731		12379.1	0.99886		12379.1	1.00324		12379.1	1.0021		12379.1	0.9981
12381.1	1.00226		12381.1	0.9973		12381.1	0.99892		12381.1	1.00275		12381.1	1.00137		12381.1	0.99899
12383.1	1.00242		12383.1	0.9973		12383.1	0.99898		12383.1	1.00231		12383.1	1.00234		12383.1	0.99799
12385.1	1.00258		12385.1	0.99741		12385.1	0.99906		12385.1	1.00266		12385.1	1.00195		12385.1	1.00015
12387.1	1.00274		12387.1	0.9976		12387.1	0.99916		12387.1	1.00281		12387.1	1.00166		12387.1	1.00097
12389.1	1.0029		12389.1	0.99758		12389.1	0.99927		12389.1	1.00408		12389.1	1.00182		12389.1	1.00225
12391.1	1.003		12391.1	0.99761		12391.1	0.99934		12391.1	1.00366		12391.1	1.0041		12391.1	1.00421
12393.1	1.00309		12393.1	0.99766		12393.1	0.9994		12393.1	1.00167		12393.1	1.00043		12393.1	1.00065
12395.1	1.00325		12395.1	0.9977		12395.1	0.99945		12395.1	1.00137		12395.1	1.00077		12395.1	1.00076
12397.1	1.00332		12397.1	0.99785		12397.1	0.99949		12397.1	1.00186		12397.1	1.00103		12397.1	1.00165
12399.1	1.00329		12399.1	0.99806		12399.1	0.99957		12399.1	1.0004		12399.1	0.99974		12399.1	1.0012
12401.1	1.00296		12401.1	0.9981		12401.1	0.99966		12401.1	1.00102		12401.1	0.99915		12401.1	1.00255
12403.2	1.00279		12403.2	0.99821		12403.2	0.99971		12403.2	1.00098		12403.2	0.99987		12403.2	1.00168
12405.2	1.00266		12405.2	0.99839		12405.2	0.99976		12405.2	1.00224		12405.2	1.00104		12405.2	1.00301
12407.2	1.00237		12407.2	0.9985		12407.2	0.9998		12407.2	1.0014		12407.2	1.00181		12407.2	1.00381
12409.2	1.00207		12409.2	0.99856		12409.2	0.99981		12409.2	1.00165		12409.2	1.00167		12409.2	1.00548
12411.2	1.00177		12411.2	0.99858		12411.2	0.99987		12411.2	0.9995		12411.2	1.00335		12411.2	1.00466
12413.2	1.00152		12413.2	0.99862		12413.2	0.99987		12413.2	0.99918		12413.2	1.00101		12413.2	0.99974
12415.2	1.0012		12415.2	0.99869		12415.2	0.99973		12415.2	1.00076		12415.2	1.00339		12415.2	1.00354
12417.2	1.00085		12417.2	0.99878		12417.2	0.99985		12417.2	1.00098		12417.2	1.00488		12417.2	1.00355
12419.3	1.00054		12419.3	0.99891		12419.3	0.99995		12419.3	1.00148		12419.3	1.00529		12419.3	1.00424
12421.3	1.00021		12421.3	0.999		12421.3	0.99996		12421.3	1.00211		12421.3	1.00585		12421.3	1.00464
12423.3	0.99989		12423.3	0.99905		12423.3	0.99998		12423.3	1.00181		12423.3	1.00635		12423.3	1.00374
12425.3	0.9995		12425.3	0.99926		12425.3	0.99998		12425.3	1.00189		12425.3	1.0062		12425.3	1.0039
12427.3	0.99908		12427.3	0.99941		12427.3	0.99995		12427.3	1.00078		12427.3	1.00525		12427.3	1.00349
12429.4	0.99879		12429.4	0.9995		12429.4	0.99995		12429.4	1.0021		12429.4	1.00437		12429.4	1.0028
12431.4	0.99857		12431.4	0.99954		12431.4	0.99991		12431.4	1.00161		12431.4	1.00422		12431.4	1.001
12433.4	0.99832		12433.4	0.99966		12433.4	0.99986		12433.4	1.00247		12433.4	1.00311		12433.4	1.00178
12435.4	0.99803		12435.4	0.99984		12435.4	0.99987		12435.4	1.00079		12435.4	1.00413		12435.4	1.00401
12437.4	0.99776		12437.4	0.99978		12437.4	0.99983		12437.4	1.00117		12437.4	1.00246		12437.4	1.00199
12439.5	0.99751		12439.5	0.99972		12439.5	0.99973		12439.5	1.00136		12439.5	1.00179		12439.5	1.0016
12441.5	0.99733		12441.5	0.99969		12441.5	0.99972		12441.5	1.00149		12441.5	1.00154		12441.5	1.00021
12443.5	0.99721		12443.5	0.99982		12443.5	0.99969		12443.5	1.00145		12443.5	1.00102		12443.5	1.0001
12445.5	0.99712		12445.5	0.99988		12445.5	0.99962		12445.5	1.00133		12445.5	1.00106		12445.5	0.99978
12447.5	0.99705		12447.5	0.99991		12447.5	0.99952		12447.5	1.00059		12447.5	1.00177		12447.5	0.99979
12449.6	0.99706		12449.6	0.99995		12449.6	0.99945		12449.6	1.00069		12449.6	1.00047		12449.6	1.00098
12451.6	0.9971		12451.6	0.99994		12451.6	0.9994		12451.6	0.99967		12451.6	1.00099		12451.6	1.00141
12453.6	0.99724		12453.6	0.99995		12453.6	0.99936		12453.6	0.99885		12453.6	1.00125		12453.6	1.00035
12455.7	0.9974		12455.7	1.00009		12455.7	0.99929		12455.7	0.99837		12455.7	1.0011		12455.7	1.00071
12457.7	0.99761		12457.7	1.00015		12457.7	0.99921		12457.7	0.99936		12457.7	1.00025		12457.7	0.99971
12459.7	0.99783		12459.7	1.00016		12459.7	0.99913		12459.7	0.99852		12459.7	1.00143		12459.7	1.00074
12461.7	0.99804		12461.7	1.00008		12461.7	0.99906		12461.7	0.99898		12461.7	1.00259		12461.7	1.00155
12463.8	0.99825		12463.8	0.9999		12463.8	0.99902		12463.8	0.99908		12463.8	1.00171		12463.8	1.00048
12465.8	0.99848		12465.8	0.99967		12465.8	0.99898		12465.8	0.99907		12465.8	1.00215		12465.8	1.00149
12467.8	0.99872		12467.8	0.99946		12467.8	0.99893		12467.8	0.99803		12467.8	1.0025		12467.8	1.00222
12469.9	0.99897		12469.9	0.99947		12469.9	0.99886		12469.9	0.99926		12469.9	1.00128		12469.9	1.00175
12471.9	0.99921		12471.9	0.99951		12471.9	0.99875		12471.9	0.99914		12471.9	1.00211		12471.9	1.00035
12473.9	0.99954		12473.9	0.9995		12473.9	0.99868		12473.9	0.99989		12473.9	1.00195		12473.9	0.99867
12476	0.99985		12476	0.99949		12476	0.99864		12476	1.00072		12476	1.00196		12476	1.00056
12478	1.00008		12478	0.99948		12478	0.99862		12478	1.00069		12478	1.00149		12478	0.99801
12480	1.0003		12480	0.99948		12480	0.99862		12480	1.00225		12480	1.00284		12480	1.00148
12482.1	1.00049		12482.1	0.99937		12482.1	0.99862		12482.1	1.00276		12482.1	1.00387		12482.1	1.00199
12484.1	1.00068		12484.1	0.99927		12484.1	0.99856		12484.1	1.00288		12484.1	1.00384		12484.1	1.00082
12486.1	1.00093		12486.1	0.99922		12486.1	0.9985		12486.1	1.00243		12486.1	1.00579		12486.1	1.00202
12488.2	1.00116		12488.2	0.99915		12488.2	0.99847		12488.2	1.0028		12488.2	1.00692		12488.2	1.00162
12490.2	1.00126		12490.2	0.99906		12490.2	0.99849		12490.2	1.005		12490.2	1.00707		12490.2	1.00207
12492.3	1.00137		12492.3	0.99913		12492.3	0.99849		12492.3	1.00479		12492.3	1.00745		12492.3	1.00354
12494.3	1.00148		12494.3	0.99908		12494.3	0.99848		12494.3	1.00531		12494.3	1.00892		12494.3	1.0033
12496.3	1.00158		12496.3	0.99903		12496.3	0.99847		12496.3	1.00429		12496.3	1.01087		12496.3	1.00537
12498.4	1.0016		12498.4	0.99903		12498.4	0.99847		12498.4	1.0045		12498.4	1.01124		12498.4	1.0042
12500.4	1.00162		12500.4	0.99893		12500.4	0.99847		12500.4	1.00567		12500.4	1.01293		12500.4	1.0058
12502.5	1.00154		12502.5	0.99886		12502.5	0.99848		12502.5	1.0049		12502.5	1.01212		12502.5	1.00515
12504.5	1.00146		12504.5	0.99884		12504.5	0.99848		12504.5	1.00386		12504.5	1.0115		12504.5	1.00366
12506.6	1.00135		12506.6	0.99895		12506.6	0.99851		12506.6	1.00471		12506.6	1.01187		12506.6	1.00559
12508.6	1.00122		12508.6	0.99899		12508.6	0.99858		12508.6	1.00487		12508.6	1.01157		12508.6	1.00543

## Sheet: Figure 2b
Au(0) NPs			Au-1 NCs			Au-2 NCs			Au-3 NCs			Au(I)-(p-MBA)
Energy	Counts		Energy	Counts		Energy	Counts		Energy	Counts		Energy	Counts
95.9	0.07244		95.9	0.07512		95.9	0.09761		95.9	0.10253		95.9	0.07293
95.85	0.07547		95.85	0.07206		95.85	0.1106		95.85	0.08291		95.85	0.07804
95.8	0.0772		95.8	0.06183		95.8	0.11001		95.8	0.10182		95.8	0.07512
95.75	0.08132		95.75	0.06816		95.75	0.12636		95.75	0.09149		95.75	0.07637
95.7	0.06991		95.7	0.06866		95.7	0.13965		95.7	0.07912		95.7	0.08062
95.65	0.07933		95.65	0.06342		95.65	0.12484		95.65	0.0908		95.65	0.08167
95.6	0.07656		95.6	0.07037		95.6	0.14558		95.6	0.0863		95.6	0.07147
95.55	0.08218		95.55	0.06435		95.55	0.11734		95.55	0.09304		95.55	0.07856
95.5	0.07522		95.5	0.06174		95.5	0.11227		95.5	0.08806		95.5	0.07748
95.45	0.07211		95.45	0.06734		95.45	0.10906		95.45	0.08938		95.45	0.07967
95.4	0.06959		95.4	0.07416		95.4	0.11797		95.4	0.09487		95.4	0.08224
95.35	0.08257		95.35	0.06989		95.35	0.10039		95.35	0.08387		95.35	0.06855
95.3	0.07561		95.3	0.0644		95.3	0.11777		95.3	0.09075		95.3	0.06648
95.25	0.07614		95.25	0.06661		95.25	0.11302		95.25	0.08585		95.25	0.07455
95.2	0.07514		95.2	0.07197		95.2	0.10655		95.2	0.09089		95.2	0.08426
95.15	0.076		95.15	0.06921		95.15	0.09624		95.15	0.08947		95.15	0.07828
95.1	0.07648		95.1	0.06546		95.1	0.09929		95.1	0.08682		95.1	0.07661
95.05	0.07499		95.05	0.06621		95.05	0.09478		95.05	0.09185		95.05	0.07359
95	0.0804		95	0.06572		95	0.09633		95	0.07545		95	0.0833
94.95	0.07405		94.95	0.06601		94.95	0.09772		94.95	0.06852		94.95	0.08148
94.9	0.07291		94.9	0.06929		94.9	0.11898		94.9	0.09093		94.9	0.07517
94.85	0.07051		94.85	0.06711		94.85	0.10542		94.85	0.0964		94.85	0.0752
94.8	0.07492		94.8	0.05937		94.8	0.11044		94.8	0.09599		94.8	0.07229
94.75	0.07509		94.75	0.06234		94.75	0.12342		94.75	0.09999		94.75	0.07781
94.7	0.07412		94.7	0.05983		94.7	0.11312		94.7	0.08774		94.7	0.07624
94.65	0.07775		94.65	0.06422		94.65	0.10782		94.65	0.0782		94.65	0.07098
94.6	0.07702		94.6	0.06941		94.6	0.11357		94.6	0.07369		94.6	0.06887
94.55	0.08208		94.55	0.06868		94.55	0.09896		94.55	0.08071		94.55	0.06667
94.5	0.0727		94.5	0.06459		94.5	0.08881		94.5	0.06887		94.5	0.07098
94.45	0.08375		94.45	0.06521		94.45	0.08718		94.45	0.08083		94.45	0.07819
94.4	0.08225		94.4	0.06879		94.4	0.09527		94.4	0.07634		94.4	0.08159
94.35	0.07701		94.35	0.07074		94.35	0.1125		94.35	0.09762		94.35	0.07565
94.3	0.07767		94.3	0.06642		94.3	0.10178		94.3	0.07108		94.3	0.06655
94.25	0.0755		94.25	0.06467		94.25	0.09953		94.25	0.08723		94.25	0.07301
94.2	0.07174		94.2	0.06312		94.2	0.12868		94.2	0.09342		94.2	0.0724
94.15	0.07672		94.15	0.0611		94.15	0.10203		94.15	0.09525		94.15	0.07106
94.1	0.07913		94.1	0.06318		94.1	0.1035		94.1	0.08429		94.1	0.08331
94.05	0.0783		94.05	0.0672		94.05	0.1		94.05	0.07914		94.05	0.06979
94	0.07761		94	0.06471		94	0.08998		94	0.08808		94	0.07671
93.95	0.07211		93.95	0.06077		93.95	0.10852		93.95	0.09054		93.95	0.07404
93.9	0.08309		93.9	0.05725		93.9	0.09897		93.9	0.08944		93.9	0.07577
93.85	0.07837		93.85	0.06118		93.85	0.10566		93.85	0.09288		93.85	0.07678
93.8	0.07534		93.8	0.06869		93.8	0.08498		93.8	0.08851		93.8	0.06603
93.75	0.07096		93.75	0.06244		93.75	0.0943		93.75	0.08495		93.75	0.07696
93.7	0.07568		93.7	0.0575		93.7	0.09042		93.7	0.0861		93.7	0.05472
93.65	0.08164		93.65	0.05738		93.65	0.08318		93.65	0.07536		93.65	0.07381
93.6	0.07659		93.6	0.05639		93.6	0.07759		93.6	0.07978		93.6	0.07814
93.55	0.07498		93.55	0.05597		93.55	0.10226		93.55	0.08874		93.55	0.06202
93.5	0.07869		93.5	0.06447		93.5	0.06839		93.5	0.07673		93.5	0.0608
93.45	0.075		93.45	0.06878		93.45	0.0956		93.45	0.07623		93.45	0.06897
93.4	0.07364		93.4	0.06652		93.4	0.10903		93.4	0.05187		93.4	0.06039
93.35	0.07565		93.35	0.05702		93.35	0.09481		93.35	0.07982		93.35	0.06252
93.3	0.06794		93.3	0.0595		93.3	0.09862		93.3	0.10016		93.3	0.06708
93.25	0.07418		93.25	0.06225		93.25	0.10098		93.25	0.07612		93.25	0.06284
93.2	0.06925		93.2	0.06055		93.2	0.10996		93.2	0.07732		93.2	0.05715
93.15	0.07407		93.15	0.06068		93.15	0.07976		93.15	0.08039		93.15	0.06382
93.1	0.08128		93.1	0.05854		93.1	0.0742		93.1	0.06876		93.1	0.05895
93.05	0.07299		93.05	0.06318		93.05	0.07247		93.05	0.06204		93.05	0.05098
93	0.07225		93	0.06128		93	0.09202		93	0.07402		93	0.0515
92.95	0.07076		92.95	0.05681		92.95	0.09016		92.95	0.07424		92.95	0.06176
92.9	0.07496		92.9	0.05547		92.9	0.09955		92.9	0.05871		92.9	0.0551
92.85	0.07197		92.85	0.05769		92.85	0.10485		92.85	0.07243		92.85	0.06144
92.8	0.06801		92.8	0.05731		92.8	0.09121		92.8	0.07613		92.8	0.06343
92.75	0.06514		92.75	0.06566		92.75	0.09889		92.75	0.07878		92.75	0.05732
92.7	0.06884		92.7	0.05754		92.7	0.08986		92.7	0.06877		92.7	0.05712
92.65	0.06797		92.65	0.05752		92.65	0.11276		92.65	0.0732		92.65	0.05663
92.6	0.06643		92.6	0.05918		92.6	0.09799		92.6	0.07311		92.6	0.06879
92.55	0.07317		92.55	0.0623		92.55	0.07254		92.55	0.05899		92.55	0.05658
92.5	0.06993		92.5	0.06587		92.5	0.07755		92.5	0.07052		92.5	0.06104
92.45	0.06892		92.45	0.06352		92.45	0.09875		92.45	0.07654		92.45	0.06458
92.4	0.06671		92.4	0.05892		92.4	0.0793		92.4	0.0712		92.4	0.06236
92.35	0.07142		92.35	0.05719		92.35	0.06547		92.35	0.07132		92.35	0.06547
92.3	0.06628		92.3	0.05264		92.3	0.08991		92.3	0.07356		92.3	0.06349
92.25	0.06553		92.25	0.05493		92.25	0.09697		92.25	0.08043		92.25	0.05375
92.2	0.06375		92.2	0.05561		92.2	0.09255		92.2	0.07387		92.2	0.05207
92.15	0.07134		92.15	0.05677		92.15	0.08768		92.15	0.07289		92.15	0.05735
92.1	0.0669		92.1	0.05361		92.1	0.0713		92.1	0.07092		92.1	0.06525
92.05	0.06734		92.05	0.0583		92.05	0.06466		92.05	0.06128		92.05	0.0589
92	0.06923		92	0.05335		92	0.08034		92	0.06177		92	0.05298
91.95	0.06886		91.95	0.05311		91.95	0.06747		91.95	0.06611		91.95	0.06397
91.9	0.06665		91.9	0.05683		91.9	0.09114		91.9	0.0644		91.9	0.0503
91.85	0.05977		91.85	0.06292		91.85	0.0997		91.85	0.06582		91.85	0.05536
91.8	0.0725		91.8	0.05565		91.8	0.09498		91.8	0.07578		91.8	0.05085
91.75	0.07244		91.75	0.0505		91.75	0.07064		91.75	0.06071		91.75	0.05477
91.7	0.06851		91.7	0.05425		91.7	0.08131		91.7	0.06391		91.7	0.05614
91.65	0.06823		91.65	0.06001		91.65	0.07279		91.65	0.05971		91.65	0.05933
91.6	0.07214		91.6	0.06445		91.6	0.06032		91.6	0.08358		91.6	0.05082
91.55	0.07477		91.55	0.05563		91.55	0.08422		91.55	0.08299		91.55	0.0486
91.5	0.07234		91.5	0.05737		91.5	0.09422		91.5	0.06625		91.5	0.05255
91.45	0.06408		91.45	0.05372		91.45	0.07922		91.45	0.06175		91.45	0.05148
91.4	0.06459		91.4	0.05991		91.4	0.09031		91.4	0.06781		91.4	0.04917
91.35	0.0621		91.35	0.05402		91.35	0.10177		91.35	0.0643		91.35	0.05636
91.3	0.0662		91.3	0.05475		91.3	0.07175		91.3	0.06878		91.3	0.04964
91.25	0.07593		91.25	0.05972		91.25	0.07382		91.25	0.06654		91.25	0.05453
91.2	0.07507		91.2	0.05127		91.2	0.07985		91.2	0.06542		91.2	0.04665
91.15	0.07117		91.15	0.05451		91.15	0.07921		91.15	0.07798		91.15	0.05212
91.1	0.06551		91.1	0.05301		91.1	0.07954		91.1	0.05588		91.1	0.04672
91.05	0.06861		91.05	0.05392		91.05	0.09142		91.05	0.06936		91.05	0.06251
91	0.07322		91	0.05511		91	0.09323		91	0.0635		91	0.05706
90.95	0.07253		90.95	0.0508		90.95	0.08902		90.95	0.053		90.95	0.0583
90.9	0.06762		90.9	0.05463		90.9	0.0838		90.9	0.08052		90.9	0.05462
90.85	0.07288		90.85	0.05061		90.85	0.07913		90.85	0.06298		90.85	0.05792
90.8	0.07157		90.8	0.06052		90.8	0.08233		90.8	0.05011		90.8	0.05743
90.75	0.06784		90.75	0.05425		90.75	0.07333		90.75	0.06094		90.75	0.06481
90.7	0.07044		90.7	0.05275		90.7	0.07665		90.7	0.06401		90.7	0.05755
90.65	0.07306		90.65	0.04884		90.65	0.07665		90.65	0.05115		90.65	0.05281
90.6	0.07147		90.6	0.05076		90.6	0.11542		90.6	0.0631		90.6	0.05208
90.55	0.06618		90.55	0.04858		90.55	0.08214		90.55	0.05374		90.55	0.05606
90.5	0.07083		90.5	0.04846		90.5	0.07334		90.5	0.04893		90.5	0.06218
90.45	0.06994		90.45	0.05268		90.45	0.07731		90.45	0.073		90.45	0.0504
90.4	0.07512		90.4	0.05305		90.4	0.08444		90.4	0.07121		90.4	0.05248
90.35	0.07086		90.35	0.04996		90.35	0.06176		90.35	0.05437		90.35	0.05279
90.3	0.07663		90.3	0.05208		90.3	0.08679		90.3	0.07667		90.3	0.06245
90.25	0.07769		90.25	0.04216		90.25	0.08406		90.25	0.06877		90.25	0.07098
90.2	0.08034		90.2	0.04629		90.2	0.08595		90.2	0.05509		90.2	0.05879
90.15	0.07926		90.15	0.04488		90.15	0.07954		90.15	0.0554		90.15	0.0628
90.1	0.08312		90.1	0.05072		90.1	0.07038		90.1	0.06186		90.1	0.05774
90.05	0.07987		90.05	0.04682		90.05	0.08145		90.05	0.05471		90.05	0.06499
90	0.0833		90	0.04939		90	0.09332		90	0.06241		90	0.08041
89.95	0.07936		89.95	0.05407		89.95	0.09466		89.95	0.07953		89.95	0.07756
89.9	0.08138		89.9	0.05742		89.9	0.09101		89.9	0.07107		89.9	0.07229
89.85	0.08522		89.85	0.05114		89.85	0.08282		89.85	0.06924		89.85	0.08878
89.8	0.07336		89.8	0.05765		89.8	0.09563		89.8	0.07316		89.8	0.08883
89.75	0.08116		89.75	0.057		89.75	0.09224		89.75	0.07023		89.75	0.09109
89.7	0.0782		89.7	0.05368		89.7	0.0925		89.7	0.06968		89.7	0.09458
89.65	0.0811		89.65	0.05267		89.65	0.11589		89.65	0.0761		89.65	0.11448
89.6	0.08581		89.6	0.06019		89.6	0.12284		89.6	0.07317		89.6	0.11766
89.55	0.07974		89.55	0.05882		89.55	0.09435		89.55	0.07467		89.55	0.12496
89.5	0.07691		89.5	0.06292		89.5	0.08398		89.5	0.08204		89.5	0.14297
89.45	0.08796		89.45	0.0679		89.45	0.1019		89.45	0.09094		89.45	0.15272
89.4	0.08809		89.4	0.07013		89.4	0.09568		89.4	0.08634		89.4	0.15489
89.35	0.08476		89.35	0.06651		89.35	0.12637		89.35	0.09083		89.35	0.1814
89.3	0.09008		89.3	0.07418		89.3	0.10889		89.3	0.09113		89.3	0.20581
89.25	0.09146		89.25	0.07288		89.25	0.11893		89.25	0.11443		89.25	0.22671
89.2	0.1004		89.2	0.08011		89.2	0.11813		89.2	0.10244		89.2	0.25154
89.15	0.10289		89.15	0.08736		89.15	0.13497		89.15	0.09874		89.15	0.25597
89.1	0.09896		89.1	0.09358		89.1	0.1618		89.1	0.12329		89.1	0.27271
89.05	0.09507		89.05	0.09548		89.05	0.17748		89.05	0.1257		89.05	0.29433
89	0.10131		89	0.09824		89	0.1655		89	0.14351		89	0.34822
88.95	0.10218		88.95	0.11769		88.95	0.20205		88.95	0.16634		88.95	0.36675
88.9	0.10911		88.9	0.12957		88.9	0.17934		88.9	0.15809		88.9	0.42079
88.85	0.10401		88.85	0.12843		88.85	0.21829		88.85	0.14992		88.85	0.42321
88.8	0.1095		88.8	0.14948		88.8	0.2536		88.8	0.17125		88.8	0.47011
88.75	0.11113		88.75	0.16733		88.75	0.25524		88.75	0.20086		88.75	0.51282
88.7	0.11404		88.7	0.18478		88.7	0.31336		88.7	0.24044		88.7	0.55527
88.65	0.11283		88.65	0.21631		88.65	0.29592		88.65	0.22797		88.65	0.58188
88.6	0.10743		88.6	0.22138		88.6	0.30794		88.6	0.2287		88.6	0.59656
88.55	0.11549		88.55	0.25475		88.55	0.35292		88.55	0.2662		88.55	0.62136
88.5	0.11609		88.5	0.30094		88.5	0.37486		88.5	0.29068		88.5	0.66933
88.45	0.11624		88.45	0.34303		88.45	0.39396		88.45	0.31182		88.45	0.70975
88.4	0.13687		88.4	0.36512		88.4	0.39892		88.4	0.35221		88.4	0.74404
88.35	0.13642		88.35	0.39016		88.35	0.41028		88.35	0.37896		88.35	0.75417
88.3	0.15278		88.3	0.43377		88.3	0.42997		88.3	0.39608		88.3	0.78535
88.25	0.17084		88.25	0.48488		88.25	0.4812		88.25	0.43303		88.25	0.80657
88.2	0.17574		88.2	0.5283		88.2	0.52789		88.2	0.49617		88.2	0.79833
88.15	0.19133		88.15	0.56659		88.15	0.52488		88.15	0.53787		88.15	0.78283
88.1	0.20916		88.1	0.62494		88.1	0.53849		88.1	0.55247		88.1	0.73614
88.05	0.23154		88.05	0.67087		88.05	0.55593		88.05	0.5787		88.05	0.71509
88	0.25088		88	0.6963		88	0.61524		88	0.63387		88	0.72481
87.95	0.28665		87.95	0.73277		87.95	0.65179		87.95	0.67522		87.95	0.6895
87.9	0.35532		87.9	0.76906		87.9	0.64155		87.9	0.68873		87.9	0.66832
87.85	0.38158		87.85	0.7822		87.85	0.69721		87.85	0.73823		87.85	0.61469
87.8	0.4282		87.8	0.76736		87.8	0.75359		87.8	0.72072		87.8	0.59085
87.75	0.47895		87.75	0.78885		87.75	0.70493		87.75	0.7382		87.75	0.54576
87.7	0.5284		87.7	0.77242		87.7	0.73896		87.7	0.75815		87.7	0.48302
87.65	0.57245		87.65	0.75588		87.65	0.75011		87.65	0.79336		87.65	0.43091
87.6	0.62509		87.6	0.73731		87.6	0.75913		87.6	0.76931		87.6	0.44567
87.55	0.67764		87.55	0.69969		87.55	0.75027		87.55	0.7831		87.55	0.38406
87.5	0.69232		87.5	0.64347		87.5	0.75151		87.5	0.74139		87.5	0.33284
87.45	0.74808		87.45	0.61645		87.45	0.74857		87.45	0.75		87.45	0.29512
87.4	0.78235		87.4	0.56575		87.4	0.73297		87.4	0.74022		87.4	0.2619
87.35	0.79161		87.35	0.52739		87.35	0.67932		87.35	0.71359		87.35	0.22963
87.3	0.75402		87.3	0.48681		87.3	0.65388		87.3	0.69946		87.3	0.21866
87.25	0.74904		87.25	0.43726		87.25	0.59062		87.25	0.62702		87.25	0.18862
87.2	0.72707		87.2	0.38821		87.2	0.58657		87.2	0.59657		87.2	0.16554
87.15	0.69696		87.15	0.34136		87.15	0.56534		87.15	0.58084		87.15	0.15589
87.1	0.65935		87.1	0.31389		87.1	0.53806		87.1	0.53667		87.1	0.13629
87.05	0.60036		87.05	0.26719		87.05	0.49997		87.05	0.49297		87.05	0.11732
87	0.54734		87	0.24272		87	0.40374		87	0.46961		87	0.09719
86.95	0.50475		86.95	0.21802		86.95	0.38298		86.95	0.39621		86.95	0.09748
86.9	0.43427		86.9	0.19059		86.9	0.36119		86.9	0.41595		86.9	0.08558
86.85	0.3894		86.85	0.17485		86.85	0.30268		86.85	0.36531		86.85	0.07704
86.8	0.33997		86.8	0.15232		86.8	0.27828		86.8	0.32384		86.8	0.06425
86.75	0.30883		86.75	0.13429		86.75	0.2568		86.75	0.3002		86.75	0.07335
86.7	0.26385		86.7	0.12268		86.7	0.24279		86.7	0.28241		86.7	0.07617
86.65	0.23088		86.65	0.11867		86.65	0.20406		86.65	0.23328		86.65	0.0736
86.6	0.20095		86.6	0.10691		86.6	0.21976		86.6	0.20384		86.6	0.06854
86.55	0.19202		86.55	0.09354		86.55	0.15796		86.55	0.20552		86.55	0.06887
86.5	0.17791		86.5	0.0897		86.5	0.14917		86.5	0.17188		86.5	0.06723
86.45	0.16971		86.45	0.07485		86.45	0.13909		86.45	0.14933		86.45	0.07238
86.4	0.15665		86.4	0.07243		86.4	0.14854		86.4	0.13984		86.4	0.0687
86.35	0.1381		86.35	0.07186		86.35	0.12384		86.35	0.13483		86.35	0.08108
86.3	0.13432		86.3	0.06503		86.3	0.12722		86.3	0.12989		86.3	0.08326
86.25	0.13312		86.25	0.06502		86.25	0.08923		86.25	0.12674		86.25	0.08264
86.2	0.12427		86.2	0.06016		86.2	0.1024		86.2	0.1134		86.2	0.07787
86.15	0.12156		86.15	0.05447		86.15	0.08194		86.15	0.10594		86.15	0.09204
86.1	0.12383		86.1	0.05196		86.1	0.07747		86.1	0.10124		86.1	0.0994
86.05	0.11456		86.05	0.05754		86.05	0.09553		86.05	0.09686		86.05	0.09935
86	0.1077		86	0.05145		86	0.08004		86	0.08638		86	0.12184
85.95	0.11565		85.95	0.05526		85.95	0.08711		85.95	0.08444		85.95	0.13142
85.9	0.10494		85.9	0.05171		85.9	0.10024		85.9	0.09523		85.9	0.11724
85.85	0.10749		85.85	0.05699		85.85	0.09747		85.85	0.09971		85.85	0.14028
85.8	0.10395		85.8	0.05362		85.8	0.08957		85.8	0.10517		85.8	0.16137
85.75	0.10408		85.75	0.05829		85.75	0.0897		85.75	0.10693		85.75	0.16796
85.7	0.10092		85.7	0.06253		85.7	0.09282		85.7	0.09934		85.7	0.18623
85.65	0.10292		85.65	0.06397		85.65	0.12243		85.65	0.09698		85.65	0.21338
85.6	0.09805		85.6	0.0701		85.6	0.12461		85.6	0.09565		85.6	0.23435
85.55	0.08914		85.55	0.06991		85.55	0.14245		85.55	0.09192		85.55	0.26211
85.5	0.08775		85.5	0.07445		85.5	0.16575		85.5	0.11093		85.5	0.27713
85.45	0.09878		85.45	0.08094		85.45	0.14765		85.45	0.12181		85.45	0.30985
85.4	0.099		85.4	0.08806		85.4	0.16884		85.4	0.12992		85.4	0.3453
85.35	0.09741		85.35	0.10149		85.35	0.18118		85.35	0.13487		85.35	0.38811
85.3	0.09875		85.3	0.11037		85.3	0.19492		85.3	0.14153		85.3	0.43438
85.25	0.09657		85.25	0.12535		85.25	0.23085		85.25	0.14865		85.25	0.45713
85.2	0.09737		85.2	0.14067		85.2	0.23285		85.2	0.15836		85.2	0.4793
85.15	0.09735		85.15	0.15311		85.15	0.264		85.15	0.18733		85.15	0.54479
85.1	0.08983		85.1	0.17464		85.1	0.27279		85.1	0.20614		85.1	0.59177
85.05	0.10304		85.05	0.1955		85.05	0.30998		85.05	0.21781		85.05	0.63521
85	0.102		85	0.21645		85	0.30679		85	0.25412		85	0.71335
84.95	0.10548		84.95	0.2597		84.95	0.35157		84.95	0.25844		84.95	0.76354
84.9	0.11425		84.9	0.29278		84.9	0.39714		84.9	0.28139		84.9	0.80886
84.85	0.11833		84.85	0.33337		84.85	0.42768		84.85	0.31629		84.85	0.859
84.8	0.12169		84.8	0.36674		84.8	0.48541		84.8	0.36468		84.8	0.86333
84.75	0.12123		84.75	0.41463		84.75	0.46005		84.75	0.38381		84.75	0.88462
84.7	0.13175		84.7	0.46643		84.7	0.51035		84.7	0.41178		84.7	0.9111
84.65	0.14584		84.65	0.52131		84.65	0.55674		84.65	0.45846		84.65	0.97706
84.6	0.1556		84.6	0.57464		84.6	0.59936		84.6	0.50847		84.6	1
84.55	0.17438		84.55	0.64185		84.55	0.5891		84.55	0.58574		84.55	0.99529
84.5	0.19125		84.5	0.70819		84.5	0.61936		84.5	0.6176		84.5	0.96559
84.45	0.21384		84.45	0.76383		84.45	0.68201		84.45	0.63717		84.45	0.95994
84.4	0.23691		84.4	0.83814		84.4	0.7072		84.4	0.70194		84.4	0.93487
84.35	0.25777		84.35	0.88295		84.35	0.72888		84.35	0.74751		84.35	0.91352
84.3	0.31194		84.3	0.90193		84.3	0.74786		84.3	0.76185		84.3	0.94239
84.25	0.34967		84.25	0.93263		84.25	0.79818		84.25	0.8101		84.25	0.8945
84.2	0.38773		84.2	0.96754		84.2	0.81263		84.2	0.89351		84.2	0.8632
84.15	0.45874		84.15	0.99255		84.15	0.85012		84.15	0.96019		84.15	0.7812
84.1	0.54597		84.1	0.99621		84.1	0.93024		84.1	0.9219		84.1	0.71217
84.05	0.60523		84.05	0.99666		84.05	0.92769		84.05	0.93348		84.05	0.67038
84	0.68885		84	1		84	0.92405		84	0.95905		84	0.60863
83.95	0.75254		83.95	0.96718		83.95	1		83.95	0.98022		83.95	0.57408
83.9	0.81801		83.9	0.94551		83.9	0.95662		83.9	0.99508		83.9	0.51715
83.85	0.88046		83.85	0.8708		83.85	0.93322		83.85	1		83.85	0.46891
83.8	0.91772		83.8	0.83791		83.8	0.90291		83.8	0.98677		83.8	0.39533
83.75	0.96503		83.75	0.7799		83.75	0.86176		83.75	0.96812		83.75	0.37451
83.7	0.98267		83.7	0.72538		83.7	0.8963		83.7	0.93369		83.7	0.32828
83.65	1		83.65	0.66708		83.65	0.88133		83.65	0.88296		83.65	0.29012
83.6	0.97448		83.6	0.5932		83.6	0.82261		83.6	0.84981		83.6	0.24083
83.55	0.93264		83.55	0.53553		83.55	0.79141		83.55	0.80462		83.55	0.22409
83.5	0.9041		83.5	0.47328		83.5	0.73646		83.5	0.75753		83.5	0.1887
83.45	0.8524		83.45	0.42081		83.45	0.64766		83.45	0.73236		83.45	0.16968
83.4	0.78256		83.4	0.37333		83.4	0.56914		83.4	0.66099		83.4	0.1413
83.35	0.72094		83.35	0.31624		83.35	0.5459		83.35	0.62039		83.35	0.13548
83.3	0.63943		83.3	0.28979		83.3	0.49534		83.3	0.54779		83.3	0.11752
83.25	0.57405		83.25	0.24665		83.25	0.40882		83.25	0.51768		83.25	0.09299
83.2	0.49924		83.2	0.21018		83.2	0.38413		83.2	0.43533		83.2	0.08452
83.15	0.43614		83.15	0.19386		83.15	0.35949		83.15	0.39772		83.15	0.07202
83.1	0.3782		83.1	0.16954		83.1	0.32849		83.1	0.3459		83.1	0.06066
83.05	0.31565		83.05	0.15117		83.05	0.28359		83.05	0.31816		83.05	0.05769
83	0.26551		83	0.12577		83	0.24566		83	0.29631		83	0.04919
82.95	0.2362		82.95	0.10939		82.95	0.21736		82.95	0.27762		82.95	0.05215
82.9	0.20821		82.9	0.09873		82.9	0.18071		82.9	0.24713		82.9	0.04436
82.85	0.18435		82.85	0.07892		82.85	0.18026		82.85	0.2193		82.85	0.04201
82.8	0.16079		82.8	0.07626		82.8	0.15794		82.8	0.18782		82.8	0.04433
82.75	0.14554		82.75	0.07155		82.75	0.12927		82.75	0.16384		82.75	0.03724
82.7	0.13261		82.7	0.0699		82.7	0.1184		82.7	0.14265		82.7	0.0413
82.65	0.11733		82.65	0.06516		82.65	0.10781		82.65	0.12059		82.65	0.03236
82.6	0.11431		82.6	0.0516		82.6	0.0875		82.6	0.12465		82.6	0.0333
82.55	0.10937		82.55	0.04854		82.55	0.09521		82.55	0.11234		82.55	0.03149
82.5	0.1013		82.5	0.0497		82.5	0.08092		82.5	0.09835		82.5	0.03034
82.45	0.0943		82.45	0.04111		82.45	0.09567		82.45	0.08594		82.45	0.02732
82.4	0.09386		82.4	0.03887		82.4	0.07795		82.4	0.07886		82.4	0.01676
82.35	0.09195		82.35	0.03898		82.35	0.07525		82.35	0.07963		82.35	0.024
82.3	0.08328		82.3	0.02989		82.3	0.07557		82.3	0.07917		82.3	0.01738
82.25	0.06964		82.25	0.03383		82.25	0.06154		82.25	0.06895		82.25	0.01989
82.2	0.06874		82.2	0.03348		82.2	0.06748		82.2	0.07405		82.2	0.01937
82.15	0.06275		82.15	0.03319		82.15	0.05152		82.15	0.06508		82.15	0.02063
82.1	0.0569		82.1	0.03036		82.1	0.03956		82.1	0.05527		82.1	0.01922
82.05	0.0509		82.05	0.03374		82.05	0.04891		82.05	0.0495		82.05	0.01777
82	0.05092		82	0.02437		82	0.04559		82	0.05903		82	0.01573
81.95	0.04745		81.95	0.02309		81.95	0.06562		81.95	0.04974		81.95	0.02069
81.9	0.03766		81.9	0.02347		81.9	0.04245		81.9	0.0477		81.9	0.02554
81.85	0.04156		81.85	0.0206		81.85	0.02287		81.85	0.05824		81.85	0.02278
81.8	0.03021		81.8	0.01962		81.8	0.03855		81.8	0.06094		81.8	0.02016
81.75	0.02687		81.75	0.01336		81.75	0.0339		81.75	0.0567		81.75	0.02014
81.7	0.02539		81.7	0.01855		81.7	0.03487		81.7	0.03998		81.7	0.00923
81.65	0.0249		81.65	0.01979		81.65	0.04366		81.65	0.04908		81.65	0.01265
81.6	0.01928		81.6	0.01966		81.6	0.06331		81.6	0.04693		81.6	0.01596
81.55	0.01975		81.55	0.01498		81.55	0.04285		81.55	0.05085		81.55	0.01349
81.5	0.02195		81.5	0.01833		81.5	0.05711		81.5	0.03907		81.5	0.01818
81.45	0.02175		81.45	0.0155		81.45	0.05032		81.45	0.06165		81.45	0.01505
81.4	0.01788		81.4	0.01257		81.4	0.0275		81.4	0.04717		81.4	0.01084
81.35	0.01805		81.35	0.013		81.35	0.02577		81.35	0.04679		81.35	0.01677
81.3	0.01599		81.3	0.00914		81.3	0.0308		81.3	0.0436		81.3	0.02178
81.25	0.01605		81.25	0.01313		81.25	0.02553		81.25	0.04574		81.25	0.01646
81.2	0.01742		81.2	0.01349		81.2	0.03363		81.2	0.0445		81.2	0.01178
81.15	0.01782		81.15	0.01425		81.15	0.02786		81.15	0.04773		81.15	0.02106
81.1	0.01584		81.1	0.01358		81.1	0.0246		81.1	0.06667		81.1	0.0172
81.05	0.01152		81.05	0.01532		81.05	0.03636		81.05	0.0633		81.05	0.0169
81	0.01411		81	0.01435		81	0.01884		81	0.05103		81	0.01166
80.95	0.01336		80.95	0.01122		80.95	0.03188		80.95	0.04038		80.95	0.00869
80.9	0.01399		80.9	0.01768		80.9	0.02492		80.9	0.04065		80.9	0.01494
80.85	0.01207		80.85	0.01136		80.85	0.0376		80.85	0.04003		80.85	0.0091
80.8	0.01086		80.8	0.01105		80.8	0.03987		80.8	0.04283		80.8	0.00982
80.75	0.0113		80.75	0.01157		80.75	0.03379		80.75	0.04815		80.75	0.01039
80.7	0.00463		80.7	0.01101		80.7	0.02688		80.7	0.04304		80.7	0.00641
80.65	0.00851		80.65	0.00914		80.65	0.00852		80.65	0.04519		80.65	0.01109
80.6	0.01088		80.6	0.01347		80.6	0.01977		80.6	0.03923		80.6	0.00535
80.55	0.0128		80.55	0.00941		80.55	0.02375		80.55	0.02809		80.55	0.01275
80.5	0.01162		80.5	0.01252		80.5	0.03371		80.5	0.0316		80.5	0.00846
80.45	0.0112		80.45	0.01132		80.45	0.03162		80.45	0.02885		80.45	0.00817
80.4	0.0127		80.4	0.01045		80.4	0.02474		80.4	0.02348		80.4	0.00682
80.35	0.01086		80.35	0.00639		80.35	0.02023		80.35	0.03377		80.35	0.01099
80.3	0.00549		80.3	0.00685		80.3	0.02164		80.3	0.02318		80.3	0.00989
80.25	0.01118		80.25	0.00442		80.25	0.03562		80.25	0.02748		80.25	0.00677
80.2	0.00771		80.2	0.00904		80.2	0.02014		80.2	0.0296		80.2	0.00996
80.15	0.01102		80.15	0.00993		80.15	0.0344		80.15	0.0392		80.15	0.01273
80.1	0.01039		80.1	0.0081		80.1	0.0251		80.1	0.02137		80.1	0.01189
80.05	0.01069		80.05	0.00566		80.05	0.01959		80.05	0.02057		80.05	0.01368
80	0.00706		80	0.0066		80	0.03258		80	0.03612		80	0.01208
79.95	0.00856		79.95	0.01059		79.95	0.03373		79.95	0.03058		79.95	0.00202
79.9	0.0056		79.9	0.00945		79.9	0.01945		79.9	0.02867		79.9	0.00608
79.85	0.00582		79.85	0.00853		79.85	0.02928		79.85	0.03368		79.85	0.005
79.8	0.00395		79.8	0.00587		79.8	0.03558		79.8	0.02615		79.8	0.00151
79.75	0.00681		79.75	0.00603		79.75	0.02167		79.75	0.04661		79.75	0.00117
79.7	0.0096		79.7	0.00997		79.7	0.012		79.7	0.0331		79.7	0.00975
79.65	0.00764		79.65	0.01253		79.65	0.01991		79.65	0.03587		79.65	0.00545
79.6	0.00516		79.6	0.01018		79.6	0.02602		79.6	0.03724		79.6	0.00513
79.55	0.00843		79.55	0.01169		79.55	0.01523		79.55	0.03257		79.55	0.00357
79.5	0.00629		79.5	0.0117		79.5	0.01216		79.5	0.02624		79.5	0.00408
79.45	0.0093		79.45	0.00859		79.45	0.02768		79.45	0.03505		79.45	0.0102
79.4	0.00702		79.4	0.01135		79.4	0.01702		79.4	0.02032		79.4	0.00777
79.35	0.00769		79.35	0.00439		79.35	0.02593		79.35	0.02943		79.35	0.00872
79.3	0.00836		79.3	0.00673		79.3	0.02398		79.3	0.01893		79.3	0.01232
79.25	0.00978		79.25	0.00451		79.25	0.02177		79.25	0.03091		79.25	0.00905
79.2	0.01033		79.2	0.00318		79.2	0.00857		79.2	0.02837		79.2	0.01179
79.15	0.0065		79.15	0.00608		79.15	0.0238		79.15	0.02391		79.15	0.00358
79.1	0.00215		79.1	0.00991		79.1	0.01848		79.1	0.02459		79.1	0.01073
79.05	0.00408		79.05	0.00113		79.05	0.03525		79.05	0.02687		79.05	0.01119
79	0.00324		79	0.00299		79	0.02476		79	0.0163		79	0.00587
78.95	0.00666		78.95	0.00543		78.95	0.03059		78.95	0.02289		78.95	0.00701
78.9	0.00524		78.9	0.00202		78.9	0.02949		78.9	0.03676		78.9	0.00645
78.85	0.00905		78.85	0.01008		78.85	0.00688		78.85	0.02691		78.85	0.01035
78.8	0.0064		78.8	0.00295		78.8	0.01184		78.8	0.0233		78.8	8.61452e-05
78.75	0.00444		78.75	0.00548		78.75	0.02878		78.75	0.02877		78.75	0.00875
78.7	0.00619		78.7	0.00884		78.7	0.0249		78.7	0.02192		78.7	0.00668
78.65	0.00476		78.65	0.00849		78.65	0.02589		78.65	0.02111		78.65	0.01574
78.6	0.00756		78.6	0.0062		78.6	0.0384		78.6	0.02089		78.6	0.00346
78.55	0.00218		78.55	0.01245		78.55	0.03189		78.55	0.01227		78.55	0.00508
78.5	0.00553		78.5	0.00813		78.5	0.00917		78.5	0.01479		78.5	0.01316
78.45	0.00355		78.45	0.00147		78.45	0.01131		78.45	0.01202		78.45	0.00801
78.4	0.00368		78.4	0.00505		78.4	0.01502		78.4	0.0195		78.4	0.00918
78.35	0.00419		78.35	0.00429		78.35	0.01914		78.35	0.02422		78.35	0.00604
78.3	0.00489		78.3	0.00686		78.3	0.02971		78.3	0.02345		78.3	0.01268
78.25	0.00593		78.25	0.00959		78.25	0.03351		78.25	0.02627		78.25	0.00666
78.2	0.0076		78.2	0.00785		78.2	0.02196		78.2	0.0172		78.2	0.0085
78.15	0.01106		78.15	0.0105		78.15	0.02775		78.15	0.00261		78.15	0.01238
78.1	0.00889		78.1	0.01035		78.1	0.0156		78.1	0.01001		78.1	0.01154
78.05	0.00219		78.05	0.00617		78.05	0.02507		78.05	0.00292		78.05	0.01226
78	0.00488		78	0.00219		78	0.01684		78	0.02149		78	0.00138
77.95	0.0044		77.95	0.00224		77.95	0.03028		77.95	0.02669		77.95	0.00893
77.9	0.00255		77.9	0		77.9	0.02554		77.9	0.01454		77.9	0.00478
77.85	0.00539		77.85	0.00756		77.85	0.03695		77.85	0.01354		77.85	0.00957
77.8	0.00591		77.8	0.01019		77.8	0.00923		77.8	0.01825		77.8	0.00887
77.75	0.00666		77.75	0.00193		77.75	0.01872		77.75	0.01534		77.75	0
77.7	0.00321		77.7	0.0039		77.7	0.03842		77.7	0.01503		77.7	0.00546
77.65	0.00279		77.65	0.00235		77.65	0.02515		77.65	0.02327		77.65	0.00661
77.6	0.00734		77.6	0.00381		77.6	0.01251		77.6	0.01451		77.6	0.00816
77.55	0.00606		77.55	0.00554		77.55	0.02437		77.55	0.00938		77.55	0.01875
77.5	0.00905		77.5	0.00685		77.5	0.03175		77.5	0.0151		77.5	0.01312
77.45	0.01005		77.45	0.00467		77.45	0.03511		77.45	0.01272		77.45	0.00776
77.4	0.00789		77.4	0.000818772		77.4	0.03858		77.4	0.01163		77.4	0.00572
77.35	0.00607		77.35	0.00777		77.35	0.01639		77.35	0.01452		77.35	0.00286
77.3	0.00454		77.3	0.00236		77.3	0.00411		77.3	0.01588		77.3	0.00523
77.25	0.00279		77.25	0.00591		77.25	0		77.25	0.00664		77.25	0.00323
77.2	0		77.2	0.00795		77.2	0.01754		77.2	0.00952		77.2	0.00758
77.15	0.00139		77.15	0.00148		77.15	0.03506		77.15	0.01799		77.15	0.00676
77.1	0.00522		77.1	0.0042		77.1	0.01487		77.1	0.01321		77.1	0.00564
77.05	0.0039		77.05	0.00627		77.05	0.00777		77.05	0.01851		77.05	0.00707
77	0.00552		77	0.00532		77	0.01467		77	0.00603		77	0.01226
76.95	0.00389		76.95	0.00491		76.95	0.0258		76.95	0.01581		76.95	0.01078
76.9	0.00255		76.9	0.00712		76.9	0.03224		76.9	0.00337		76.9	0.01186
76.85	0.00165		76.85	0.00634		76.85	0.01585		76.85	0.01044		76.85	0.01149
76.8	0.00266		76.8	0.00405		76.8	0.02036		76.8	0.01195		76.8	0.01306
76.75	0.00521		76.75	0.00229		76.75	0.02339		76.75	0.00626		76.75	0.00885
76.7	0.00371		76.7	0.01062		76.7	0.0213		76.7	0.01548		76.7	0.00841
76.65	0.00591		76.65	0.0074		76.65	0.0294		76.65	0.01799		76.65	0.00564
76.6	0.00469		76.6	0.00816		76.6	0.02363		76.6	0.00639		76.6	0.00863
76.55	0.00792		76.55	0.00556		76.55	0.0189		76.55	0.00977		76.55	0.00858
76.5	0.00655		76.5	0.00693		76.5	0.02653		76.5	0.01516		76.5	0.00437
76.45	0.0041		76.45	0.00725		76.45			76.45	0.01671		76.45	0.01181
76.4	0.00516		76.4	0.00529		76.4			76.4	0		76.4	0.0082
76.35	0.00746		76.35	0.00666		76.35			76.35	0.0058		76.35	0.00983
76.3	0.00958		76.3	0.01069		76.3			76.3	0.00861		76.3	0.00902
76.25	0.00568		76.25	0.00235		76.25			76.25	0.000724718		76.25	0.01106
76.2	0.00683		76.2	0.00495		76.2			76.2	0.00524		76.2	0.00979
76.15	0.00515		76.15	0.00204		76.15			76.15			76.15
76.1	0.0063		76.1	0.00582		76.1			76.1			76.1
76.05	0.00556		76.05	0.00505		76.05			76.05			76.05
76	0.00587		76	0.0075		76			76			76
75.95	0.00622		75.95			75.95			75.95			75.95
75.9	0.00635		75.9			75.9			75.9			75.9

## Sheet: Figure 2c
Au foil			AuS			Au2O3			Au-1 NCs			Au-2 NCs			Au-3 NCs
R	|FT(k2χ(k))|		R	|FT(k2χ(k))|		R	|FT(k2χ(k))|		R	|FT(k2χ(k))|		R	|FT(k2χ(k))|		R	|FT(k2χ(k))|
0	0.05066		0	0.01762		0	0.02348		-0.15	0.00359		-0.15	0.00471		-0.15	0.01297
0.03068	0.04827		0.03068	0.0164		0.03068	0.02287		-0.11932	0.0043		-0.11932	0.00444		-0.11932	0.01305
0.06136	0.04505		0.06136	0.01399		0.06136	0.02315		-0.08864	0.00576		-0.08864	0.00366		-0.08864	0.01329
0.09204	0.04209		0.09204	0.01102		0.09204	0.02401		-0.05796	0.00716		-0.05796	0.00253		-0.05796	0.01367
0.12272	0.04062		0.12272	0.00874		0.12272	0.02492		-0.02728	0.00812		-0.02728	0.00148		-0.02728	0.01415
0.1534	0.04133		0.1534	0.00886		0.1534	0.02551		0.0034	0.00846		0.0034	0.00171		0.0034	0.01467
0.18408	0.04384		0.18408	0.01119		0.18408	0.02571		0.03408	0.00812		0.03408	0.00289		0.03408	0.01516
0.21476	0.04703		0.21476	0.01397		0.21476	0.02574		0.06476	0.00713		0.06476	0.004		0.06476	0.01554
0.24544	0.04969		0.24544	0.01606		0.24544	0.02593		0.09544	0.0057		0.09544	0.00469		0.09544	0.01576
0.27612	0.05098		0.27612	0.01691		0.27612	0.02652		0.12612	0.00424		0.12612	0.00482		0.12612	0.01582
0.3068	0.05059		0.3068	0.01637		0.3068	0.02744		0.1568	0.00373		0.1568	0.00436		0.1568	0.01575
0.33748	0.0487		0.33748	0.01461		0.33748	0.02832		0.18748	0.00479		0.18748	0.0034		0.18748	0.01563
0.36816	0.04601		0.36816	0.01214		0.36816	0.02872		0.21816	0.00657		0.21816	0.00227		0.21816	0.01556
0.39884	0.04364		0.39884	0.01		0.39884	0.02838		0.24884	0.00825		0.24884	0.00213		0.24884	0.01564
0.42951	0.04281		0.42951	0.00967		0.42951	0.02729		0.27951	0.00945		0.27951	0.00352		0.27951	0.01591
0.46019	0.04412		0.46019	0.01146		0.46019	0.02587		0.31019	0.00996		0.31019	0.00527		0.31019	0.01633
0.49087	0.04716		0.49087	0.01405		0.49087	0.02485		0.34087	0.00968		0.34087	0.00679		0.34087	0.01684
0.52155	0.05078		0.52155	0.01622		0.52155	0.02497		0.37155	0.00865		0.37155	0.00776		0.37155	0.01731
0.55223	0.05382		0.55223	0.01731		0.55223	0.02642		0.40223	0.00703		0.40223	0.00803		0.40223	0.01767
0.58291	0.05544		0.58291	0.01709		0.58291	0.02864		0.43291	0.00525		0.43291	0.00749		0.43291	0.01789
0.61359	0.05538		0.61359	0.01565		0.61359	0.0307		0.46359	0.00435		0.46359	0.00621		0.46359	0.018
0.64427	0.05392		0.64427	0.01348		0.64427	0.03184		0.49427	0.00541		0.49427	0.00444		0.49427	0.0181
0.67495	0.05191		0.67495	0.01154		0.67495	0.03167		0.52495	0.00762		0.52495	0.00313		0.52495	0.0183
0.70563	0.05061		0.70563	0.01117		0.70563	0.03032		0.55563	0.00989		0.55563	0.00414		0.55563	0.01866
0.73631	0.05121		0.73631	0.01281		0.73631	0.02851		0.58631	0.01168		0.58631	0.00661		0.58631	0.01919
0.76699	0.05403		0.76699	0.01544		0.76699	0.02745		0.61699	0.0127		0.61699	0.00916		0.61699	0.01984
0.79767	0.05834		0.79767	0.0179		0.79767	0.02829		0.64767	0.01279		0.64767	0.01119		0.64767	0.02047
0.82835	0.06282		0.82835	0.01951		0.82835	0.03113		0.67835	0.0119		0.67835	0.01236		0.67835	0.02101
0.85903	0.06621		0.85903	0.01998		0.85903	0.03488		0.70903	0.01015		0.70903	0.01244		0.70903	0.02139
0.88971	0.06773		0.88971	0.01936		0.88971	0.03815		0.73971	0.00788		0.73971	0.01137		0.73971	0.02165
0.92039	0.06726		0.92039	0.01792		0.92039	0.03983		0.77039	0.00595		0.77039	0.00925		0.77039	0.02189
0.95107	0.06541		0.95107	0.01608		0.95107	0.03936		0.80107	0.00604		0.80107	0.00649		0.80107	0.02226
0.98175	0.06359		0.98175	0.01427		0.98175	0.03681		0.83175	0.00837		0.83175	0.0046		0.83175	0.02287
1.01243	0.06355		1.01243	0.0129		1.01243	0.03298		0.86243	0.01141		0.86243	0.00627		0.86243	0.02375
1.04311	0.06655		1.04311	0.01235		1.04311	0.02955		0.89311	0.01414		0.89311	0.00999		0.89311	0.02481
1.07379	0.07235		1.07379	0.01333		1.07379	0.02866		0.92379	0.01606		0.92379	0.01376		0.92379	0.0259
1.10447	0.07939		1.10447	0.01672		1.10447	0.03111		0.95447	0.01686		0.95447	0.01675		0.95447	0.02682
1.13515	0.08574		1.13515	0.02282		1.13515	0.03535		0.98515	0.01638		0.98515	0.01847		0.98515	0.02749
1.16583	0.08986		1.16583	0.03126		1.16583	0.0391		1.01583	0.01468		1.01583	0.01861		1.01583	0.02789
1.19651	0.09111		1.19651	0.04129		1.19651	0.04083		1.04651	0.01206		1.04651	0.01706		1.04651	0.02814
1.22718	0.09017		1.22718	0.05203		1.22718	0.04031		1.07718	0.00953		1.07718	0.01395		1.07718	0.02848
1.25786	0.08937		1.25786	0.06249		1.25786	0.03913		1.10786	0.00924		1.10786	0.00991		1.10786	0.02913
1.28854	0.09253		1.28854	0.07166		1.28854	0.04121		1.13854	0.01244		1.13854	0.00716		1.13854	0.03022
1.31922	0.10305		1.31922	0.07857		1.31922	0.05036		1.16922	0.01748		1.16922	0.00965		1.16922	0.03168
1.3499	0.12136		1.3499	0.08246		1.3499	0.06634		1.1999	0.02283		1.1999	0.01536		1.1999	0.03329
1.38058	0.14491		1.38058	0.08282		1.38058	0.08612		1.23058	0.02759		1.23058	0.02129		1.23058	0.03475
1.41126	0.17013		1.41126	0.07946		1.41126	0.10655		1.26126	0.03119		1.26126	0.02617		1.26126	0.03583
1.44194	0.19372		1.44194	0.07257		1.44194	0.12497		1.29194	0.03322		1.29194	0.02921		1.29194	0.03649
1.47262	0.21322		1.47262	0.06262		1.47262	0.13925		1.32262	0.0334		1.32262	0.02987		1.32262	0.03691
1.5033	0.22743		1.5033	0.05038		1.5033	0.14803		1.3533	0.03168		1.3533	0.02782		1.3533	0.03748
1.53398	0.23689		1.53398	0.03679		1.53398	0.15092		1.38398	0.02819		1.38398	0.02297		1.38398	0.03868
1.56466	0.24438		1.56466	0.02286		1.56466	0.14889		1.41466	0.02343		1.41466	0.01552		1.41466	0.04079
1.59534	0.25514		1.59534	0.00988		1.59534	0.14465		1.44534	0.01861		1.44534	0.00592		1.44534	0.04361
1.62602	0.27568		1.62602	0.00636		1.62602	0.14262		1.47602	0.01624		1.47602	0.00513		1.47602	0.04654
1.6567	0.31097		1.6567	0.01609		1.6567	0.14763		1.5067	0.01886		1.5067	0.01674		1.5067	0.04866
1.68738	0.36183		1.68738	0.02539		1.68738	0.16213		1.53738	0.02523		1.53738	0.0279		1.53738	0.04905
1.71806	0.42502		1.71806	0.03305		1.71806	0.18457		1.56806	0.03272		1.56806	0.03759		1.56806	0.04694
1.74874	0.49514		1.74874	0.03877		1.74874	0.21103		1.59874	0.03971		1.59874	0.04491		1.59874	0.04204
1.77942	0.5662		1.77942	0.04214		1.77942	0.23764		1.62942	0.04525		1.62942	0.04935		1.62942	0.03497
1.8101	0.63244		1.8101	0.04266		1.8101	0.26201		1.6601	0.04873		1.6601	0.05111		1.6601	0.02889
1.84078	0.68873		1.84078	0.0399		1.84078	0.28373		1.69078	0.04991		1.69078	0.05175		1.69078	0.03121
1.87146	0.73082		1.87146	0.03405		1.87146	0.30467		1.72146	0.04907		1.72146	0.05489		1.72146	0.04518
1.90214	0.75554		1.90214	0.02731		1.90214	0.32866		1.75214	0.04745		1.75214	0.06522		1.75214	0.06599
1.93282	0.76094		1.93282	0.02696		1.93282	0.36028		1.78282	0.04794		1.78282	0.08513		1.78282	0.08962
1.9635	0.74642		1.9635	0.03911		1.9635	0.40295		1.8135	0.05478		1.8135	0.11379		1.8135	0.11368
1.99418	0.71274		1.99418	0.05873		1.99418	0.45729		1.84418	0.07069		1.84418	0.1493		1.84418	0.13641
2.02485	0.66199		2.02485	0.08029		2.02485	0.5208		1.87485	0.09546		1.87485	0.18991		1.87485	0.15656
2.05553	0.59745		2.05553	0.10012		2.05553	0.58881		1.90553	0.12781		1.90553	0.23417		1.90553	0.1736
2.08621	0.52348		2.08621	0.11526		2.08621	0.65567		1.93621	0.16663		1.93621	0.28091		1.93621	0.18804
2.11689	0.44528		2.11689	0.12344		2.11689	0.71567		1.96689	0.21102		1.96689	0.32916		1.96689	0.20179
2.14757	0.36874		2.14757	0.12364		2.14757	0.76366		1.99757	0.26012		1.99757	0.37819		1.99757	0.21824
2.17825	0.30022		2.17825	0.11727		2.17825	0.79547		2.02825	0.31293		2.02825	0.42744		2.02825	0.24164
2.20893	0.24593		2.20893	0.11044		2.20893	0.80819		2.05893	0.36825		2.05893	0.47639		2.05893	0.27559
2.23961	0.21019		2.23961	0.1154		2.23961	0.80032		2.08961	0.42468		2.08961	0.52451		2.08961	0.32154
2.27029	0.19216		2.27029	0.14256		2.27029	0.77185		2.12029	0.48057		2.12029	0.57108		2.12029	0.37839
2.30097	0.18505		2.30097	0.18939		2.30097	0.7242		2.15097	0.53405		2.15097	0.61506		2.15097	0.44321
2.33165	0.18034		2.33165	0.2467		2.33165	0.66005		2.18165	0.58313		2.18165	0.65508		2.18165	0.51199
2.36233	0.17213		2.36233	0.30592		2.36233	0.58313		2.21233	0.62573		2.21233	0.6894		2.21233	0.5803
2.39301	0.1581		2.39301	0.35996		2.39301	0.4979		2.24301	0.65978		2.24301	0.71601		2.24301	0.64363
2.42369	0.13882		2.42369	0.40303		2.42369	0.40925		2.27369	0.68335		2.27369	0.73276		2.27369	0.69767
2.45437	0.11708		2.45437	0.43087		2.45437	0.32216		2.30437	0.69474		2.30437	0.73759		2.30437	0.73852
2.48505	0.09758		2.48505	0.44136		2.48505	0.24146		2.33505	0.69264		2.33505	0.72873		2.33505	0.76296
2.51573	0.08598		2.51573	0.43534		2.51573	0.17184		2.36573	0.67622		2.36573	0.70494		2.36573	0.76863
2.54641	0.08536		2.54641	0.41769		2.54641	0.11811		2.39641	0.64529		2.39641	0.66576		2.39641	0.75425
2.57709	0.0924		2.57709	0.39848		2.57709	0.08518		2.42709	0.60042		2.42709	0.61176		2.42709	0.71984
2.60777	0.10079		2.60777	0.39236		2.60777	0.07369		2.45777	0.54317		2.45777	0.54485		2.45777	0.6669
2.63845	0.10593		2.63845	0.41286		2.63845	0.07385		2.48845	0.47639		2.48845	0.46884		2.48845	0.59874
2.66913	0.10567		2.66913	0.46306		2.66913	0.07459		2.51913	0.40493		2.51913	0.39055		2.51913	0.52106
2.69981	0.09972		2.69981	0.53388		2.69981	0.07157		2.54981	0.337		2.54981	0.322		2.54981	0.4429
2.73049	0.08926		2.73049	0.61137		2.73049	0.065		2.58049	0.28626		2.58049	0.28239		2.58049	0.37827
2.76117	0.07684		2.76117	0.6827		2.76117	0.05708		2.61117	0.27036		2.61117	0.28951		2.61117	0.34537
2.79185	0.06646		2.79185	0.73806		2.79185	0.05052		2.64185	0.29693		2.64185	0.33915		2.64185	0.35621
2.82252	0.06259		2.82252	0.77093		2.82252	0.04701		2.67252	0.35383		2.67252	0.41046		2.67252	0.4036
2.8532	0.06675		2.8532	0.77811		2.8532	0.0459		2.7032	0.4234		2.7032	0.48587		2.7032	0.4687
2.88388	0.07567		2.88388	0.75973		2.88388	0.04494		2.73388	0.49309		2.73388	0.55468		2.73388	0.53519
2.91456	0.08487		2.91456	0.71929		2.91456	0.04199		2.76456	0.55517		2.76456	0.61056		2.76456	0.59252
2.94524	0.09129		2.94524	0.66352		2.94524	0.03596		2.79524	0.60475		2.79524	0.64977		2.79524	0.63436
2.97592	0.09341		2.97592	0.60212		2.97592	0.02677		2.82592	0.63873		2.82592	0.67032		2.82592	0.65721
3.0066	0.09081		3.0066	0.54668		3.0066	0.01518		2.8566	0.65528		2.8566	0.67162		2.8566	0.65955
3.03728	0.08397		3.03728	0.50802		3.03728	0.0045		2.88728	0.65361		2.88728	0.65422		2.88728	0.64149
3.06796	0.07413		3.06796	0.49158		3.06796	0.0132		2.91796	0.63392		2.91796	0.61968		2.91796	0.60442
3.09864	0.06336		3.09864	0.49394		3.09864	0.02543		2.94864	0.59723		2.94864	0.57031		2.94864	0.5508
3.12932	0.05463		3.12932	0.50503		3.12932	0.03579		2.97932	0.54533		2.97932	0.50902		2.97932	0.48386
3.16	0.05128		3.16	0.51375		3.16	0.04331		3.01	0.48066		3.01	0.43905		3.01	0.40739
3.19068	0.0547		3.19068	0.51197		3.19068	0.04759		3.04068	0.40618		3.04068	0.36377		3.04068	0.32545
3.22136	0.06286		3.22136	0.49573		3.22136	0.04868		3.07136	0.32521		3.07136	0.28645		3.07136	0.24217
3.25204	0.07281		3.25204	0.46486		3.25204	0.04707		3.10204	0.2413		3.10204	0.21009		3.10204	0.16159
3.28272	0.08257		3.28272	0.42234		3.28272	0.04363		3.13272	0.15802		3.13272	0.13728		3.13272	0.08799
3.3134	0.09123		3.3134	0.37347		3.3134	0.03948		3.1634	0.07887		3.1634	0.07023		3.1634	0.03255
3.34408	0.09853		3.34408	0.32496		3.34408	0.03578		3.19408	0.00885		3.19408	0.01379		3.19408	0.04996
3.37476	0.10448		3.37476	0.28352		3.37476	0.03329		3.22476	0.05587		3.22476	0.04477		3.22476	0.0909
3.40544	0.10921		3.40544	0.25368		3.40544	0.03207		3.25544	0.10577		3.25544	0.08828		3.25544	0.1227
3.43612	0.11273		3.43612	0.23527		3.43612	0.03158		3.28612	0.14216		3.28612	0.12366		3.28612	0.14321
3.4668	0.11494		3.4668	0.2234		3.4668	0.03126		3.3168	0.16412		3.3168	0.15063		3.3168	0.15277
3.49748	0.11562		3.49748	0.2115		3.49748	0.03105		3.34748	0.17155		3.34748	0.16925		3.34748	0.1525
3.52816	0.11452		3.52816	0.19451		3.52816	0.03152		3.37816	0.16505		3.37816	0.17969		3.37816	0.14392
3.55884	0.11144		3.55884	0.17024		3.55884	0.03351		3.40884	0.14591		3.40884	0.18211		3.40884	0.12872
3.58952	0.10633		3.58952	0.13907		3.58952	0.03742		3.43952	0.11606		3.43952	0.17671		3.43952	0.10871
3.62019	0.09932		3.62019	0.10333		3.62019	0.04278		3.47019	0.07806		3.47019	0.16381		3.47019	0.08578
3.65087	0.09073		3.65087	0.06685		3.65087	0.04863		3.50087	0.03628		3.50087	0.14396		3.50087	0.06239
3.68155	0.08104		3.68155	0.03587		3.68155	0.0539		3.53155	0.02496		3.53155	0.11797		3.53155	0.04343
3.71223	0.07082		3.71223	0.02586		3.71223	0.05774		3.56223	0.06726		3.56223	0.08702		3.56223	0.03972
3.74291	0.0607		3.74291	0.03808		3.74291	0.05962		3.59291	0.11168		3.59291	0.05284		3.59291	0.05475
3.77359	0.05122		3.77359	0.04846		3.77359	0.05936		3.62359	0.15177		3.62359	0.01957		3.62359	0.07737
3.80427	0.04277		3.80427	0.05019		3.80427	0.0572		3.65427	0.185		3.65427	0.02605		3.65427	0.10095
3.83495	0.03554		3.83495	0.04305		3.83495	0.05377		3.68495	0.2097		3.68495	0.05868		3.68495	0.12278
3.86563	0.02946		3.86563	0.03044		3.86563	0.05011		3.71563	0.22484		3.71563	0.08895		3.71563	0.14129
3.89631	0.02431		3.89631	0.02556		3.89631	0.04747		3.74631	0.23007		3.74631	0.11387		3.74631	0.15526
3.92699	0.01988		3.92699	0.04273		3.92699	0.04692		3.77699	0.22571		3.77699	0.13191		3.77699	0.16373
3.95767	0.01614		3.95767	0.06884		3.95767	0.04872		3.80767	0.21272		3.80767	0.14221		3.80767	0.16602
3.98835	0.01337		3.98835	0.09511		3.98835	0.05217		3.83835	0.19272		3.83835	0.1446		3.83835	0.16186
4.01903	0.01211		4.01903	0.11779		4.01903	0.05615		3.86903	0.16796		3.86903	0.13972		3.86903	0.15149
4.04971	0.01253		4.04971	0.13468		4.04971	0.05965		3.89971	0.14131		3.89971	0.12919		3.89971	0.13584
4.08039	0.01405		4.08039	0.14458		4.08039	0.06202		3.93039	0.11634		3.93039	0.11585		3.93039	0.1169
4.11107	0.01587		4.11107	0.1472		4.11107	0.063		3.96107	0.09714		3.96107	0.10397		3.96107	0.09841
4.14175	0.01749		4.14175	0.14304		4.14175	0.06269		3.99175	0.08691		3.99175	0.09864		3.99175	0.08672
4.17243	0.01875		4.17243	0.13325		4.17243	0.06145		4.02243	0.08521		4.02243	0.10288		4.02243	0.0888
4.20311	0.01974		4.20311	0.11945		4.20311	0.05985		4.05311	0.08749		4.05311	0.11485		4.05311	0.10499
4.23379	0.02068		4.23379	0.10349		4.23379	0.05846		4.08379	0.08863		4.08379	0.12978		4.08379	0.12904
4.26447	0.02179		4.26447	0.0872		4.26447	0.05773		4.11447	0.08536		4.11447	0.14319		4.11447	0.15492
4.29515	0.02317		4.29515	0.07224		4.29515	0.05782		4.14515	0.07642		4.14515	0.15203		4.14515	0.1788
4.32583	0.02473		4.32583	0.05986		4.32583	0.05855		4.17583	0.06275		4.17583	0.15459		4.17583	0.19838
4.35651	0.02624		4.35651	0.05087		4.35651	0.05948		4.20651	0.04911		4.20651	0.15032		4.20651	0.21227
4.38719	0.02741		4.38719	0.0456		4.38719	0.06011		4.23719	0.04784		4.23719	0.13977		4.23719	0.21983
4.41786	0.02803		4.41786	0.04389		4.41786	0.05997		4.26786	0.06703		4.26786	0.12475		4.26786	0.22098
4.44854	0.02798		4.44854	0.04512		4.44854	0.05878		4.29854	0.09786		4.29854	0.10862		4.29854	0.21616
4.47922	0.02726		4.47922	0.04836		4.47922	0.05638		4.32922	0.13233		4.32922	0.09665		4.32922	0.20629
4.5099	0.02602		4.5099	0.05259		4.5099	0.0528		4.3599	0.16624		4.3599	0.09459		4.3599	0.19262
4.54058	0.02455		4.54058	0.05689		4.54058	0.04817		4.39058	0.19679		4.39058	0.10407		4.39058	0.17666
4.57126	0.02319		4.57126	0.06073		4.57126	0.04276		4.42126	0.22186		4.42126	0.12076		4.42126	0.16006
4.60194	0.02226		4.60194	0.06405		4.60194	0.03693		4.45194	0.23986		4.45194	0.13887		4.45194	0.14437
4.63262	0.02195		4.63262	0.06747		4.63262	0.0311		4.48262	0.2497		4.48262	0.15406		4.48262	0.13077
4.6633	0.02216		4.6633	0.07216		4.6633	0.02581		4.5133	0.25086		4.5133	0.16356		4.5133	0.11982
4.69398	0.02264		4.69398	0.07941		4.69398	0.02164		4.54398	0.24339		4.54398	0.1658		4.54398	0.11125
4.72466	0.02304		4.72466	0.08996		4.72466	0.01912		4.57466	0.22796		4.57466	0.16011		4.57466	0.10411
4.75534	0.0231		4.75534	0.10358		4.75534	0.01838		4.60534	0.20588		4.60534	0.14659		4.60534	0.09715
4.78602	0.02266		4.78602	0.11927		4.78602	0.01891		4.63602	0.17921		4.63602	0.12602		4.63602	0.08925
4.8167	0.02168		4.8167	0.13559		4.8167	0.01992		4.6667	0.15103		4.6667	0.09984		4.6667	0.07965
4.84738	0.02023		4.84738	0.15103		4.84738	0.02076		4.69738	0.12589		4.69738	0.0704		4.69738	0.06807
4.87806	0.01844		4.87806	0.16415		4.87806	0.02104		4.72806	0.11008		4.72806	0.04271		4.72806	0.05461
4.90874	0.01651		4.90874	0.1737		4.90874	0.02058		4.75874	0.10902		4.75874	0.03347		4.75874	0.03968
4.93942	0.01462		4.93942	0.17867		4.93942	0.01936		4.78942	0.12169		4.78942	0.05361		4.78942	0.0239
4.9701	0.01296		4.9701	0.17831		4.9701	0.01745		4.8201	0.14161		4.8201	0.08139		4.8201	0.00798
5.00078	0.01162		5.00078	0.17219		5.00078	0.01504		4.85078	0.16277		4.85078	0.10754		4.85078	0.00738
5.03146	0.01058		5.03146	0.16017		5.03146	0.01245		4.88146	0.18154		4.88146	0.1294		4.88146	0.02153
5.06214	0.00976		5.06214	0.14249		5.06214	0.0102		4.91214	0.19598		4.91214	0.14587		4.91214	0.03396
5.09282	0.00901		5.09282	0.11969		5.09282	0.00907		4.94282	0.2053		4.94282	0.15657		4.94282	0.04436
5.1235	0.00823		5.1235	0.09269		5.1235	0.00961		4.9735	0.20939		4.9735	0.16164		4.9735	0.0526
5.15418	0.00737		5.15418	0.06278		5.15418	0.01138		5.00418	0.2087		5.00418	0.16161		5.00418	0.05877
5.18486	0.00643		5.18486	0.03235		5.18486	0.01357		5.03486	0.20401		5.03486	0.15731		5.03486	0.06314
5.21553	0.00545		5.21553	0.01666		5.21553	0.01557		5.06553	0.19635		5.06553	0.14977		5.06553	0.06615
5.24621	0.00451		5.24621	0.04054		5.24621	0.01706		5.09621	0.18684		5.09621	0.14002		5.09621	0.06828
5.27689	0.00366		5.27689	0.06928		5.27689	0.01787		5.12689	0.17653		5.12689	0.12902		5.12689	0.07
5.30757	0.00295		5.30757	0.09559		5.30757	0.01796		5.15757	0.16632		5.15757	0.11752		5.15757	0.07163
5.33825	0.00241		5.33825	0.11795		5.33825	0.01735		5.18825	0.15678		5.18825	0.10595		5.18825	0.07326
5.36893	0.00207		5.36893	0.13566		5.36893	0.0162		5.21893	0.14816		5.21893	0.09449		5.21893	0.07479
5.39961	0.00201		5.39961	0.14847		5.39961	0.0147		5.24961	0.14036		5.24961	0.08312		5.24961	0.07592
5.43029	0.00233		5.43029	0.15653		5.43029	0.01314		5.28029	0.13311		5.28029	0.07183		5.28029	0.07632
5.46097	0.00301		5.46097	0.16031		5.46097	0.01185		5.31097	0.12603		5.31097	0.06082		5.31097	0.07565
5.49165	0.00393		5.49165	0.16052		5.49165	0.0111		5.34165	0.11883		5.34165	0.0507		5.34165	0.07368
5.52233	0.00499		5.52233	0.15801		5.52233	0.01096		5.37233	0.11134		5.37233	0.04281		5.37233	0.07029
5.55301	0.00608		5.55301	0.1536		5.55301	0.01123		5.40301	0.10352		5.40301	0.03897		5.40301	0.06554
5.58369	0.00711		5.58369	0.148		5.58369	0.0116		5.43369	0.09546		5.43369	0.0402		5.43369	0.05962
5.61437	0.008		5.61437	0.14167		5.61437	0.01177		5.46437	0.08733		5.46437	0.0453		5.46437	0.05287
5.64505	0.00867		5.64505	0.13486		5.64505	0.01156		5.49505	0.07931		5.49505	0.05199		5.49505	0.04581
5.67573	0.00906		5.67573	0.12764		5.67573	0.01089		5.52573	0.07162		5.52573	0.05852		5.52573	0.03912
5.70641	0.00913		5.70641	0.12003		5.70641	0.00976		5.55641	0.06447		5.55641	0.06388		5.55641	0.03364
5.73709	0.00886		5.73709	0.11214		5.73709	0.00824		5.58709	0.05818		5.58709	0.06771		5.58709	0.03029
5.76777	0.00825		5.76777	0.10431		5.76777	0.00643		5.61777	0.05313		5.61777	0.07015		5.61777	0.0296
5.79845	0.0073		5.79845	0.09709		5.79845	0.00448		5.64845	0.04981		5.64845	0.07169		5.64845	0.03132
5.82913	0.00607		5.82913	0.09119		5.82913	0.00256		5.67913	0.04861		5.67913	0.0731		5.67913	0.0346
5.85981	0.00462		5.85981	0.08726		5.85981	0.00123		5.70981	0.04956		5.70981	0.07514		5.70981	0.03863
5.89049	0.0031		5.89049	0.08556		5.89049	0.00199		5.74049	0.05219		5.74049	0.0783		5.74049	0.04295
5.92117	0.0019		5.92117	0.08579		5.92117	0.00345		5.77117	0.0557		5.77117	0.08259		5.77117	0.04736
5.95185	0.00212		5.95185	0.08715		5.95185	0.00481		5.80185	0.05921		5.80185	0.08751		5.80185	0.05179
5.98253	0.00348		5.98253	0.08863		5.98253	0.00597		5.83253	0.06192		5.83253	0.09225		5.83253	0.05619
6.0132	0.00503		6.0132	0.08938		6.0132	0.00694		5.8632	0.06325		5.8632	0.09591		5.8632	0.06046
6.04388	0.00648		6.04388	0.08883		6.04388	0.00772		5.89388	0.06282		5.89388	0.09768		5.89388	0.06445
6.07456	0.00773		6.07456	0.08681		6.07456	0.00833		5.92456	0.06047		5.92456	0.09699		5.92456	0.06792
6.10524	0.00872		6.10524	0.08351		6.10524	0.00876		5.95524	0.05633		5.95524	0.09351		5.95524	0.07062
6.13592	0.00942		6.13592	0.07943		6.13592	0.00901		5.98592	0.05078		5.98592	0.08723		5.98592	0.07234
6.1666	0.00981		6.1666	0.07528		6.1666	0.00906		6.0166	0.04459		6.0166	0.07846		6.0166	0.07291
6.19728	0.0099		6.19728	0.07178		6.19728	0.0089		6.04728	0.03895		6.04728	0.06793		6.04728	0.07225
6.22796	0.00968		6.22796	0.06942		6.22796	0.00853		6.07796	0.03544		6.07796	0.05691		6.07796	0.07044
6.25864	0.00918		6.25864	0.06825		6.25864	0.00798		6.10864	0.0353		6.10864	0.04745		6.10864	0.06765
6.28932	0.00843		6.28932	0.06785		6.28932	0.00726		6.13932	0.03841		6.13932	0.04241		6.13932	0.0642
6.32	0.00745		6.32	0.06751		6.32	0.00644		6.17	0.04328		6.17	0.04378		6.17	0.0605
6.35068	0.00628		6.35068	0.06654		6.35068	0.00556		6.20068	0.04831		6.20068	0.05023		6.20068	0.05699
6.38136	0.00497		6.38136	0.06443		6.38136	0.00469		6.23136	0.05234		6.23136	0.05868		6.23136	0.05403
6.41204	0.00357		6.41204	0.06098		6.41204	0.00387		6.26204	0.05465		6.26204	0.06669		6.26204	0.05182
6.44272	0.00215		6.44272	0.05626		6.44272	0.00311		6.29272	0.05488		6.29272	0.07285		6.29272	0.05031
6.4734	0.000818043		6.4734	0.05063		6.4734	0.0024		6.3234	0.05293		6.3234	0.0765		6.3234	0.0492
6.50408	0.000693963		6.50408	0.04464		6.50408	0.00174		6.35408	0.04893		6.35408	0.07748		6.35408	0.04809
6.53476	0.00176		6.53476	0.03897		6.53476	0.00115		6.38476	0.04319		6.38476	0.0761		6.38476	0.04656
6.56544	0.00267		6.56544	0.03425		6.56544	0.000825024		6.41544	0.03617		6.41544	0.07309		6.41544	0.0443
6.59612	0.00333		6.59612	0.03092		6.59612	0.00113		6.44612	0.02848		6.44612	0.06958		6.44612	0.04115
6.6268	0.00373		6.6268	0.02897		6.6268	0.00179		6.4768	0.02084		6.4768	0.06691		6.4768	0.03711
6.65748	0.00385		6.65748	0.02799		6.65748	0.0025		6.50748	0.01421		6.50748	0.06625		6.50748	0.03231
6.68816	0.00371		6.68816	0.02744		6.68816	0.00315		6.53816	0.01003		6.53816	0.06803		6.53816	0.02702
6.71884	0.00336		6.71884	0.02692		6.71884	0.00366		6.56884	0.0095		6.56884	0.0717		6.56884	0.02156
6.74952	0.00289		6.74952	0.02628		6.74952	0.00398		6.59952	0.01089		6.59952	0.07602		6.59952	0.01632
6.7802	0.00242		6.7802	0.02555		6.7802	0.00408		6.6302	0.01184		6.6302	0.07968		6.6302	0.0117
6.81087	0.00211		6.81087	0.02477		6.81087	0.00394		6.66087	0.01136		6.66087	0.08161		6.66087	0.00809
6.84155	0.00211		6.84155	0.0239		6.84155	0.00359		6.69155	0.00926		6.69155	0.08114		6.69155	0.00577
6.87223	0.00238		6.87223	0.02277		6.87223	0.00312		6.72223	0.00579		6.72223	0.0781		6.72223	0.00461
6.90291	0.00273		6.90291	0.02112		6.90291	0.00276		6.75291	0.00299		6.75291	0.07284		6.75291	0.00391
6.93359	0.00301		6.93359	0.01868		6.93359	0.00282		6.78359	0.00686		6.78359	0.06636		6.78359	0.00304
6.96427	0.00314		6.96427	0.01528		6.96427	0.00347		6.81427	0.01293		6.81427	0.06039		6.81427	0.00208
6.99495	0.0031		6.99495	0.01088		6.99495	0.00454		6.84495	0.01907		6.84495	0.05726		6.84495	0.00223
7.02563	0.00288		7.02563	0.00556		7.02563	0.00578		6.87563	0.02458		6.87563	0.05883		6.87563	0.00376
7.05631	0.00253		7.05631	0.000439399		7.05631	0.00704		6.90631	0.02894		6.90631	0.06502		6.90631	0.00546
7.08699	0.00214		7.08699	0.00678		7.08699	0.0082		6.93699	0.0317		6.93699	0.07394		6.93699	0.00669
7.11767	0.00188		7.11767	0.01311		7.11767	0.00919		6.96767	0.03255		6.96767	0.0833		6.96767	0.00707
7.14835	0.00191		7.14835	0.01906		7.14835	0.00994		6.99835	0.03131		6.99835	0.09124		6.99835	0.00646
7.17903	0.00224		7.17903	0.02429		7.17903	0.01043		7.02903	0.02793		7.02903	0.0965		7.02903	0.00528
7.20971	0.00273		7.20971	0.02851		7.20971	0.01062		7.05971	0.02254		7.05971	0.09828		7.05971	0.00577
7.24039	0.00323		7.24039	0.03156		7.24039	0.01051		7.09039	0.01557		7.09039	0.09623		7.09039	0.00994
7.27107	0.00364		7.27107	0.03333		7.27107	0.01011		7.12107	0.00844		7.12107	0.09042		7.12107	0.01659
7.30175	0.00393		7.30175	0.03384		7.30175	0.00945		7.15175	0.00869		7.15175	0.08133		7.15175	0.02471
7.33243	0.00408		7.33243	0.03314		7.33243	0.00856		7.18243	0.01759		7.18243	0.06989		7.18243	0.03367
7.36311	0.00411		7.36311	0.03138		7.36311	0.00748		7.21311	0.02803		7.21311	0.05768		7.21311	0.04293
7.39379	0.00404		7.39379	0.02872		7.39379	0.00628		7.24379	0.03835		7.24379	0.04723		7.24379	0.05191
7.42447	0.00391		7.42447	0.02535		7.42447	0.00502		7.27447	0.04784		7.27447	0.04207		7.27447	0.06007
7.45515	0.00379		7.45515	0.02149		7.45515	0.00384		7.30515	0.05599		7.30515	0.0444		7.30515	0.06688
7.48583	0.00371		7.48583	0.01745		7.48583	0.00294		7.33583	0.06242		7.33583	0.05213		7.33583	0.07191
7.51651	0.0037		7.51651	0.01368		7.51651	0.00265		7.36651	0.06684		7.36651	0.06149		7.36651	0.07483
7.54719	0.00374		7.54719	0.01091		7.54719	0.00309		7.39719	0.06913		7.39719	0.06992		7.39719	0.07547
7.57787	0.00381		7.57787	0.01012		7.57787	0.0039		7.42787	0.06927		7.42787	0.0761		7.42787	0.07383
7.60854	0.00384		7.60854	0.01135		7.60854	0.00475		7.45854	0.06744		7.45854	0.07946		7.45854	0.07012
7.63922	0.00382		7.63922	0.01351		7.63922	0.00549		7.48922	0.06394		7.48922	0.08		7.48922	0.06472
7.6699	0.00369		7.6699	0.01555		7.6699	0.00602		7.5199	0.05925		7.5199	0.07807		7.5199	0.05828
7.70058	0.00347		7.70058	0.01686		7.70058	0.00629		7.55058	0.05399		7.55058	0.07443		7.55058	0.05163
7.73126	0.00315		7.73126	0.01713		7.73126	0.00627		7.58126	0.04898		7.58126	0.07002		7.58126	0.04582
7.76194	0.00275		7.76194	0.01623		7.76194	0.00594		7.61194	0.04508		7.61194	0.0659		7.61194	0.04185
7.79262	0.00234		7.79262	0.01418		7.79262	0.0053		7.64262	0.043		7.64262	0.06293		7.64262	0.04024
7.8233	0.00197		7.8233	0.01118		7.8233	0.00437		7.6733	0.04295		7.6733	0.06145		7.6733	0.04063
7.85398	0.00175		7.85398	0.00783		7.85398	0.00318		7.70398	0.04448		7.70398	0.06113		7.70398	0.04194
7.88466	0.00172		7.88466	0.00594		7.88466	0.00182		7.73466	0.04676		7.73466	0.06113		7.73466	0.04298
7.91534	0.00186		7.91534	0.00806		7.91534	0.000618189		7.76534	0.04893		7.76534	0.0605		7.76534	0.04286
7.94602	0.00206		7.94602	0.01248		7.94602	0.00163		7.79602	0.05035		7.79602	0.05844		7.79602	0.04104
7.9767	0.00223		7.9767	0.01728		7.9767	0.00326		7.8267	0.05061		7.8267	0.05447		7.8267	0.03734
8.00738	0.00231		8.00738	0.02175		8.00738	0.00487		7.85738	0.04959		7.85738	0.04843		7.85738	0.03187
8.03806	0.00228		8.03806	0.02553		8.03806	0.0064		7.88806	0.04737		7.88806	0.04045		7.88806	0.02501
8.06874	0.00215		8.06874	0.02844		8.06874	0.00776		7.91874	0.04429		7.91874	0.03091		7.91874	0.01759
8.09942	0.00195		8.09942	0.0304		8.09942	0.00892		7.94942	0.04095		7.94942	0.02036		7.94942	0.01177
8.1301	0.00175		8.1301	0.03143		8.1301	0.00986		7.9801	0.0382		7.9801	0.00963		7.9801	0.01224
8.16078	0.00165		8.16078	0.03164		8.16078	0.01054		8.01078	0.03701		8.01078	0.00357		8.01078	0.0184
8.19146	0.00173		8.19146	0.0312		8.19146	0.01097		8.04146	0.03802		8.04146	0.01183		8.04146	0.02568
8.22214	0.00199		8.22214	0.03031		8.22214	0.01116		8.07214	0.04115		8.07214	0.01986		8.07214	0.03224
8.25282	0.00235		8.25282	0.0292		8.25282	0.01112		8.10282	0.04568		8.10282	0.02597		8.10282	0.03734
8.2835	0.0027		8.2835	0.02809		8.2835	0.01086		8.1335	0.0507		8.1335	0.02978		8.1335	0.04064
8.31418	0.00299		8.31418	0.02713		8.31418	0.0104		8.16418	0.05541		8.16418	0.03113		8.16418	0.042
8.34486	0.00319		8.34486	0.02645		8.34486	0.00977		8.19486	0.05919		8.19486	0.03011		8.19486	0.04144
8.37554	0.00329		8.37554	0.02609		8.37554	0.00899		8.22554	0.06162		8.22554	0.02698		8.22554	0.03917
8.40621	0.00331		8.40621	0.02603		8.40621	0.00809		8.25621	0.06246		8.25621	0.0223		8.25621	0.03552
8.43689	0.00329		8.43689	0.02621		8.43689	0.0071		8.28689	0.06157		8.28689	0.01702		8.28689	0.03097
8.46757	0.00331		8.46757	0.02649		8.46757	0.00606		8.31757	0.05898		8.31757	0.01308		8.31757	0.02618
8.49825	0.00342		8.49825	0.02673		8.49825	0.00504		8.34825	0.05483		8.34825	0.01337		8.34825	0.02193
8.52893	0.00367		8.52893	0.02677		8.52893	0.00411		8.37893	0.04933		8.37893	0.01772		8.37893	0.01914
8.55961	0.00402		8.55961	0.02645		8.55961	0.00339		8.40961	0.04285		8.40961	0.02333		8.40961	0.01839
8.59029	0.00443		8.59029	0.02565		8.59029	0.00301		8.44029	0.03583		8.44029	0.02854		8.44029	0.01937
8.62097	0.00481		8.62097	0.0243		8.62097	0.00302		8.47097	0.02888		8.47097	0.0326		8.47097	0.02111
8.65165	0.00511		8.65165	0.02237		8.65165	0.0033		8.50165	0.02283		8.50165	0.0352		8.50165	0.02274
8.68233	0.00527		8.68233	0.01988		8.68233	0.00367		8.53233	0.01887		8.53233	0.03626		8.53233	0.02377
8.71301	0.00527		8.71301	0.01694		8.71301	0.00399		8.56301	0.01801		8.56301	0.0359		8.56301	0.02399
8.74369	0.00508		8.74369	0.01369		8.74369	0.0042		8.59369	0.01985		8.59369	0.03439		8.59369	0.0234
8.77437	0.00471		8.77437	0.01034		8.77437	0.00427		8.62437	0.02284		8.62437	0.03213		8.62437	0.02211
8.80505	0.00419		8.80505	0.0072		8.80505	0.00421		8.65505	0.02578		8.65505	0.02961		8.65505	0.02033
8.83573	0.00355		8.83573	0.00483		8.83573	0.00403		8.68573	0.02803		8.68573	0.02732		8.68573	0.01829
8.86641	0.00285		8.86641	0.00425		8.86641	0.0038		8.71641	0.02933		8.71641	0.02559		8.71641	0.01621
8.89709	0.00218		8.89709	0.00544		8.89709	0.0036		8.74709	0.02965		8.74709	0.02453		8.74709	0.01428
8.92777	0.00164		8.92777	0.00706		8.92777	0.00353		8.77777	0.02908		8.77777	0.02393		8.77777	0.0126
8.95845	0.00138		8.95845	0.00846		8.95845	0.00368		8.80845	0.02785		8.80845	0.02345		8.80845	0.01117
8.98913	0.00143		8.98913	0.00946		8.98913	0.0041		8.83913	0.02621		8.83913	0.02274		8.83913	0.00996
9.01981	0.00163		9.01981	0.01		9.01981	0.00475		8.86981	0.0245		8.86981	0.0216		8.86981	0.00891
9.05049	0.00181		9.05049	0.01009		9.05049	0.00557		8.90049	0.02302		8.90049	0.02003		8.90049	0.00801
9.08117	0.0019		9.08117	0.00977		9.08117	0.00648		8.93117	0.02199		8.93117	0.01823		8.93117	0.0074
9.11185	0.0019		9.11185	0.00904		9.11185	0.00744		8.96185	0.0215		8.96185	0.01659		8.96185	0.00725
9.14253	0.00182		9.14253	0.00793		9.14253	0.00839		8.99253	0.02144		8.99253	0.01562		8.99253	0.0077
9.17321	0.00172		9.17321	0.00646		9.17321	0.0093		9.02321	0.02157		9.02321	0.01568		9.02321	0.00867
9.20388	0.00166		9.20388	0.00466		9.20388	0.01012		9.05388	0.02165		9.05388	0.0167		9.05388	0.00996
9.23456	0.00168		9.23456	0.00264		9.23456	0.01079		9.08456	0.02145		9.08456	0.01825		9.08456	0.01135
9.26524	0.00177		9.26524	0.00109		9.26524	0.01127		9.11524	0.02084		9.11524	0.01979		9.11524	0.01271
9.29592	0.00188		9.29592	0.0026		9.29592	0.01151		9.14592	0.01975		9.14592	0.02092		9.14592	0.01392
9.3266	0.00194		9.3266	0.00488		9.3266	0.01148		9.1766	0.01819		9.1766	0.02137		9.1766	0.01494
9.35728	0.00191		9.35728	0.00706		9.35728	0.01114		9.20728	0.01619		9.20728	0.02104		9.20728	0.01575
9.38796	0.00177		9.38796	0.00893		9.38796	0.0105		9.23796	0.01385		9.23796	0.0199		9.23796	0.01637
9.41864	0.00151		9.41864	0.01037		9.41864	0.00955		9.26864	0.01127		9.26864	0.01803		9.26864	0.01682
9.44932	0.00117		9.44932	0.01131		9.44932	0.00833		9.29932	0.00856		9.29932	0.01556		9.29932	0.01712
9.48	0.000871911		9.48	0.01172		9.48	0.00691		9.33	0.00585		9.33	0.01268		9.33	0.01733
9.51068	0.000845064		9.51068	0.01166		9.51068	0.00538		9.36068	0.00324		9.36068	0.00959		9.36068	0.01749
9.54136	0.00118		9.54136	0.01128		9.54136	0.00393		9.39136	0.000987592		9.39136	0.00647		9.39136	0.01769
9.57204	0.00167		9.57204	0.01083		9.57204	0.00292		9.42204	0.00168		9.42204	0.00352		9.42204	0.01799
9.60272	0.00215		9.60272	0.01061		9.60272	0.00286		9.45272	0.00353		9.45272	0.000998115		9.45272	0.01848
9.6334	0.00255		9.6334	0.01089		9.6334	0.00364		9.4834	0.00514		9.4834	0.00164		9.4834	0.0192
9.66408	0.00283		9.66408	0.01175		9.66408	0.00465		9.51408	0.00645		9.51408	0.00341		9.51408	0.02016
9.69476	0.00297		9.69476	0.01305		9.69476	0.00556		9.54476	0.00747		9.54476	0.00478		9.54476	0.02129
9.72544	0.00297		9.72544	0.01452		9.72544	0.00621		9.57544	0.00823		9.57544	0.00571		9.57544	0.02253
9.75612	0.00284		9.75612	0.01593		9.75612	0.00657		9.60612	0.00877		9.60612	0.00623		9.60612	0.02376
9.7868	0.00261		9.7868	0.0171		9.7868	0.00666		9.6368	0.00914		9.6368	0.0064		9.6368	0.02491
9.81748	0.00232		9.81748	0.01792		9.81748	0.00652		9.66748	0.00938		9.66748	0.00624		9.66748	0.02593
9.84816	0.00205		9.84816	0.01835		9.84816	0.00624		9.69816	0.00955		9.69816	0.00577		9.69816	0.02685
9.87884	0.00187		9.87884	0.01838		9.87884	0.00596		9.72884	0.00966		9.72884	0.00503		9.72884	0.02771
9.90952	0.00182		9.90952	0.01806		9.90952	0.0058		9.75952	0.00975		9.75952	0.00404		9.75952	0.02862
9.9402	0.00189		9.9402	0.01745		9.9402	0.00582		9.7902	0.00981		9.7902	0.00292		9.7902	0.02968
9.97088	0.00202		9.97088	0.01665		9.97088	0.00602		9.82088	0.00982		9.82088	0.00209		9.82088	0.03096

## Sheet: Figure 3a
fs-TA map of Au-1 NCs
	Wavelength
Time decay	0	-5.64645	-5.39661	-5.14759	-4.89694	-4.64629	-4.39645	-4.14743	-3.89677	-3.6445	-3.3971	-3.14645	-2.89661	-2.64759	-2.39694	-2.14629	-1.89645	-1.64742	-1.39677	-1.14612	-0.8971	-0.646449	-0.626104	-0.605759	-0.5846	-0.563441	-0.542282	-0.519496	-0.496709	-0.473109	-0.448695	-0.423467	-0.398239	-0.371384	-0.344528	-0.318486	-0.290003	-0.260706	-0.23141	-0.202113	-0.170374	-0.13945	-0.106084	-0.072718	-0.039352	-0.003545	0.031448	0.067256	0.104691
	449.452	NaN	NaN	NaN	0.000146	-0.0001	-0.000268	0.000176	0.000804	0.000797	0.000361	-2.3e-05	-0.000135	-0.000138	0.000427	0.000314	-8.8e-05	0.000246	0.000245	-0.000139	-1.9e-05	0.000489	0.000535	0.000581	0.000628	0.000676	0.000716	0.00074	0.000764	0.000789	0.000815	0.000842	0.000868	0.000897	0.000925	0.000953	0.000936	0.000825	0.000715	0.000605	0.000485	0.000369	0.000243	0.000117	0.000239	-0.000443	0.000798	0.00112	-4.7e-05
	450.035	NaN	NaN	NaN	0.00013	4.4e-05	-0.000293	-9.8e-05	0.000169	0.000404	-0.000121	-0.000485	-0.000319	0.000746	0.00088	0.000248	0.000305	1.3e-05	0.000359	0.000657	0.000414	0.000331	0.000336	0.00034	0.000345	0.00035	0.000356	0.000366	0.000375	0.000385	0.000395	0.000406	0.000417	0.000428	0.000439	0.00045	0.000439	0.000398	0.000356	0.000315	0.00027	0.000226	0.000179	0.000132	0.000322	-8.5e-05	0.000212	0.000433	0.000678
	450.618	NaN	NaN	NaN	0.000121	-0.000262	-0.000391	9.3e-05	8e-06	-0.000751	-0.000499	-0.000111	-0.000471	0.000167	0.000639	0.000575	0.000788	0.0007	-8e-06	0.000114	0.000186	0.000318	0.00035	0.000382	0.000415	0.000449	0.000427	0.000353	0.000279	0.000203	0.000123	4.1e-05	-4.1e-05	-0.000128	-0.000216	-0.0003	-0.000333	-0.000309	-0.000284	-0.00026	-0.000233	-0.000207	-0.000179	-0.000151	-2.4e-05	-0.00058	0.000303	-1.7e-05	0.000516
	451.201	NaN	NaN	NaN	0.00039	-0.000179	-0.000662	0.00012	0.000284	-4.6e-05	-5.9e-05	-8.1e-05	-0.000149	0.000275	0.000295	6.4e-05	3.4e-05	-2.1e-05	6.4e-05	-7e-06	-0.000392	3.6e-05	0.000112	0.000189	0.000268	0.000348	0.000354	0.000319	0.000283	0.000246	0.000208	0.000169	0.00013	8.8e-05	4.6e-05	6e-06	1.1e-05	5.2e-05	9.3e-05	0.000133	0.000177	0.00022	0.000267	0.000313	0.000614	9e-05	-0.000415	-2.8e-05	0.00122
	451.784	NaN	NaN	NaN	0.000227	-0.000358	-0.000283	0.000181	0.000448	0.000435	-0.000412	-0.000786	-0.000412	0.000346	0.000428	0.000333	0.000208	0.000429	0.000529	0.000149	0.000155	8.8e-05	6.7e-05	4.6e-05	2.4e-05	2e-06	1.2e-05	3.5e-05	5.7e-05	8e-05	0.000104	0.000128	0.000153	0.000179	0.000206	0.000231	0.000298	0.000387	0.000475	0.000563	0.000659	0.000752	0.000853	0.000954	0.00103	0.000143	-0.000237	-0.000284	0.000737
	452.367	NaN	NaN	NaN	-8.1e-05	0.000234	-9e-05	-0.000194	-0.000139	-0.000179	-0.000621	-0.000927	-0.000561	0.000239	0.00017	3.6e-05	-2.2e-05	-0.000119	0.000203	-3.3e-05	0.000307	0.000326	0.000292	0.000259	0.000225	0.00019	0.000139	8.1e-05	2.3e-05	-3.7e-05	-9.9e-05	-0.000163	-0.000227	-0.000295	-0.000364	-0.00043	-0.000468	-0.000496	-0.000523	-0.000551	-0.000582	-0.000611	-0.000643	-0.000674	0.000176	-0.000729	0.000243	-0.000329	0.000216
	452.95	NaN	NaN	NaN	-8e-05	-1.4e-05	-0.000149	-0.000257	-0.000102	-0.000686	-0.000824	-0.000527	-0.0005	0.000292	-9.2e-05	-0.00019	-0.000122	-0.000737	-0.000758	-0.000516	-0.00014	-0.000305	-0.000344	-0.000384	-0.000425	-0.000466	-0.000456	-0.000445	-0.000434	-0.000423	-0.000411	-0.000399	-0.000386	-0.000373	-0.00036	-0.000348	-0.000328	-0.000308	-0.000287	-0.000266	-0.000243	-0.000222	-0.000198	-0.000174	-0.000116	-0.000389	2e-06	-0.000153	0.000375
	453.534	NaN	NaN	NaN	-3.1e-05	-0.000296	-0.000297	0.000131	0.000624	-0.000112	-0.000439	-0.000248	-0.000436	-0.000466	-0.000286	-0.000246	0.000187	0.000211	-0.000447	-0.000186	0.000174	0.000586	0.000629	0.000672	0.000717	0.000752	0.000705	0.000654	0.000603	0.00055	0.000495	0.000439	0.000382	0.000322	0.000262	0.000204	0.000238	0.00028	0.000323	0.000365	0.000412	0.000456	0.000505	0.000553	-0.000329	-0.000608	-9.6e-05	-0.000363	0.000124
	454.117	NaN	NaN	NaN	-3.9e-05	-0.000332	-0.000515	0.000525	0.000598	0.000325	-0.000206	-0.000406	-0.000252	5.5e-05	0.000289	-9.9e-05	-0.000222	-8.9e-05	-0.000492	-0.000178	0.000239	0.000332	0.000333	0.000334	0.000335	0.00033	0.000304	0.000276	0.000247	0.000218	0.000187	0.000156	0.000124	9.1e-05	5.7e-05	2.5e-05	3.8e-05	5.2e-05	6.5e-05	7.8e-05	9.3e-05	0.000107	0.000122	0.000138	1.8e-05	-0.000392	-7.1e-05	-0.000234	0.000878
	454.7	NaN	NaN	NaN	-0.000118	-0.000258	-0.000506	0.000387	0.000276	0.000343	-5e-06	-0.000144	-0.000246	2e-06	-0.000159	-0.000251	-2.8e-05	0.000297	0.000234	1e-06	0.000112	0.000371	0.000392	0.000414	0.000436	0.000443	0.000418	0.000391	0.000364	0.000337	0.000308	0.000279	0.000249	0.000218	0.000186	0.000157	0.000137	0.000116	9.5e-05	7.5e-05	5.2e-05	3e-05	7e-06	-1.7e-05	-0.000227	-0.000265	0.000173	-0.000301	0.000337
	455.284	NaN	NaN	NaN	-0.000507	-0.000264	0.000104	0.000483	0.000923	0.000178	0.000479	8.1e-05	-2.8e-05	2.9e-05	-0.000338	-0.00032	6.6e-05	0.000329	0.000341	0.000107	-7.7e-05	-0.000217	-0.000228	-0.00024	-0.000252	-0.000247	-0.000221	-0.000193	-0.000164	-0.000135	-0.000104	-7.3e-05	-4.2e-05	-8e-06	2.5e-05	4.6e-05	1.9e-05	-9e-06	-3.7e-05	-6.5e-05	-9.5e-05	-0.000125	-0.000157	-0.000183	4.8e-05	-0.000572	5.3e-05	-6.6e-05	-0.000231
	455.867	NaN	NaN	NaN	-0.000112	0.000102	-0.000275	0.000148	0.000541	-0.000398	-0.000468	-0.000859	-0.000626	3.9e-05	-0.000169	0.000169	4.5e-05	-0.000283	-0.000142	0.000158	-4.1e-05	-0.000378	-0.000404	-0.00043	-0.000456	-0.000453	-0.000425	-0.000395	-0.000365	-0.000334	-0.000302	-0.000269	-0.000236	-0.0002	-0.000165	-0.000132	-0.000101	-6.9e-05	-3.7e-05	-5e-06	2.9e-05	6.3e-05	9.9e-05	0.000152	-0.000484	-0.000161	-0.000298	-0.000159	8.4e-05
	456.45	NaN	NaN	NaN	-4.7e-05	0.000249	-0.00032	-0.00017	7.5e-05	-0.000253	-0.000438	-0.000704	-0.000884	1.6e-05	-0.000134	0.000116	0.000195	-0.000187	-0.000298	-0.000262	-0.000275	0.000148	0.000197	0.000245	0.000296	0.00032	0.000331	0.000343	0.000354	0.000366	0.000378	0.000391	0.000404	0.000417	0.000431	0.000415	0.000344	0.000271	0.000198	0.000125	4.6e-05	-3.2e-05	-0.000115	-0.0001	5.7e-05	-0.000171	-4.5e-05	-0.000176	0.0005
	457.034	NaN	NaN	NaN	8e-06	-0.000258	-4e-06	0.000192	0.000348	-7.6e-05	-0.00055	-0.000669	-0.000551	8.1e-05	0.00016	-0.000222	5e-05	-0.000466	-0.000494	-0.000186	-0.000471	0.000182	0.000269	0.000356	0.000446	0.00046	0.000449	0.000437	0.000425	0.000413	0.0004	0.000387	0.000374	0.000361	0.000347	0.00031	0.00024	0.000169	9.7e-05	2.5e-05	-5.3e-05	-0.000128	-0.00021	-0.00023	-0.000473	-0.000987	-0.000552	-9e-05	-0.000237
	457.617	NaN	NaN	NaN	0.000125	-0.000211	-0.000248	8e-05	0.000211	-0.000118	-7.5e-05	-0.000124	-0.000316	0.000201	0.00014	0.000251	9.9e-05	-0.000404	-0.000372	0.000119	0.000133	0.000338	0.000366	0.000393	0.000422	0.000357	0.000277	0.000192	0.000107	1.8e-05	-7.3e-05	-0.000168	-0.000262	-0.000363	-0.000464	-0.000437	-0.000296	-0.000151	-6e-06	0.00014	0.000297	0.00045	0.000615	0.000327	-0.00103	-0.000463	-0.000237	-9.1e-05	-0.00013
	458.2	NaN	NaN	NaN	-0.000241	1.3e-05	-0.000188	8.4e-05	-0.000478	-3.6e-05	-0.000394	-7.2e-05	-0.000104	6.6e-05	-7.9e-05	0.000141	0.000112	0.00045	0.000329	0.000391	0.000189	0.000196	0.000206	0.000215	0.000225	0.000162	9.6e-05	2.6e-05	-4.5e-05	-0.000118	-0.000193	-0.000271	-0.000349	-0.000432	-0.000515	-0.0005	-0.000422	-0.000343	-0.000263	-0.000184	-9.8e-05	-1.4e-05	7.6e-05	-1e-05	-0.000505	-0.000744	-0.000884	-0.000384	-0.000498
	458.784	NaN	NaN	NaN	-3.2e-05	-0.000349	-0.000334	0.0001	-0.000499	0.000257	7.2e-05	-0.000115	-0.000532	-0.000318	-0.000399	-0.000182	0.000221	5.4e-05	-0.00046	-9e-05	-0.00016	-0.000429	-0.000451	-0.000472	-0.000492	-0.000488	-0.000485	-0.000481	-0.000478	-0.000474	-0.00047	-0.000466	-0.000462	-0.000458	-0.000453	-0.000403	-0.000329	-0.000252	-0.000176	-9.9e-05	-1.6e-05	6.4e-05	0.000151	-0.000192	-0.000681	-0.00142	-0.000621	-0.000166	-0.000146
	459.367	NaN	NaN	NaN	0.000137	4e-05	-0.000357	-0.000128	-0.000192	-3.3e-05	0.000164	-6.3e-05	-0.000622	-0.000223	-0.000264	6.9e-05	-0.000172	-0.000455	-0.000423	0.000286	-0.00037	7.1e-05	0.000144	0.000217	0.000277	0.000269	0.000261	0.000252	0.000243	0.000234	0.000225	0.000215	0.000205	0.000195	0.000185	0.00018	0.000176	0.000173	0.000169	0.000165	0.000161	0.000158	0.000153	-0.000243	-0.000722	-0.00068	-0.000832	-0.000832	-0.000685
	459.951	NaN	NaN	NaN	0.000188	-0.000223	-0.000184	-6.3e-05	0.000396	7.4e-05	-0.000154	-0.000222	-0.000471	-0.00034	0.000184	0.000158	3.2e-05	-0.000257	-0.000228	5.3e-05	8.4e-05	0.000241	0.000258	0.000276	0.000295	0.000317	0.000339	0.000362	0.000386	0.00041	0.000436	0.000462	0.000488	0.000516	0.000543	0.000497	0.000438	0.000377	0.000315	0.000254	0.000188	0.000123	5.4e-05	0.000319	-0.000756	-0.000887	0.00012	-0.000841	-0.00088
	460.535	NaN	NaN	NaN	0.000364	-0.000152	-0.00055	-3.4e-05	0.000599	0.000826	0.000191	0.000665	0.000475	0.000193	0.000129	0.000251	0.000521	0.000792	-0.000206	0.00013	0.000652	0.000322	0.000278	0.000234	0.000213	0.000227	0.000242	0.000257	0.000273	0.000289	0.000306	0.000323	0.00034	0.000358	0.000376	0.000407	0.000441	0.000476	0.00051	0.000545	0.000583	0.00062	0.000659	0.000455	-0.00038	-0.000298	5.8e-05	-0.000754	7.5e-05
	461.118	NaN	NaN	NaN	0.000223	0.0001	-0.000481	-0.000495	-0.00013	0.000119	-0.00017	0.000358	0.000515	3.1e-05	-0.000442	-0.000279	-0.000181	-0.000167	-0.000154	-0.000136	3e-06	0.00043	0.00047	0.00051	0.00053	0.00053	0.000529	0.000529	0.000528	0.000528	0.000527	0.000527	0.000526	0.000526	0.000526	0.00054	0.000556	0.000571	0.000587	0.000603	0.00062	0.000637	0.000655	5e-05	-0.000378	-0.000328	-0.00105	-0.000939	-0.000748
	461.702	NaN	NaN	NaN	8.3e-05	0	-0.000375	-0.000177	-3.4e-05	0.000156	0.000178	-0.000218	-0.000552	9.3e-05	0.000204	-0.000349	0.000376	-0.000304	-0.000208	-0.000177	-0.00031	0.00022	0.000276	0.000333	0.00034	0.000315	0.000291	0.000265	0.000238	0.000211	0.000183	0.000154	0.000125	9.4e-05	6.5e-05	5e-05	3.3e-05	1.6e-05	-1e-06	-1.8e-05	-3.6e-05	-5.4e-05	-7.4e-05	0.000151	-0.000592	-0.000539	-0.000983	-0.000707	-0.00103
	462.285	NaN	NaN	NaN	-0.000102	-1.1e-05	-0.0002	-8.1e-05	0.000532	0.000109	-0.000627	-0.000158	-0.000613	-0.000177	0.000207	-0.000162	5.1e-05	-2.8e-05	0.000114	-0.000532	-0.000954	-3.4e-05	6.4e-05	0.000162	0.000197	0.000208	0.000218	0.000229	0.000239	0.000251	0.000262	0.000274	0.000287	0.000299	0.000287	0.000195	9.5e-05	-8e-06	-0.000111	-0.000214	-0.000326	-0.000435	-0.000552	-0.000111	-0.000262	-0.000934	-0.00136	-0.00103	-0.00111
	462.869	NaN	NaN	NaN	-2.2e-05	5.6e-05	-2.5e-05	-2.9e-05	5.1e-05	-3.4e-05	-0.000326	-4.3e-05	-0.000184	0.000379	5.8e-05	0.000528	0.0007	0.000407	0.00017	-0.000231	-0.000348	-4.2e-05	-1.1e-05	2e-05	4.6e-05	7e-05	9.5e-05	0.000121	0.000147	0.000174	0.000202	0.000231	0.00026	0.000291	0.00029	0.000226	0.000155	8.2e-05	1e-05	-6.3e-05	-0.000142	-0.000218	-0.000301	-0.00065	-0.000451	-0.00058	-0.0012	-0.000498	-0.00129
	463.453	NaN	NaN	NaN	0.000337	-0.000167	0.000207	-0.000352	-0.000172	-0.000313	-2.9e-05	-1e-05	-0.00031	0.000104	-6.9e-05	7.3e-05	0.000176	-5e-06	-0.000454	-0.000404	-0.000358	4.2e-05	8e-05	0.000119	0.000136	0.000152	0.000167	0.000184	0.000201	0.000219	0.000237	0.000255	0.000274	0.000294	0.000263	0.00016	4.8e-05	-6.8e-05	-0.000183	-0.000299	-0.000424	-0.000546	-0.000678	-0.000285	-0.000475	-0.00105	-0.000979	-0.0011	-0.00166
	464.037	NaN	NaN	NaN	-0.000151	0.000191	0.000104	-0.00022	3.3e-05	-0.000412	-0.000238	-2.1e-05	-0.000246	0.000379	2e-05	-0.000293	8.7e-05	0.000106	0.00012	-0.000398	0.000221	0.000347	0.000346	0.000345	0.000344	0.000343	0.000342	0.000341	0.00034	0.000339	0.000338	0.000336	0.000335	0.000334	0.000301	0.000238	0.000169	9.7e-05	2.6e-05	-4.5e-05	-0.000122	-0.000198	-0.000271	-0.000203	-0.000501	-0.0012	-0.000915	-0.00103	-0.00114
	464.62	NaN	NaN	NaN	-0.000273	9.8e-05	-0.000103	-4.9e-05	-0.000163	0.000209	-0.000186	-0.000469	-0.00029	0.000226	-0.000228	0.000126	0.000194	-7.2e-05	-7.9e-05	-7.6e-05	0.000266	0.000778	0.000821	0.000845	0.000757	0.000669	0.000581	0.000486	0.000391	0.000293	0.000192	8.7e-05	-1.8e-05	-0.00013	-0.000185	-0.000198	-0.000212	-0.000226	-0.00024	-0.000254	-0.000269	-0.000284	-0.000279	-0.000253	-0.000943	-0.000914	-0.00128	-0.000962	-0.00152
	465.204	NaN	NaN	NaN	2e-06	0.000416	-0.000354	-7.6e-05	-0.000154	9.4e-05	-0.000197	-0.00048	-0.000433	0.000223	-0.000427	5.2e-05	0.000327	0.000151	0.000114	0.000207	0.000207	0.000319	0.00033	0.000334	0.000318	0.000302	0.000287	0.000269	0.000252	0.000235	0.000216	0.000197	0.000178	0.000158	0.000155	0.000161	0.000168	0.000175	0.000181	0.000188	0.000195	0.000203	5.5e-05	-0.000626	-0.000988	-0.00114	-0.00136	-0.00121	-0.0019
	465.788	NaN	NaN	NaN	0.000169	-7e-06	-0.000322	-0.000249	-0.000223	0.000295	-8.4e-05	-0.000505	-0.00046	3.4e-05	-0.000329	0.000384	5.1e-05	0.000641	0.000243	0.000349	0.000239	0.000652	0.000692	0.000699	0.000645	0.000591	0.000537	0.000479	0.000421	0.000361	0.000299	0.000235	0.00017	0.000102	0.000121	0.000171	0.000226	0.000282	0.000339	0.000395	0.000456	0.000516	0.00034	-0.000186	-0.000406	-0.00107	-0.00166	-0.0019	-0.0021
	466.372	NaN	NaN	NaN	9.2e-05	9.7e-05	2.1e-05	-0.000188	-0.000221	-0.000283	0.000208	-6.1e-05	-0.000331	0.000248	0.000137	0.000576	0.000146	0.000506	0.000373	0.000602	0.000601	0.000412	0.000395	0.000401	0.000433	0.000464	0.000496	0.000531	0.000565	0.000601	0.000638	0.000676	0.000714	0.000754	0.000729	0.00069	0.000647	0.000602	0.000558	0.000514	0.000466	0.000419	0.000335	-0.000606	-0.000697	-0.000842	-0.00129	-0.00191	-0.00176
	466.956	NaN	NaN	NaN	2.3e-05	0.000178	0.000119	0.000187	0.000587	5.1e-05	0.000295	0.000153	-0.000215	7.4e-05	0.000418	0.000672	0.000767	0.000211	0.000344	0.000836	0.000514	0.0009	0.00094	0.000957	0.000956	0.000956	0.000956	0.000956	0.000955	0.000955	0.000955	0.000955	0.000954	0.000954	0.000868	0.000774	0.000672	0.000567	0.000462	0.000356	0.000242	0.000131	0.000284	-0.000124	-0.000806	-0.000792	-0.00142	-0.00173	-0.00166
	467.54	NaN	NaN	NaN	-0.0001	-0.000199	-0.000212	7.9e-05	0.000449	0.000177	3.8e-05	-5.2e-05	-7.9e-05	0.000143	5.3e-05	0.000409	0.000382	-0.000185	-5.7e-05	0.00026	0.000203	0.000714	0.000761	0.000751	0.000714	0.000676	0.000638	0.000598	0.000557	0.000515	0.000471	0.000426	0.000381	0.000333	0.000267	0.000202	0.000131	5.8e-05	-1.6e-05	-8.9e-05	-0.000168	-0.000245	-0.000388	-0.000152	-0.00104	-0.00134	-0.00155	-0.00192	-0.00254
	468.124	NaN	NaN	NaN	9e-06	-0.000218	-0.000316	-0.000255	-0.000394	-0.00017	-8.6e-05	-0.000249	-2.5e-05	0.000161	-7.3e-05	4.8e-05	-4.5e-05	-0.000334	-0.000347	-0.000397	4.1e-05	0.000554	0.000596	0.000587	0.000563	0.000539	0.000515	0.000489	0.000463	0.000437	0.000409	0.000381	0.000352	0.000318	0.000224	0.000133	3.3e-05	-7e-05	-0.000172	-0.000275	-0.000386	-0.000495	-0.000874	-0.000499	-0.000717	-0.00168	-0.0022	-0.00179	-0.0029
	468.708	NaN	NaN	NaN	-0.00019	-6.6e-05	2.3e-05	-0.000111	5e-05	-6.6e-05	-0.000177	-0.000401	-0.00042	3.7e-05	0.000369	0.000383	0.000315	9.4e-05	-0.000199	-2.5e-05	0.000115	0.000472	0.000502	0.00051	0.000514	0.000519	0.000524	0.000529	0.000534	0.00054	0.000545	0.000551	0.000556	0.000559	0.000537	0.000516	0.000493	0.00047	0.000446	0.000423	0.000397	0.000372	-0.000287	-0.000454	-0.000854	-0.00171	-0.00225	-0.00234	-0.00273
	469.292	NaN	NaN	NaN	-0.000269	-6.3e-05	6e-05	-6.2e-05	-7e-06	-0.000188	-5.5e-05	-0.000384	-8.2e-05	0.000273	0.000188	0.000678	0.000261	0.000175	-0.000233	-9e-05	-0.000305	0.000323	0.00038	0.000347	0.000313	0.00028	0.000246	0.00021	0.000173	0.000135	9.6e-05	5.6e-05	1.6e-05	-1.4e-05	6e-06	2.5e-05	4.6e-05	6.7e-05	8.8e-05	0.000109	0.000133	0.000155	-0.000333	-0.000686	-0.00143	-0.00171	-0.002	-0.00255	-0.00282
	469.876	NaN	NaN	NaN	-7.9e-05	-0.000126	-0.000243	-0.000149	0.000334	0.000106	-0.000125	-0.000375	0.000102	8e-06	0.000513	0.000513	0.000143	0.000419	4e-05	0.000261	0.00032	0.000502	0.000515	0.000512	0.000509	0.000505	0.000502	0.000498	0.000495	0.000491	0.000487	0.000483	0.000479	0.000456	0.000386	0.000319	0.000245	0.000169	9.3e-05	1.7e-05	-6.5e-05	-0.000145	-8.3e-05	-0.000651	-0.000974	-0.00198	-0.00155	-0.0025	-0.00303
	470.46	NaN	NaN	NaN	-0.000104	-0.000154	0.000144	-0.000154	0.000284	-0.000188	-0.000409	-0.000425	-0.000793	-8.6e-05	0.000373	-5.8e-05	-0.000111	-0.000137	3e-06	-0.000624	-6.4e-05	-2.6e-05	-2.5e-05	-1.8e-05	-1.1e-05	-4e-06	3e-06	1.1e-05	1.9e-05	2.6e-05	3.5e-05	4.3e-05	5.2e-05	4.5e-05	1.2e-05	-2e-05	-5.5e-05	-9.2e-05	-0.000128	-0.000164	-0.000203	-0.000241	-0.000442	-0.00101	-0.00135	-0.00206	-0.00214	-0.00275	-0.00344
	471.044	NaN	NaN	NaN	-0.000463	0.00033	-0.000573	0.000104	-0.000117	0.000189	-0.000582	-0.00075	-0.000389	0.000222	-1.7e-05	-5.9e-05	0.000307	0.000162	9.2e-05	-0.00059	-0.000369	0.000123	0.000155	0.00017	0.000185	0.0002	0.000215	0.000231	0.000247	0.000264	0.000281	0.000299	0.000317	0.000278	0.000166	5.8e-05	-6e-05	-0.000182	-0.000304	-0.000425	-0.000557	-0.000686	-0.000687	-0.000693	-0.00128	-0.00187	-0.0025	-0.00317	-0.00341
	471.628	NaN	NaN	NaN	-0.000323	-0.000226	5.4e-05	0.000108	0.000327	-0.000128	-0.000153	0.000573	0.000181	0.000889	0.000279	0.000206	0.000213	0.000644	-7.5e-05	-0.000126	-9.2e-05	0.000325	0.000332	0.000301	0.000269	0.000237	0.000204	0.000169	0.000135	9.9e-05	6.1e-05	2.3e-05	-1.6e-05	-4.9e-05	-7.6e-05	-0.000102	-0.00013	-0.000159	-0.000188	-0.000217	-0.000249	-0.000279	3.1e-05	-0.000486	-0.000939	-0.00204	-0.00212	-0.00307	-0.00332
	472.212	NaN	NaN	NaN	-0.000264	-0.000327	0.000177	2.2e-05	0.000207	4.1e-05	-6.6e-05	0.000329	3.5e-05	0.000327	0.00016	1.1e-05	0.000204	0.000244	7.5e-05	0.000399	0.000166	0.000154	0.000149	0.000139	0.000128	0.000118	0.000107	9.6e-05	8.5e-05	7.3e-05	6.1e-05	4.8e-05	3.6e-05	4.7e-05	7.4e-05	0.0001	0.000128	0.000157	0.000187	0.000216	0.000248	0.000278	-0.000296	-0.000415	-0.000777	-0.00235	-0.0026	-0.00337	-0.00362
	472.796	NaN	NaN	NaN	0.000274	-0.000181	-0.00045	-0.000206	-0.000113	-0.000126	-0.000418	6.4e-05	-0.000151	0.00012	-0.000292	0.000325	0.000368	1.9e-05	-0.000306	4e-05	-0.000235	0.000395	0.000385	0.000337	0.000287	0.000237	0.000187	0.000133	7.9e-05	2.3e-05	-3.4e-05	-9.4e-05	-0.000154	-0.000144	-0.000101	-5.9e-05	-1.4e-05	3.3e-05	8e-05	0.000128	0.000179	0.000228	-0.000517	-0.000896	-0.00105	-0.00243	-0.00288	-0.00352	-0.00332
	473.38	NaN	NaN	NaN	-0.000105	-3.2e-05	7.4e-05	1.5e-05	0.000314	0.000155	-0.000277	6.1e-05	-3e-06	0.000657	-0.000464	0.000331	0.000405	0.00016	-0.000351	-0.000353	-0.00013	0.000379	0.000393	0.000396	0.0004	0.000404	0.000408	0.000412	0.000416	0.00042	0.000425	0.000429	0.000434	0.000381	0.000309	0.00024	0.000164	8.6e-05	7e-06	-7.1e-05	-0.000155	-0.000254	-0.000364	-0.000809	-0.00111	-0.00211	-0.00272	-0.00357	-0.00408
	473.965	NaN	NaN	NaN	-0.000363	0.000132	-0.000133	0.000343	0.0002	-0.0003	-0.000481	-4e-05	0.000142	0.000609	0.000111	0.000181	0.000226	-0.000127	-6.7e-05	-0.000521	-0.000634	0.000358	0.00039	0.000413	0.000436	0.00046	0.000483	0.000508	0.000533	0.000559	0.000586	0.000614	0.000642	0.00061	0.000565	0.000522	0.000475	0.000427	0.000378	0.00033	0.000277	0.000193	-0.000374	-0.00037	-0.000815	-0.00207	-0.00296	-0.00363	-0.00467
	474.549	NaN	NaN	NaN	-7.3e-05	3.6e-05	-0.000344	-0.000112	0.000221	-0.000375	0.000217	0.000495	7.9e-05	0.000352	0.000622	0.000199	0.000464	0.000425	9.5e-05	5.9e-05	-0.000328	0.000971	0.000971	0.000963	0.000955	0.000947	0.000939	0.00093	0.000922	0.000913	0.000904	0.000894	0.000885	0.000791	0.00069	0.000592	0.000485	0.000375	0.000265	0.000155	3.6e-05	-0.000125	-0.000241	-0.000408	-0.00169	-0.00198	-0.00302	-0.00375	-0.00411
	475.133	NaN	NaN	NaN	-0.000124	-8.6e-05	-0.000505	0.0002	-0.000351	-0.000295	3e-05	-0.000338	-0.000331	-0.000317	0.000117	-0.000155	2.6e-05	-2.5e-05	-0.00039	-0.000107	-0.000579	0.000656	0.00063	0.000603	0.000575	0.000547	0.00052	0.00049	0.00046	0.000429	0.000397	0.000363	0.00033	0.000279	0.000228	0.000178	0.000124	6.8e-05	1.2e-05	-4.4e-05	-0.000104	-0.000223	-0.000124	-0.00111	-0.00158	-0.00278	-0.00354	-0.00406	-0.00487
	475.718	NaN	NaN	0.000518	-0.000263	-0.000362	-7.5e-05	0.000183	-6.2e-05	-0.000165	0.000123	-0.00066	-0.000868	0.000122	8.4e-05	0.000362	5.8e-05	0.000133	-0.000293	-7.4e-05	-9.8e-05	0.000276	0.000266	0.000255	0.000244	0.000233	0.000222	0.000211	0.000199	0.000187	0.000174	0.000161	0.000148	0.000138	0.000127	0.000117	0.000106	9.5e-05	8.3e-05	7.2e-05	6e-05	-3.9e-05	-1.4e-05	-0.000499	-0.00145	-0.00255	-0.00335	-0.00396	-0.00478
	476.302	NaN	NaN	0.000442	-0.000235	-0.000196	-0.000126	0.00011	-8e-06	0.000126	0.000444	-0.00033	-0.000391	-3.7e-05	0.000484	0.0011	0.000531	0.000458	0.000349	0.000323	0.000178	0.000677	0.000665	0.000653	0.000641	0.000629	0.000616	0.000603	0.00059	0.000576	0.000562	0.000547	0.00053	0.000504	0.000477	0.000451	0.000422	0.000393	0.000363	0.000334	0.000302	0.00017	-0.000339	-0.00039	-0.00119	-0.00192	-0.00286	-0.00404	-0.00459
	476.886	NaN	NaN	0.000426	-0.000137	5.5e-05	-0.00053	0.000169	-0.000229	-0.00012	0.00037	-3.4e-05	2e-06	0.000219	-9.8e-05	0.000671	0.000431	0.000227	0.000344	7e-05	0.000125	0.000783	0.000719	0.000656	0.00059	0.000524	0.000458	0.000388	0.000317	0.000243	0.000167	8.9e-05	2.7e-05	1.8e-05	9e-06	0	-1e-05	-1.9e-05	-2.9e-05	-3.9e-05	-4.9e-05	-2.8e-05	-0.00046	-0.000496	-0.00154	-0.00222	-0.00352	-0.0049	-0.00501
	477.471	NaN	NaN	0.000342	-3.7e-05	0.000235	-0.00026	-0.000287	0.000235	-0.000375	-0.000231	-0.000321	-0.000199	0.000354	-9.5e-05	0.000191	0.000599	9.4e-05	-0.000161	-0.000111	-0.000133	0.000235	0.000201	0.000167	0.000132	9.7e-05	6.1e-05	2.3e-05	-1.5e-05	-5.4e-05	-9.5e-05	-0.000137	-0.000159	-0.000135	-0.000111	-8.7e-05	-6.2e-05	-3.5e-05	-9e-06	1.8e-05	4.6e-05	-0.000114	-0.000296	-0.000789	-0.00168	-0.00255	-0.00345	-0.00471	-0.00543
	478.055	NaN	NaN	0.000432	-0.000456	-2.4e-05	0.000181	-0.000144	0.000139	-0.000657	-0.000776	-0.000548	-0.000259	0.000342	-0.000266	-0.000215	-0.000269	3.1e-05	-0.000226	0.00024	-0.000289	-0.00015	-0.00015	-0.000149	-0.000149	-0.000148	-0.000147	-0.000147	-0.000146	-0.000145	-0.000144	-0.000144	-0.000153	-0.000179	-0.000205	-0.000231	-0.000258	-0.000287	-0.000316	-0.000344	-0.000375	-0.000495	-0.000283	-0.000717	-0.00173	-0.00281	-0.00375	-0.00492	-0.00582
	478.64	NaN	NaN	0.000392	-0.00023	-0.00011	-5.8e-05	1.6e-05	0.000594	3e-06	-0.000362	2.9e-05	0.000106	0.000612	-1e-06	0.00037	-1e-05	-9e-06	-0.000285	0.000194	-0.000112	0.000132	0.000126	0.00012	0.000113	0.000107	0.0001	9.4e-05	8.7e-05	8e-05	7.2e-05	6.5e-05	7.4e-05	0.000105	0.000135	0.000165	0.000197	0.00023	0.000263	0.000296	0.000332	-0.000199	-0.000288	-0.000704	-0.00144	-0.00269	-0.0039	-0.00472	-0.00549
	479.224	NaN	NaN	0.000461	4.6e-05	-0.000222	-0.000498	0.000205	0.000328	0.000182	-9.9e-05	-2e-05	0.000255	0.000115	8.3e-05	0.000497	0.000124	-0.000126	1.7e-05	7.7e-05	-0.000402	0.000318	0.000324	0.000331	0.000337	0.000344	0.000351	0.000358	0.000366	0.000373	0.000381	0.000389	0.000384	0.000367	0.000351	0.000334	0.000316	0.000298	0.000279	0.000261	0.000241	-0.000374	-0.000723	-0.00077	-0.0018	-0.00256	-0.00361	-0.00487	-0.00541
	479.809	NaN	NaN	0.00034	6.8e-05	-0.000138	-0.000281	8e-06	0.000319	-1.3e-05	-1.3e-05	2.7e-05	-5.7e-05	0.000187	-2.3e-05	0.000361	0.00017	-6e-06	-3.3e-05	0.000173	2.9e-05	0.000226	0.000213	0.000199	0.000185	0.00017	0.000156	0.000141	0.000125	0.000109	9.3e-05	7.6e-05	5.5e-05	3e-05	5e-06	-1.9e-05	-4.6e-05	-7.3e-05	-0.0001	-0.000127	-0.000156	-0.000478	-0.000227	-0.000953	-0.00181	-0.00261	-0.00392	-0.0053	-0.00605
	480.393	NaN	NaN	0.000289	1e-05	-0.000134	-0.000245	7.9e-05	0.000251	-0.000337	-0.000256	0.000411	0.000362	0.000413	0.000133	0.000185	0.000284	0.00022	-0.000232	8.3e-05	-3.3e-05	0.000221	0.00022	0.000218	0.000217	0.000215	0.000214	0.000212	0.000211	0.000209	0.000208	0.000206	0.000213	0.000223	0.000234	0.000244	0.000256	0.000267	0.000279	0.00029	0.000303	2.1e-05	5.8e-05	-0.000691	-0.00194	-0.00249	-0.0039	-0.00503	-0.00604
	480.978	NaN	NaN	0.000133	1.3e-05	2.1e-05	-7.5e-05	-9e-05	0.000166	-0.000127	-0.000241	0.000385	0.000129	0.000535	0.000275	0.000631	0.000521	0.00037	-2.3e-05	-8.3e-05	-0.000225	0.000101	0.000108	0.000114	0.00012	0.000127	0.000134	0.000141	0.000148	0.000155	0.000163	0.000171	0.000173	0.000175	0.000176	0.000177	0.000179	0.00018	0.000182	0.000183	0.000185	-0.000146	-0.000185	-0.000373	-0.00201	-0.00267	-0.00415	-0.00513	-0.0064
	481.563	NaN	NaN	0.000354	-0.000145	-9e-05	-0.000209	6.4e-05	0.000118	0.000165	3.3e-05	0.000339	8.6e-05	0.000382	0.000164	0.000366	0.000158	3.1e-05	0.000248	-8.5e-05	-0.000193	-1.9e-05	2e-05	5.8e-05	9.9e-05	0.000139	0.000179	0.000222	0.000266	0.000311	0.000357	0.000405	0.000392	0.000368	0.000344	0.00032	0.000295	0.000269	0.000243	0.000217	0.000188	-0.000221	-0.000335	-0.000785	-0.0017	-0.00274	-0.00404	-0.00514	-0.0064
	482.147	NaN	NaN	4.6e-05	-1.9e-05	1e-06	-0.00026	0.000288	0.000593	0.000205	0.000283	0.000113	0.000228	0.000406	0.000252	-0.000158	0.000202	0.000254	-6.9e-05	5.8e-05	-0.000216	0.000338	0.000326	0.000314	0.000301	0.000288	0.000275	0.000261	0.000248	0.000233	0.000218	0.000203	0.000173	0.000141	0.000108	7.6e-05	4.2e-05	6e-06	-3e-05	-6.5e-05	-0.000102	-0.000229	-0.000332	-0.00109	-0.00146	-0.00287	-0.00434	-0.0053	-0.00609
	482.732	NaN	NaN	0.00016	-0.000175	0.000213	-0.000236	4.2e-05	0.000232	5.9e-05	0.000251	-0.000229	0.000247	0.000293	0.000227	0.000161	0.000231	0.00037	0.000117	0.000104	-3e-05	0.000151	0.000166	0.000181	0.000197	0.000213	0.000228	0.000245	0.000262	0.00028	0.000298	0.000315	0.00029	0.000263	0.000237	0.000211	0.000182	0.000153	0.000124	9.5e-05	5.3e-05	-0.000237	-0.000228	-0.000836	-0.00153	-0.00269	-0.00433	-0.00543	-0.00669
	483.317	NaN	NaN	0.000299	-3.5e-05	-7.7e-05	-0.000229	2.4e-05	0.000185	0.000186	-0.000103	-3.2e-05	3e-05	-0.000209	-2.3e-05	4.6e-05	0.000104	0.000244	3.1e-05	0.000149	0.000128	6.2e-05	6.7e-05	7.3e-05	7.9e-05	8.4e-05	9e-05	9.6e-05	0.000102	0.000109	0.000115	0.00012	0.000103	8.6e-05	6.8e-05	5.1e-05	3.2e-05	1.3e-05	-7e-06	-2.6e-05	3.2e-05	-0.000107	-0.000437	-0.000678	-0.00155	-0.00263	-0.0043	-0.00534	-0.00643
	483.901	NaN	NaN	0.000336	-0.000169	-0.000228	-0.000179	0.000185	-6.4e-05	7.4e-05	-2e-05	-0.000237	-0.000132	0.000151	1e-06	-5.2e-05	6.4e-05	-0.000151	3.1e-05	3e-05	-3.1e-05	-0.00023	-0.00022	-0.000209	-0.000198	-0.000187	-0.000176	-0.000164	-0.000153	-0.00014	-0.000128	-0.000114	-9.7e-05	-7.9e-05	-6.1e-05	-4.4e-05	-2.5e-05	-5e-06	1.4e-05	3.4e-05	-1e-06	-2.5e-05	-0.000386	-0.000899	-0.0017	-0.00275	-0.00401	-0.00522	-0.00648
	484.486	NaN	NaN	0.000263	-0.000212	-1.3e-05	8.7e-05	-0.000156	3e-05	-0.000296	-0.000199	-5.1e-05	4e-06	0.00015	0.000104	-0.000132	0.000249	9.4e-05	3.9e-05	-0.000147	-0.00018	6.8e-05	6.5e-05	6.2e-05	5.8e-05	5.5e-05	5.2e-05	4.8e-05	4.5e-05	4.1e-05	3.7e-05	3.1e-05	1.9e-05	5e-06	-8e-06	-2.1e-05	-3.5e-05	-4.9e-05	-6.4e-05	-7.8e-05	9e-06	-0.000431	-0.000429	-0.00109	-0.00186	-0.00292	-0.00445	-0.00565	-0.00684
	485.071	NaN	NaN	0.000411	-0.000249	-4e-05	-3.9e-05	-0.000106	0.000279	-0.000136	-0.000141	7e-06	3.2e-05	-2.1e-05	4.2e-05	-0.000114	0.000183	0.000147	-8e-05	-0.000118	0.000106	0.000213	0.000175	0.000138	9.9e-05	6e-05	2.1e-05	-2.1e-05	-6.3e-05	-0.000107	-0.000152	-0.000172	-0.000139	-0.000104	-6.9e-05	-3.6e-05	1e-06	3.9e-05	7.7e-05	0.000115	0.000133	-0.00019	-0.000637	-0.00102	-0.00166	-0.00281	-0.00411	-0.0054	-0.00667
	485.656	NaN	NaN	0.000444	-0.000261	-0.00018	-0.000132	3.9e-05	-7.5e-05	-4.7e-05	-0.00023	-1e-05	0.000113	0.000212	0.00023	0.000218	0.000163	0	-4e-05	6.8e-05	0.000179	0.000171	0.000139	0.000107	7.4e-05	4.1e-05	8e-06	-2.8e-05	-6.4e-05	-0.000101	-0.000139	-0.000152	-0.000127	-0.0001	-7.4e-05	-4.8e-05	-2e-05	9e-06	3.8e-05	6.7e-05	8.4e-05	-5.7e-05	-0.000464	-0.000913	-0.00165	-0.00313	-0.00441	-0.00567	-0.00678
	486.241	NaN	NaN	0.000349	-5.9e-05	-0.000194	-0.000189	9e-06	-9.9e-05	0.000125	-0.000117	0.000167	0.000125	0.000176	0.00015	0.000388	0.000256	0.000113	1e-06	0.000122	0.00012	0.000583	0.000539	0.000495	0.00045	0.000404	0.000359	0.00031	0.000261	0.00021	0.000157	0.000123	0.00011	9.6e-05	8.1e-05	6.8e-05	5.3e-05	3.7e-05	2.2e-05	6e-06	2.8e-05	-4.5e-05	-0.000378	-0.000962	-0.00171	-0.00286	-0.00435	-0.00541	-0.00639
	486.825	NaN	NaN	0.000326	-1.8e-05	-9.2e-05	-0.000228	-3.6e-05	3.4e-05	-0.000276	-0.000407	1.6e-05	0.000115	0.000232	0.000243	5.9e-05	7.8e-05	0.000281	-0.000239	-0.000229	9.2e-05	0.000321	0.000291	0.00026	0.000229	0.000197	0.000166	0.000132	9.8e-05	6.2e-05	2.6e-05	-1.1e-05	-4.8e-05	-8.7e-05	-0.000126	-0.000163	-0.000205	-0.000247	-0.00029	-0.000332	-0.000184	-0.000298	-0.000537	-0.000969	-0.00217	-0.003	-0.00457	-0.00583	-0.00686
	487.41	NaN	NaN	0.000279	-3.2e-05	-0.000251	-9.3e-05	5e-05	2e-06	-0.000214	-0.000307	0.00016	0.000283	0.000175	0.000363	0.000356	0.000188	0.000317	-6.1e-05	-0.000102	-0.000105	0.000169	0.000157	0.000144	0.000131	0.000118	0.000105	9.1e-05	7.6e-05	6.2e-05	4.7e-05	5.1e-05	6.7e-05	8.4e-05	0.0001	0.000117	0.000135	0.000153	0.000171	0.000189	6e-05	-0.000237	-0.000393	-0.000926	-0.00192	-0.00286	-0.00446	-0.00576	-0.00654
	487.995	NaN	NaN	0.000164	0.00021	1.3e-05	-0.000136	-0.000337	-0.000254	3.7e-05	-0.000129	-1e-06	-4.4e-05	-0.000187	5.5e-05	7.8e-05	0.000152	-6.9e-05	-5.9e-05	-0.000381	-0.000148	0.000107	7e-05	3.3e-05	-6e-06	-4.5e-05	-8.3e-05	-0.000125	-0.000167	-0.00021	-0.000255	-0.00023	-0.000178	-0.000122	-6.6e-05	-1.2e-05	4.7e-05	0.000108	0.000169	0.00023	-0.000263	-0.000219	-0.000302	-0.000934	-0.00168	-0.00289	-0.00468	-0.00601	-0.00687
	488.58	NaN	NaN	0.000245	0.000125	-3.5e-05	-0.00021	-0.000173	1.1e-05	-5.1e-05	-0.000313	-0.000333	-0.00031	-5.1e-05	-3.1e-05	-7.9e-05	0.000144	-8.3e-05	-0.000201	-0.000285	-0.000168	7.1e-05	5.4e-05	3.6e-05	1.8e-05	0	-1.9e-05	-3.8e-05	-5.8e-05	-7.8e-05	-0.0001	-9.4e-05	-8.1e-05	-6.8e-05	-5.4e-05	-4.1e-05	-2.6e-05	-1.1e-05	4e-06	1.9e-05	-0.000132	-0.000284	-0.000349	-0.000904	-0.00187	-0.00279	-0.00445	-0.00569	-0.00675
	489.165	NaN	NaN	0.000291	0.000104	-7e-05	-0.000205	-0.000199	-6e-05	-4e-06	-0.000138	-0.000236	-0.000139	4.1e-05	9.8e-05	0.00021	8.2e-05	9.6e-05	-3.9e-05	-0.000188	-4e-06	0.000183	0.000148	0.000114	7.8e-05	4.2e-05	7e-06	-3.2e-05	-7e-05	-0.00011	-0.000152	-0.000137	-0.000114	-9e-05	-6.5e-05	-4.1e-05	-1.5e-05	1.2e-05	3.9e-05	6.6e-05	-8.5e-05	-0.000237	-0.000385	-0.000846	-0.00177	-0.00288	-0.00457	-0.00591	-0.00696
	489.75	NaN	NaN	0.000276	-1.4e-05	-6.2e-05	-2.5e-05	-0.000241	6.3e-05	0.000215	6.3e-05	0.000202	1.8e-05	0.000291	0.000206	0.000305	-9.3e-05	3e-05	0.000183	1.2e-05	-9.4e-05	2e-06	-2.3e-05	-4.7e-05	-7.3e-05	-9.8e-05	-0.000124	-0.000151	-0.000179	-0.000207	-0.000237	-0.00022	-0.0002	-0.000179	-0.000158	-0.000137	-0.000115	-9.2e-05	-6.9e-05	-4.6e-05	-0.00012	-0.000206	-0.000384	-0.000962	-0.0016	-0.00295	-0.00449	-0.00576	-0.0068
	490.335	NaN	NaN	0.000106	-3.3e-05	1.6e-05	-0.000135	1.9e-05	4.6e-05	0.000115	6.3e-05	0.000139	0.000197	0.000312	0.000127	0.000168	0.000291	9.5e-05	8e-06	-0.000194	-4.4e-05	0.000126	0.00011	9.3e-05	7.6e-05	5.8e-05	4.1e-05	2.2e-05	4e-06	-1.5e-05	-3.5e-05	-1.9e-05	-4e-06	1.2e-05	2.9e-05	4.5e-05	6.2e-05	8e-05	9.8e-05	0.000116	-0.000152	-0.000235	-0.000207	-0.000867	-0.00154	-0.00289	-0.00425	-0.00559	-0.00652
	490.92	NaN	NaN	0.000196	2.2e-05	-0.000153	-0.000158	2e-05	-7.3e-05	5.2e-05	-6e-05	-4.5e-05	-1.3e-05	9.7e-05	-8.6e-05	1.7e-05	1.1e-05	-6.9e-05	-8.6e-05	-0.00023	-0.000213	-0.000168	-0.000174	-0.000181	-0.000188	-0.000195	-0.000201	-0.000209	-0.000216	-0.000224	-0.000228	-0.000194	-0.000161	-0.000125	-9e-05	-5.5e-05	-1.7e-05	2.2e-05	6e-05	9.9e-05	-0.000227	-0.000331	-0.000421	-0.0011	-0.00165	-0.00279	-0.0044	-0.00587	-0.00676
	491.506	NaN	NaN	2.2e-05	-6.8e-05	-5.7e-05	1.1e-05	0.0001	6.8e-05	2.1e-05	-2.2e-05	-5.5e-05	-5e-06	6e-05	6.1e-05	-8e-05	-3.3e-05	-5.4e-05	-8.9e-05	-0.000166	1.7e-05	0.000141	0.000127	0.000114	0.0001	8.6e-05	7.2e-05	5.7e-05	4.2e-05	2.6e-05	1.3e-05	1.7e-05	2e-05	2.4e-05	2.8e-05	3.1e-05	3.5e-05	3.9e-05	4.3e-05	4.7e-05	-0.00011	-0.000183	-0.000318	-0.000998	-0.00173	-0.00272	-0.00428	-0.00562	-0.00684
	492.091	NaN	NaN	0.000216	-0.000129	-4.4e-05	-2.1e-05	-0.000122	-0.000128	-9.8e-05	1.8e-05	-7.4e-05	-0.000186	0.000127	-3e-06	-9.8e-05	6.8e-05	-1.5e-05	-0.000194	-0.000197	-2.7e-05	7.1e-05	7.2e-05	7.2e-05	7.3e-05	7.4e-05	7.4e-05	7.5e-05	7.6e-05	7.6e-05	7.9e-05	8.6e-05	9.3e-05	0.0001	0.000108	0.000115	0.000123	0.000131	0.00014	0.000126	-0.000121	-0.000322	-0.000349	-0.00075	-0.00153	-0.00267	-0.00397	-0.00575	-0.00673
	492.676	NaN	NaN	4e-05	-9.2e-05	3.4e-05	2.2e-05	4.9e-05	0.000255	8.3e-05	0.000155	0.000199	8.4e-05	0.000295	0.000101	0.000105	0.000173	7.7e-05	2.2e-05	0	0.000128	0.000407	0.000366	0.000326	0.000283	0.000241	0.000199	0.000154	0.000108	6.1e-05	3.3e-05	4.8e-05	6.3e-05	7.9e-05	9.5e-05	0.000111	0.000128	0.000145	0.000163	0.000152	1.6e-05	-0.000245	-0.00012	-0.0005	-0.00122	-0.00256	-0.00376	-0.00533	-0.00624
	493.261	NaN	NaN	9.1e-05	-6.9e-05	3.3e-05	-0.000104	5e-05	0.000112	-5.5e-05	2.6e-05	0.000272	9.8e-05	0.000314	9.5e-05	0.000174	0.000199	3.7e-05	-2e-05	-0.000101	-4e-06	0.000318	0.000291	0.000265	0.000237	0.00021	0.000182	0.000153	0.000123	9.2e-05	6.8e-05	5.5e-05	4.2e-05	2.7e-05	1.3e-05	0	-1.5e-05	-3.1e-05	-4.6e-05	-6.5e-05	0.000131	-0.000157	-0.000188	-0.000583	-0.00138	-0.00264	-0.00398	-0.00531	-0.00637
	493.846	NaN	NaN	0.0001	-9e-06	-0.00017	-5.3e-05	9.7e-05	-0.000103	-0.000265	-7.4e-05	0.00011	7.1e-05	0.000152	0.000226	0.000154	0.000142	0.000141	9.5e-05	-6.6e-05	-0.000137	0.000126	0.000117	0.000108	9.9e-05	9e-05	8e-05	7e-05	6e-05	5e-05	4.5e-05	4.7e-05	4.8e-05	5e-05	5.2e-05	5.4e-05	5.6e-05	5.8e-05	6e-05	-2.4e-05	-1.2e-05	-0.000226	-0.000262	-0.000714	-0.0012	-0.00247	-0.00397	-0.00551	-0.00641
	494.432	NaN	NaN	1.2e-05	-5.4e-05	-0.000108	3.3e-05	0.000103	-9.4e-05	-0.000239	-0.000106	7.6e-05	8.9e-05	0.000319	0.000177	6.5e-05	9.8e-05	0.000129	0.000168	-1.2e-05	7.2e-05	0.000307	0.00028	0.000252	0.000223	0.000195	0.000166	0.000135	0.000104	7.2e-05	4.8e-05	3.1e-05	1.4e-05	-4e-06	-2.2e-05	-4e-05	-5.9e-05	-7.9e-05	-9.8e-05	-7.9e-05	-9.6e-05	-7.5e-05	4.4e-05	-0.000641	-0.00114	-0.00221	-0.00376	-0.00517	-0.00627
	495.017	NaN	NaN	5e-06	1.8e-05	-6.5e-05	0	9e-06	-0.000143	-0.00012	1.1e-05	9.3e-05	-1.5e-05	4.8e-05	-8e-06	9.3e-05	7.6e-05	7.6e-05	9.6e-05	-5.2e-05	6.2e-05	0.00017	0.000161	0.000152	0.000142	0.000132	0.000123	0.000112	0.000102	9.1e-05	7.9e-05	6.6e-05	5.3e-05	4e-05	2.6e-05	1.3e-05	-2e-06	-1.7e-05	-3.2e-05	1.1e-05	-9.9e-05	-0.000102	-0.000252	-0.000668	-0.00141	-0.0023	-0.0035	-0.0051	-0.0064
	495.602	NaN	NaN	7e-05	-3.1e-05	1.1e-05	-9e-05	-6e-06	-4.6e-05	2e-06	9.6e-05	0.000111	0	7.7e-05	6.2e-05	0.000105	7e-05	0.000111	0.00016	-8.2e-05	3.5e-05	0.000175	0.000164	0.000153	0.000142	0.00013	0.000119	0.000106	9.4e-05	8.1e-05	8.3e-05	9.1e-05	0.0001	0.00011	0.000119	0.000128	0.000138	0.000149	0.000159	4.9e-05	-4.6e-05	-0.000137	-0.000252	-0.000583	-0.00108	-0.00215	-0.00341	-0.005	-0.00625
	496.188	NaN	NaN	0.000107	-7.8e-05	2.1e-05	-4.5e-05	-9.8e-05	-0.000144	-0.000123	-1.3e-05	-6e-06	-7.9e-05	3.5e-05	-4.6e-05	-1.9e-05	9.3e-05	9.1e-05	-0.000108	-0.000138	-0.000109	3e-06	4e-06	5e-06	6e-06	7e-06	8e-06	9e-06	1e-05	1.1e-05	-5e-06	-2.7e-05	-4.8e-05	-7.2e-05	-9.5e-05	-0.000117	-0.000142	-0.000167	-0.000192	-0.000165	-0.000158	-0.000199	-0.000319	-0.000633	-0.0011	-0.0023	-0.00349	-0.00489	-0.00605
	496.773	NaN	NaN	0.000151	-0.000101	-5.7e-05	-1.3e-05	-2e-05	5.7e-05	-6.2e-05	-1.1e-05	5e-06	-1.3e-05	0.000108	4.5e-05	2.4e-05	0.000139	0.000162	-8.7e-05	-0.000243	-1.8e-05	0.000192	0.000172	0.000153	0.000133	0.000114	9.4e-05	7.2e-05	5.1e-05	2.9e-05	9e-06	-1e-05	-3e-05	-5e-05	-7.1e-05	-9.1e-05	-0.000113	-0.000136	-0.000158	-3.7e-05	-4.8e-05	-0.00011	-0.000237	-0.000454	-0.00116	-0.00223	-0.00334	-0.00457	-0.00592
	497.358	NaN	NaN	0.000123	-0.000151	-8.7e-05	-1.9e-05	7.5e-05	2.2e-05	-4.6e-05	-7.4e-05	-1.2e-05	-9e-06	0.000134	-8e-06	9.6e-05	0.000216	0.000197	7.4e-05	7.8e-05	2e-05	0.000231	0.000214	0.000198	0.00018	0.000163	0.000146	0.000127	0.000108	8.9e-05	8.8e-05	8.9e-05	9e-05	9.1e-05	9.2e-05	9.2e-05	9.3e-05	9.4e-05	9.5e-05	5.6e-05	2.7e-05	-8.6e-05	-0.000147	-0.00029	-0.000945	-0.00205	-0.00306	-0.00439	-0.00571
	497.944	NaN	NaN	7.4e-05	-7.5e-05	1.3e-05	-5.4e-05	-2.3e-05	-2.7e-05	-2.5e-05	-0.00011	7e-06	9.7e-05	0.000181	4.4e-05	0.000166	0.000193	0.00012	4.2e-05	0.000179	9.2e-05	0.000146	0.000146	0.000147	0.000147	0.000147	0.000148	0.000148	0.000148	0.000149	0.000144	0.000138	0.000133	0.000127	0.000122	0.000116	0.00011	0.000104	9.8e-05	6.1e-05	0.000123	-0.000215	-3e-05	-0.000279	-0.000822	-0.00166	-0.00281	-0.00382	-0.00541
	498.529	NaN	NaN	7.5e-05	1.8e-05	-6.8e-05	-8.1e-05	-5.4e-05	-0.000266	-0.000238	-0.00016	-0.000107	-7.5e-05	7.1e-05	-1.8e-05	-6.3e-05	1.2e-05	-4.1e-05	-7.8e-05	-0.000115	-0.000102	4.6e-05	3.2e-05	1.7e-05	2e-06	-1.3e-05	-2.8e-05	-4.4e-05	-6e-05	-7.4e-05	-4.3e-05	-1.1e-05	2e-05	5.4e-05	8.8e-05	0.000121	0.000157	0.000194	0.000231	-2.3e-05	-0.000101	-0.000217	-0.000183	-0.000353	-0.000765	-0.00158	-0.00273	-0.00373	-0.00534
	499.115	NaN	NaN	9.9e-05	3e-05	-5e-05	-5.8e-05	-8.9e-05	-0.000121	-0.00011	-7e-06	-2.4e-05	-2e-06	0.000156	0.000106	2e-05	9.2e-05	-8e-05	-5.7e-05	-9.6e-05	-3.8e-05	0.000146	0.000133	0.000121	0.000108	9.5e-05	8.2e-05	6.8e-05	5.4e-05	4.4e-05	6.5e-05	8.7e-05	0.000109	0.000132	0.000155	0.000177	0.000202	0.000227	0.000252	-1e-05	8.5e-05	-7.6e-05	-0.000153	-0.000271	-0.000667	-0.00157	-0.0025	-0.00353	-0.00509
	499.7	NaN	NaN	7.9e-05	-2.6e-05	-4.2e-05	-7.1e-05	6.2e-05	6.3e-05	-1e-05	0.000199	0.000252	0.000118	0.000126	0.000178	0.000187	0.000263	0.000159	8.5e-05	2.9e-05	5.5e-05	0.000115	0.000108	0.000101	9.4e-05	8.7e-05	8e-05	7.3e-05	6.5e-05	6e-05	6.7e-05	7.3e-05	8e-05	8.7e-05	9.4e-05	0.0001	0.000108	0.000115	0.000123	6.8e-05	4.5e-05	-1e-06	-0.000104	-0.000119	-0.000487	-0.00117	-0.00219	-0.00329	-0.0047
	500.286	NaN	NaN	0.00012	-9.4e-05	-3.9e-05	-5.6e-05	3.4e-05	8.9e-05	1e-06	9.7e-05	0.000202	7.2e-05	0.00011	0.00011	0.000129	0.000172	8.7e-05	6.6e-05	-9e-06	2.4e-05	0.000158	0.000138	0.000118	9.8e-05	7.7e-05	5.6e-05	3.4e-05	1.2e-05	-2e-06	9e-06	2.1e-05	3.2e-05	4.4e-05	5.6e-05	6.8e-05	8.1e-05	9.4e-05	0.000107	8.6e-05	1.4e-05	1e-06	7e-06	-3.5e-05	-0.00039	-0.00116	-0.00207	-0.00304	-0.0044
	500.871	NaN	NaN	9e-05	-5.9e-05	-8.4e-05	-4.2e-05	4.1e-05	2e-06	-1e-06	3.2e-05	0.000121	6.6e-05	1e-05	4.7e-05	9.4e-05	6.1e-05	-2.8e-05	-6.1e-05	-9.8e-05	4.3e-05	0.00014	0.00013	0.000119	0.000108	9.7e-05	8.6e-05	7.4e-05	6.2e-05	5.5e-05	5.7e-05	6e-05	6.3e-05	6.6e-05	6.9e-05	7.2e-05	7.6e-05	7.9e-05	8.2e-05	-0.000105	-6.3e-05	-0.000118	-7.1e-05	-9.7e-05	-0.000489	-0.00103	-0.00199	-0.00281	-0.00422
	501.457	NaN	NaN	-1.2e-05	-3.8e-05	1.7e-05	-2.1e-05	1.6e-05	-7.1e-05	-7.2e-05	-7.7e-05	2e-06	-2.5e-05	-6.8e-05	-9.5e-05	-8.4e-05	-7.9e-05	-2.4e-05	-9.7e-05	-0.000148	1.6e-05	0.000104	8.7e-05	7.1e-05	5.4e-05	3.7e-05	2e-05	1e-06	-1.7e-05	-2.4e-05	-1.5e-05	-5e-06	4e-06	1.4e-05	2.4e-05	3.4e-05	4.5e-05	5.6e-05	4.8e-05	-0.000126	-0.00022	-0.000213	-0.000112	-0.000149	-0.000456	-0.00101	-0.00189	-0.00265	-0.00407
	502.043	NaN	NaN	6.4e-05	-4.6e-05	1.4e-05	-8.2e-05	-2.5e-05	-0.000102	-0.00016	-1.4e-05	9.9e-05	3e-05	4.8e-05	-5.8e-05	-3.4e-05	1.8e-05	5.1e-05	-1.2e-05	-9.2e-05	3e-05	9.5e-05	9.3e-05	9.1e-05	8.8e-05	8.6e-05	8.3e-05	8.1e-05	7.8e-05	8e-05	8.8e-05	9.5e-05	0.000103	0.000111	0.000119	0.000127	0.000135	0.000144	0.000132	4e-06	-0.000124	-6.2e-05	-4.6e-05	-7.3e-05	-0.000206	-0.000751	-0.00156	-0.00221	-0.00366
	502.628	NaN	NaN	6.1e-05	6.7e-05	3.7e-05	-0.000125	-2.3e-05	1.4e-05	-0.00015	-4.1e-05	-1.8e-05	-1.5e-05	0.000102	2.3e-05	9.4e-05	0.000107	-4.4e-05	-7.4e-05	-8.3e-05	5.3e-05	0.000123	0.000111	9.9e-05	8.7e-05	7.5e-05	6.3e-05	5e-05	3.7e-05	3e-05	2.9e-05	2.8e-05	2.6e-05	2.5e-05	2.3e-05	2.2e-05	2e-05	1.9e-05	-6e-06	-4.6e-05	-2.7e-05	-8.3e-05	6.5e-05	1.6e-05	-9.3e-05	-0.000489	-0.00135	-0.00196	-0.00332
	503.214	NaN	NaN	8.6e-05	1.8e-05	-8.5e-05	-6.1e-05	3.3e-05	3.1e-05	-4.6e-05	2e-06	6e-05	1.7e-05	9.1e-05	0.000102	0.000157	0.000141	-3e-05	-6.4e-05	-5e-05	2.6e-05	0.00014	0.00013	0.000121	0.000111	0.000102	9.2e-05	8.1e-05	7.1e-05	6.9e-05	7.3e-05	7.6e-05	7.9e-05	8.3e-05	8.7e-05	9e-05	9.4e-05	9.8e-05	2.8e-05	8.7e-05	-9e-06	4.3e-05	0.000107	0.000189	2.6e-05	-0.000358	-0.000963	-0.00183	-0.00295
	503.8	NaN	NaN	5.2e-05	-2.9e-05	-7.8e-05	-1e-05	5.9e-05	2.9e-05	-5.3e-05	-3.8e-05	6e-05	4.9e-05	9.2e-05	9.4e-05	9.5e-05	9.1e-05	2.3e-05	-4e-05	-1.8e-05	6e-06	0.000151	0.000145	0.00014	0.000134	0.000129	0.000123	0.000117	0.000111	0.000111	0.000115	0.000118	0.000121	0.000124	0.000128	0.000131	0.000135	0.000139	5.7e-05	0.000144	-7.3e-05	3e-05	0.000103	0.00023	0.000279	-0.000206	-0.000755	-0.00146	-0.00273
	504.385	NaN	NaN	3.6e-05	-6e-06	-1.9e-05	-4.2e-05	1.7e-05	-4e-06	-5.2e-05	8e-06	4.3e-05	4.9e-05	6.6e-05	5e-05	0.000151	9.3e-05	5.3e-05	-5.3e-05	-2.7e-05	4.6e-05	0.000146	0.00014	0.000134	0.000127	0.00012	0.000114	0.000107	0.0001	9.3e-05	8.6e-05	7.8e-05	7.1e-05	6.3e-05	5.5e-05	4.8e-05	3.9e-05	3.1e-05	1e-05	0.000147	-5.3e-05	1.8e-05	0.000145	0.000258	0.000348	5.3e-05	-0.00059	-0.00118	-0.00237
	504.971	NaN	NaN	6.2e-05	1.4e-05	-1.3e-05	-4.2e-05	-5e-05	-2.8e-05	-7.7e-05	4e-06	0.000101	0.000117	8.8e-05	-1.4e-05	3e-05	6.3e-05	0.000114	-2.4e-05	-5e-06	4.6e-05	8.1e-05	8.5e-05	8.8e-05	9.1e-05	9.4e-05	9.8e-05	0.000101	0.000105	0.000105	0.000104	0.000103	0.000102	0.000101	0.0001	0.0001	9.9e-05	9.8e-05	-2e-06	6.9e-05	-3.4e-05	-2.4e-05	0.000134	0.000324	0.000361	0.000217	-0.000408	-0.00103	-0.00222
	505.557	NaN	NaN	0.000101	8e-06	-4.7e-05	-7.6e-05	-3.8e-05	-1.5e-05	-6.5e-05	3e-06	6.9e-05	4.2e-05	4e-05	-5.4e-05	4e-05	9e-05	6.6e-05	-6e-06	-2e-06	7.1e-05	0.000108	8.9e-05	7e-05	5e-05	3.1e-05	1.1e-05	-1e-05	-3.1e-05	-1.9e-05	-5e-06	1e-05	2.4e-05	4e-05	5.5e-05	7e-05	8.7e-05	0.000104	-1.2e-05	6.4e-05	3e-06	3.6e-05	0.000152	0.000422	0.000502	0.000312	-0.000119	-0.000787	-0.00186
	506.143	NaN	NaN	8.4e-05	-1e-05	-4.2e-05	-6.2e-05	-6e-06	-2.6e-05	-8.5e-05	1.2e-05	-3.3e-05	-4.1e-05	5.9e-05	-1.1e-05	6.1e-05	0.000124	-3.5e-05	-0.000142	-0.000108	2.2e-05	9.6e-05	8e-05	6.3e-05	4.6e-05	2.9e-05	1.2e-05	-7e-06	-2.5e-05	-2.4e-05	-2.4e-05	-2.3e-05	-2.3e-05	-2.2e-05	-2.2e-05	-2.1e-05	-2.1e-05	-2e-05	-7.2e-05	3e-05	-4.5e-05	4.5e-05	0.000152	0.00035	0.000565	0.000435	4.9e-05	-0.00044	-0.00138
	506.729	NaN	NaN	4.8e-05	-1.6e-05	-3.2e-05	-7.2e-05	1.3e-05	-3.7e-05	-3e-05	1.1e-05	1.1e-05	2.9e-05	5.7e-05	3.8e-05	9.5e-05	0.0001	-5.9e-05	-0.000102	-9.6e-05	-3.4e-05	6.5e-05	5.3e-05	4e-05	2.7e-05	1.5e-05	2e-06	-1.2e-05	-2.3e-05	-9e-06	6e-06	2.1e-05	3.6e-05	5.3e-05	6.9e-05	8.5e-05	0.000102	0.00012	6e-06	3.8e-05	-1.6e-05	0	0.000212	0.000438	0.000711	0.000676	0.000242	-0.000237	-0.00114
	507.315	NaN	NaN	8.3e-05	-5.6e-05	-9.3e-05	-2e-05	3.8e-05	2e-06	-6e-06	7.4e-05	5.3e-05	-1e-06	8.6e-05	7.2e-05	4.7e-05	7.3e-05	2.6e-05	-4.5e-05	-7.1e-05	3.1e-05	4.2e-05	2.6e-05	1e-05	-6e-06	-2.2e-05	-3.9e-05	-5.6e-05	-6.8e-05	-5.3e-05	-3.7e-05	-2e-05	-4e-06	1.4e-05	3.1e-05	4.8e-05	6.7e-05	8.6e-05	-0.000118	3.8e-05	-1.8e-05	6.1e-05	0.000198	0.000478	0.000754	0.000824	0.000496	-5.4e-05	-0.000906
	507.901	NaN	NaN	7.1e-05	-1e-06	-9.5e-05	-2.5e-05	4.1e-05	2.7e-05	2e-06	8.3e-05	0.000141	3.8e-05	6.5e-05	8.4e-05	9e-05	0.000141	6.9e-05	-2e-06	1e-06	8.8e-05	6.4e-05	5.1e-05	3.9e-05	2.5e-05	1.2e-05	-1e-06	-1.5e-05	-2.2e-05	-9e-06	5e-06	2e-05	3.4e-05	5e-05	6.5e-05	8e-05	9.7e-05	0.000114	-5.3e-05	4.6e-05	9.9e-05	0.00012	0.000306	0.000607	0.000876	0.00105	0.000799	0.000252	-0.000435
	508.487	NaN	NaN	7.7e-05	1e-05	-6.1e-05	-5.7e-05	2.2e-05	4.9e-05	-2.1e-05	-4e-06	9.4e-05	9.8e-05	7e-05	1.2e-05	-2e-06	4.2e-05	-1.8e-05	-8.4e-05	-7.9e-05	5.6e-05	0.000109	9.4e-05	7.8e-05	6.1e-05	4.5e-05	2.8e-05	1.1e-05	2e-06	1.3e-05	2.4e-05	3.6e-05	4.8e-05	6.1e-05	7.3e-05	8.6e-05	9.9e-05	0.000113	-5.5e-05	3.4e-05	3.2e-05	6.7e-05	0.000317	0.000633	0.000935	0.00115	0.00102	0.000561	-9.6e-05
	509.073	NaN	NaN	4.8e-05	1e-05	-4e-05	-4.8e-05	0	-2.4e-05	-3.6e-05	4.4e-05	9.1e-05	5.9e-05	3.1e-05	-1.1e-05	-3e-06	4.5e-05	7.9e-05	-1.5e-05	-5.9e-05	8.1e-05	0.000151	0.000143	0.000134	0.000125	0.000116	0.000107	9.7e-05	9.4e-05	0.0001	0.000106	0.000112	0.000119	0.000125	0.000132	0.000139	0.000146	0.000153	1e-06	3.6e-05	1.9e-05	5.8e-05	0.000285	0.000611	0.000955	0.00123	0.00114	0.000687	0.000102
	509.659	NaN	NaN	3.1e-05	-4.1e-05	-3e-06	-1.3e-05	7e-06	0	-5e-05	4.8e-05	0.000119	7.9e-05	3.6e-05	4.4e-05	6.6e-05	5.2e-05	-1.3e-05	-8.8e-05	-5.4e-05	6.1e-05	0.000118	0.000109	0.0001	9.1e-05	8.2e-05	7.2e-05	6.2e-05	5.7e-05	5.6e-05	5.6e-05	5.5e-05	5.4e-05	5.3e-05	5.3e-05	5.2e-05	5.1e-05	5e-05	4.5e-05	6.3e-05	-6e-06	0.000112	0.000301	0.000683	0.00106	0.00134	0.00139	0.000894	0.000498
	510.245	NaN	NaN	8.4e-05	-1.7e-05	-3.4e-05	-6e-05	-1.7e-05	1.5e-05	-7.2e-05	2e-06	8.8e-05	2.1e-05	5.8e-05	0.000107	0.000118	0.000107	2.6e-05	-8.2e-05	-9.9e-05	-3e-06	6.5e-05	6e-05	5.4e-05	4.8e-05	4.2e-05	3.6e-05	3e-05	2.7e-05	2.9e-05	3e-05	3.1e-05	3.2e-05	3.3e-05	3.5e-05	3.6e-05	3.7e-05	3.9e-05	4.8e-05	1.6e-05	-9e-06	0.000117	0.000322	0.000724	0.00112	0.00148	0.00162	0.00123	0.000824
	510.831	NaN	NaN	5.2e-05	3.4e-05	-3.9e-05	-5.2e-05	3e-06	-7e-06	-2.9e-05	5.7e-05	5.9e-05	3.7e-05	5e-05	2.5e-05	9e-05	7.2e-05	3.4e-05	1.6e-05	-3e-05	9e-06	2e-05	1.2e-05	4e-06	-4e-06	-1.2e-05	-2e-05	-2.9e-05	-2.5e-05	-1.1e-05	3e-06	1.7e-05	3.2e-05	4.7e-05	6.3e-05	7.7e-05	9.4e-05	0.000111	3.9e-05	-4e-05	-2.7e-05	2.4e-05	0.000332	0.000716	0.00113	0.00155	0.00187	0.00143	0.00107
	511.417	NaN	NaN	1.9e-05	3e-06	-1.7e-05	-3.7e-05	1.5e-05	-6.1e-05	-6e-05	6e-05	5.3e-05	3.2e-05	7.4e-05	7.5e-05	6.8e-05	7e-05	5.9e-05	2.3e-05	-4.7e-05	5.4e-05	7.6e-05	6.3e-05	4.9e-05	3.5e-05	2.2e-05	8e-06	-7e-06	-4e-06	8e-06	2.1e-05	3.4e-05	4.7e-05	6.1e-05	7.5e-05	8.9e-05	0.000104	0.000113	7.3e-05	-1.8e-05	-2e-06	9e-05	0.000363	0.000781	0.00125	0.0017	0.00206	0.00173	0.0013
	512.003	NaN	NaN	2.9e-05	-1.5e-05	-3.4e-05	-2.3e-05	1.1e-05	-6.4e-05	-7.4e-05	3.7e-05	6.3e-05	3.8e-05	3.6e-05	2.7e-05	5.1e-05	7.3e-05	2.3e-05	-2e-05	-3.4e-05	6.1e-05	9.7e-05	8.4e-05	7.1e-05	5.7e-05	4.3e-05	3e-05	1.5e-05	1.4e-05	1.8e-05	2.2e-05	2.7e-05	3.1e-05	3.5e-05	3.9e-05	4.4e-05	4.8e-05	4.1e-05	2.6e-05	-6e-05	-1.6e-05	7.4e-05	0.000355	0.00079	0.00135	0.0018	0.00224	0.00183	0.00155
	512.589	NaN	NaN	1.4e-05	-6e-06	-2e-05	-2.4e-05	2.3e-05	-8e-06	-4.4e-05	3.9e-05	8.4e-05	3.9e-05	4.9e-05	4.6e-05	7.9e-05	8.4e-05	2.2e-05	-1.2e-05	-2.3e-05	7.1e-05	9.6e-05	8.2e-05	6.7e-05	5.3e-05	3.8e-05	2.3e-05	8e-06	1.1e-05	1.8e-05	2.5e-05	3.3e-05	4e-05	4.8e-05	5.6e-05	6.4e-05	7.3e-05	6.7e-05	4.3e-05	4.8e-05	-5e-06	8.7e-05	0.000396	0.00087	0.00137	0.00194	0.00246	0.00214	0.00183
	513.175	NaN	NaN	4.9e-05	-3.6e-05	-3.7e-05	-3.2e-05	4e-06	-5.6e-05	-0.000107	-5e-05	-8e-06	4.5e-05	5.2e-05	0	2.2e-05	6.6e-05	1.8e-05	-5.3e-05	-7.1e-05	4e-06	-1.4e-05	-3e-05	-4.7e-05	-6.3e-05	-8e-05	-9.7e-05	-0.000115	-0.000102	-8.4e-05	-6.6e-05	-4.7e-05	-2.9e-05	-9e-06	1.1e-05	3e-05	5.1e-05	4.4e-05	3.9e-05	5.2e-05	-2e-05	-6e-06	0.00044	0.000858	0.00146	0.002	0.00253	0.00236	0.00205
	513.762	NaN	NaN	2e-06	-3.8e-05	-1.7e-05	-8e-06	6.1e-05	-1e-06	-9.4e-05	-2.9e-05	-1e-06	3.4e-05	7.9e-05	5.9e-05	9.7e-05	0.000107	3.2e-05	-5.7e-05	-5.1e-05	5.6e-05	3.4e-05	1.4e-05	-5e-06	-2.4e-05	-4.4e-05	-6.4e-05	-8.5e-05	-7.2e-05	-5.8e-05	-4.3e-05	-2.8e-05	-1.3e-05	3e-06	1.9e-05	3.5e-05	5.2e-05	3.2e-05	9.3e-05	2.3e-05	-1.3e-05	6.6e-05	0.000444	0.000857	0.00151	0.00213	0.00276	0.00255	0.00228
	514.348	NaN	NaN	3.1e-05	2.5e-05	4e-06	-4e-05	1.2e-05	2.5e-05	-6e-05	7e-06	8.7e-05	9.1e-05	0.000101	9.1e-05	9e-05	9.2e-05	4.3e-05	-3e-06	9e-06	9.5e-05	6e-05	4.3e-05	2.6e-05	9e-06	-9e-06	-2.6e-05	-4.3e-05	-2.9e-05	-1.5e-05	0	1.6e-05	3.1e-05	4.7e-05	6.4e-05	8e-05	9.7e-05	4.4e-05	0.000111	-3.2e-05	2.1e-05	7.5e-05	0.000469	0.000952	0.00152	0.00226	0.00292	0.00278	0.00257
	514.934	NaN	NaN	6.8e-05	2.9e-05	-2.2e-05	-7.7e-05	-1.1e-05	1.4e-05	-5.3e-05	-2.8e-05	1.2e-05	1.9e-05	4.1e-05	5.4e-05	5.8e-05	8.8e-05	3.9e-05	-5.6e-05	-2.9e-05	9.6e-05	7.5e-05	6e-05	4.4e-05	2.8e-05	1.1e-05	-5e-06	-1.9e-05	-8e-06	3e-06	1.5e-05	2.7e-05	3.9e-05	5.1e-05	6.4e-05	7.7e-05	9e-05	2.7e-05	2.4e-05	-1.7e-05	3.5e-05	0.0001	0.000447	0.000965	0.0016	0.00228	0.00293	0.00296	0.00274
	515.52	NaN	NaN	9.6e-05	2.8e-05	-3.4e-05	-9.9e-05	-3.6e-05	2.6e-05	-1.5e-05	1.6e-05	2.4e-05	3.3e-05	7.8e-05	5.3e-05	4.7e-05	7e-05	5.8e-05	-4.2e-05	-7.8e-05	5.6e-05	9.5e-05	8.7e-05	7.9e-05	7e-05	6.2e-05	5.3e-05	4.6e-05	4.9e-05	5.1e-05	5.4e-05	5.7e-05	6e-05	6.3e-05	6.6e-05	6.9e-05	7.2e-05	1.4e-05	6.1e-05	-4e-05	3.3e-05	0.000154	0.000459	0.000853	0.00161	0.00237	0.00309	0.00306	0.00289
	516.107	NaN	NaN	4e-05	-1e-06	-1.4e-05	-5.1e-05	-1.6e-05	-1.9e-05	-3.7e-05	1.3e-05	1.9e-05	4.5e-05	6.4e-05	5.3e-05	7.5e-05	7.3e-05	3e-06	-8.5e-05	-8e-05	2.5e-05	4.1e-05	3.3e-05	2.4e-05	1.6e-05	7e-06	-2e-06	-7e-06	-2e-06	4e-06	9e-06	1.5e-05	2.1e-05	2.7e-05	3.3e-05	3.9e-05	4.6e-05	-5e-06	8.2e-05	-1.4e-05	7e-06	0.000157	0.000473	0.000934	0.00169	0.00237	0.0032	0.00324	0.00315
	516.693	NaN	NaN	6e-06	-2.7e-05	-5e-06	-6e-06	-2.7e-05	-4.9e-05	-7.3e-05	-5.2e-05	2.9e-05	2.3e-05	3e-06	3e-06	2.1e-05	4e-05	-4.3e-05	-9.6e-05	-6.8e-05	3.3e-05	1e-05	-6e-06	-2.3e-05	-4e-05	-5.7e-05	-7.4e-05	-8e-05	-6.2e-05	-4.3e-05	-2.4e-05	-4e-06	1.6e-05	3.7e-05	5.9e-05	7.9e-05	0.000102	-5.2e-05	2.1e-05	-5e-06	-4.4e-05	0.000118	0.000471	0.000895	0.00162	0.00246	0.00316	0.00332	0.00326
	517.28	NaN	NaN	2e-05	-2.7e-05	-1.7e-05	-1.7e-05	1e-06	1.6e-05	-3.3e-05	-1.3e-05	7.3e-05	6.7e-05	4.3e-05	4.8e-05	8.3e-05	8e-05	-2e-05	-8.3e-05	-3.9e-05	9.5e-05	7.1e-05	5.4e-05	3.7e-05	2e-05	2e-06	-1.5e-05	-2.1e-05	-7e-06	8e-06	2.4e-05	4e-05	5.6e-05	7.3e-05	9e-05	0.000106	0.000124	1e-05	4.9e-05	-2.5e-05	-3.8e-05	0.000113	0.000449	0.000885	0.00164	0.00249	0.0033	0.00348	0.00342
	517.866	NaN	NaN	5.4e-05	-2.2e-05	-4.3e-05	-4.8e-05	7e-06	1.6e-05	-3.2e-05	7e-06	6.5e-05	5.8e-05	4.1e-05	1e-05	4.3e-05	7.3e-05	3.1e-05	-4.7e-05	-2.2e-05	9.9e-05	3.8e-05	2.1e-05	3e-06	-1.5e-05	-3.3e-05	-5.1e-05	-5.4e-05	-3.9e-05	-2.4e-05	-7e-06	9e-06	2.6e-05	4.4e-05	6.2e-05	7.9e-05	9.8e-05	-1.7e-05	7.4e-05	6e-06	1.7e-05	0.000106	0.000403	0.000949	0.00168	0.0026	0.00341	0.00366	0.00358
	518.452	NaN	NaN	4.1e-05	-2.3e-05	-3.2e-05	-4.9e-05	-2.3e-05	-6.5e-05	-0.000103	-2e-05	-1.1e-05	-4.2e-05	-1.2e-05	-8e-06	4.1e-05	5.5e-05	3.3e-05	-2e-05	-3e-05	3.7e-05	1.5e-05	7e-06	0	-8e-06	-1.6e-05	-2.4e-05	-2.4e-05	-1.7e-05	-9e-06	-1e-06	8e-06	1.6e-05	2.5e-05	3.4e-05	4.2e-05	5.2e-05	-2.5e-05	0	-7.1e-05	3.2e-05	0.000138	0.000409	0.000911	0.00168	0.00261	0.0034	0.00373	0.00366
	519.039	NaN	NaN	2.2e-05	-4.6e-05	-1.3e-05	-7e-06	-4.4e-05	-0.00011	-0.000105	-1.2e-05	-1.7e-05	-2.5e-05	1.7e-05	2.1e-05	6.9e-05	7.1e-05	-1e-06	-4.4e-05	-4.8e-05	-5e-06	-2.8e-05	-3.7e-05	-4.5e-05	-5.4e-05	-6.3e-05	-7.2e-05	-7e-05	-6.2e-05	-5.4e-05	-4.5e-05	-3.6e-05	-2.7e-05	-1.7e-05	-8e-06	2e-06	1.2e-05	-6e-05	8e-06	-0.000102	-4e-05	8e-05	0.000429	0.00095	0.0017	0.00262	0.00342	0.00383	0.00377
	519.625	NaN	NaN	2.4e-05	6e-06	-7e-06	-3.8e-05	-2e-05	-3.8e-05	-1e-05	7.8e-05	6.2e-05	4.2e-05	5.6e-05	4.6e-05	0.000101	8.8e-05	-1e-06	-5e-06	-1.7e-05	5.2e-05	5.4e-05	4.3e-05	3.1e-05	1.9e-05	7e-06	-5e-06	-6e-06	-1e-06	5e-06	1e-05	1.6e-05	2.2e-05	2.8e-05	3.5e-05	4.1e-05	4.7e-05	-6.8e-05	5.8e-05	-5.7e-05	1e-05	0.00012	0.000488	0.000929	0.00176	0.00269	0.00348	0.00402	0.0039
	520.212	NaN	NaN	2.8e-05	-1e-06	-1.7e-05	-4.3e-05	1.9e-05	4.8e-05	1.9e-05	6.7e-05	8.3e-05	5.4e-05	2.8e-05	-9e-06	1e-05	4.7e-05	1.1e-05	-6.4e-05	-5.9e-05	6e-05	5.7e-05	4.6e-05	3.5e-05	2.4e-05	1.2e-05	1e-06	3e-06	1.1e-05	1.8e-05	2.6e-05	3.5e-05	4.3e-05	5.2e-05	6.1e-05	6.9e-05	7.9e-05	1.9e-05	1.1e-05	-4.3e-05	2.2e-05	0.000115	0.000446	0.000956	0.00176	0.00274	0.00347	0.00412	0.00402
	520.799	NaN	NaN	3.9e-05	-1e-05	-3.4e-05	-6.3e-05	-1.9e-05	5e-06	-8e-06	-1.3e-05	2e-06	1.3e-05	9e-06	-3.6e-05	2.6e-05	9e-05	3.3e-05	-6.5e-05	-0.000108	9e-06	3.6e-05	2.7e-05	1.8e-05	8e-06	-2e-06	-1.1e-05	-1.2e-05	-1.1e-05	-1e-05	-8e-06	-7e-06	-6e-06	-5e-06	-3e-06	-2e-06	0	-1e-06	-1.8e-05	-0.000121	-4.9e-05	8.6e-05	0.000398	0.000941	0.00178	0.00275	0.00346	0.00412	0.00407
	521.385	NaN	NaN	3.2e-05	-2e-06	-3e-05	-5.7e-05	-4e-06	-2.9e-05	-4.1e-05	3e-05	4.9e-05	4.6e-05	6.1e-05	1.9e-05	6.7e-05	9.3e-05	2.3e-05	-3.8e-05	-6.3e-05	5.1e-05	6.7e-05	5.6e-05	4.6e-05	3.5e-05	2.4e-05	1.3e-05	1.5e-05	1.9e-05	2.3e-05	2.7e-05	3.2e-05	3.6e-05	4.1e-05	4.6e-05	5e-05	5.5e-05	3.3e-05	2.1e-05	-2.2e-05	-1e-05	9e-05	0.000443	0.000967	0.00169	0.0028	0.00349	0.00422	0.00418
	521.972	NaN	NaN	4.3e-05	-2e-05	-2.9e-05	-4.5e-05	1.7e-05	8e-06	1e-06	6.1e-05	3.7e-05	5.9e-05	8.4e-05	6.8e-05	8e-05	8.8e-05	1.9e-05	-5.6e-05	-7.3e-05	4.5e-05	8.2e-05	7.5e-05	6.7e-05	6e-05	5.2e-05	4.5e-05	4.7e-05	5e-05	5.4e-05	5.7e-05	6.1e-05	6.4e-05	6.8e-05	7.2e-05	7.5e-05	7.8e-05	6.1e-05	-1.9e-05	-1.4e-05	-3e-06	8.8e-05	0.000411	0.000988	0.00166	0.00282	0.00349	0.00426	0.00427
	522.558	NaN	NaN	1.8e-05	1.5e-05	-2e-05	-3.6e-05	1.7e-05	2.6e-05	2.2e-05	5e-05	5.3e-05	7.5e-05	8.7e-05	5.5e-05	4.7e-05	7.4e-05	3e-05	-6.8e-05	-4.9e-05	6e-05	8.7e-05	8.4e-05	8.1e-05	7.7e-05	7.4e-05	7.1e-05	6.9e-05	6.8e-05	6.6e-05	6.5e-05	6.3e-05	6.1e-05	6e-05	5.8e-05	5.6e-05	4.7e-05	2.1e-05	1.7e-05	-5.7e-05	-5.5e-05	8.8e-05	0.000391	0.000992	0.00172	0.00282	0.00354	0.00426	0.00428
	523.145	NaN	NaN	2.2e-05	1.9e-05	-1.8e-05	-3.6e-05	-1.7e-05	-1.4e-05	-5e-06	5.1e-05	7.2e-05	6.8e-05	6.3e-05	5e-05	4.5e-05	5.8e-05	2.7e-05	-5.8e-05	-8.3e-05	1e-05	3.9e-05	3.5e-05	3e-05	2.6e-05	2.2e-05	1.8e-05	2.2e-05	2.6e-05	3e-05	3.5e-05	3.9e-05	4.4e-05	4.8e-05	5.3e-05	5.8e-05	4.2e-05	3.9e-05	-2.5e-05	-1e-05	-2.4e-05	0.000157	0.000399	0.00095	0.0017	0.00281	0.00353	0.00429	0.00436
	523.732	NaN	NaN	1e-05	-4e-06	-2.8e-05	-1.8e-05	3.6e-05	6e-06	1e-06	9.3e-05	7.1e-05	6.3e-05	8.5e-05	0.000105	0.000104	7.6e-05	2.4e-05	-4e-06	-5.7e-05	6.9e-05	9.1e-05	7.9e-05	6.7e-05	5.4e-05	4.1e-05	3.2e-05	4.1e-05	5e-05	5.8e-05	6.8e-05	7.7e-05	8.7e-05	9.7e-05	0.000107	0.000117	9e-05	6.5e-05	-1.1e-05	-1.6e-05	4.1e-05	0.000155	0.000408	0.000904	0.00168	0.00277	0.00352	0.00428	0.00435
	524.319	NaN	NaN	1.6e-05	-1.7e-05	-6.3e-05	5e-06	7.6e-05	2.6e-05	-8.8e-05	2.6e-05	3.9e-05	-2.1e-05	3.5e-05	8.3e-05	9e-05	3e-05	-1.7e-05	-3.3e-05	-6e-05	3.8e-05	7.7e-05	7.2e-05	6.7e-05	6.2e-05	5.7e-05	5.4e-05	5.9e-05	6.4e-05	6.9e-05	7.4e-05	7.9e-05	8.4e-05	9e-05	9.6e-05	0.000101	5e-05	2.8e-05	-3.1e-05	-5.1e-05	-2.3e-05	0.000135	0.000383	0.00085	0.00162	0.00269	0.0035	0.00428	0.00434
	524.905	NaN	NaN	2e-06	-1.7e-05	-3.3e-05	1.6e-05	2.9e-05	-1.4e-05	-8.6e-05	2e-05	4.6e-05	3.2e-05	5.7e-05	5.5e-05	8.6e-05	4.8e-05	-5.5e-05	-7.6e-05	-5.9e-05	3.5e-05	4.7e-05	4e-05	3.4e-05	2.7e-05	2e-05	1.8e-05	2.5e-05	3.2e-05	3.9e-05	4.6e-05	5.4e-05	6.2e-05	7e-05	7.8e-05	8.6e-05	3.4e-05	5.4e-05	-2.6e-05	-2.8e-05	-5.9e-05	0.00016	0.000344	0.000828	0.00161	0.0027	0.00345	0.0043	0.00438
	525.492	NaN	NaN	2.3e-05	4e-06	-3.4e-05	-2.4e-05	-2e-06	-3.1e-05	-4.9e-05	4.7e-05	1e-05	-1.5e-05	-2e-06	2.3e-05	9e-05	8.4e-05	-4e-06	-3.3e-05	-2.7e-05	2.4e-05	0	-8e-06	-1.6e-05	-2.4e-05	-3.2e-05	-3.5e-05	-2.7e-05	-1.9e-05	-1.1e-05	-3e-06	6e-06	1.4e-05	2.3e-05	3.2e-05	4.1e-05	-6e-06	7.1e-05	-3.7e-05	-7e-06	-3e-05	0.000111	0.000317	0.000784	0.00158	0.00269	0.00341	0.00421	0.00433
	526.079	NaN	NaN	2.5e-05	2.3e-05	-4.8e-05	-3.9e-05	2.6e-05	-8e-06	-8e-06	5e-05	4.3e-05	2.7e-05	5.4e-05	8e-05	4.2e-05	5.8e-05	1e-06	-6e-05	-6.7e-05	1.4e-05	2.4e-05	1.9e-05	1.4e-05	8e-06	2e-06	4e-06	1.4e-05	2.4e-05	3.5e-05	4.6e-05	5.7e-05	6.9e-05	8.1e-05	9.3e-05	0.000105	3e-05	0.000104	-5.2e-05	-3.4e-05	3e-06	0.000124	0.000385	0.000797	0.00158	0.0027	0.00342	0.00418	0.00439
	526.666	NaN	NaN	1.6e-05	2.7e-05	-1.1e-05	-5.8e-05	-6e-06	1.2e-05	5e-06	4.9e-05	5.2e-05	9.3e-05	9.7e-05	6.4e-05	7.4e-05	7.3e-05	2.5e-05	-1.3e-05	1e-06	0.000114	6.9e-05	5.5e-05	4.1e-05	2.7e-05	1.3e-05	1e-05	1.9e-05	2.7e-05	3.6e-05	4.5e-05	5.5e-05	6.4e-05	7.4e-05	8.4e-05	9.4e-05	2.8e-05	9.9e-05	-1.3e-05	2.5e-05	3.3e-05	0.000126	0.000393	0.000861	0.00156	0.00272	0.0034	0.00419	0.00437
	527.253	NaN	NaN	1e-06	1.4e-05	1.4e-05	-6.3e-05	-7.1e-05	-3.1e-05	-5.4e-05	3.7e-05	-7e-06	6.9e-05	7.6e-05	-5e-06	3.2e-05	5.9e-05	-1.4e-05	-2.2e-05	1.8e-05	9.1e-05	2.4e-05	1e-05	-3e-06	-1.7e-05	-3.1e-05	-3.2e-05	-2.5e-05	-1.8e-05	-1e-05	-2e-06	6e-06	1.4e-05	2.3e-05	3.1e-05	4e-05	6e-06	4.5e-05	-2.6e-05	-1.4e-05	2.2e-05	8e-05	0.000278	0.000837	0.00147	0.00276	0.00337	0.00409	0.00425
	527.84	NaN	NaN	1.5e-05	3e-06	-2.5e-05	-4.1e-05	-5e-05	-5.7e-05	-2.6e-05	6.4e-05	2e-06	6.2e-05	8.3e-05	-1.9e-05	3e-06	7.6e-05	2.6e-05	-5.5e-05	-5.2e-05	5.5e-05	1.5e-05	3e-06	-9e-06	-2.1e-05	-3.4e-05	-3e-05	-1.8e-05	-5e-06	8e-06	2.1e-05	3.5e-05	4.8e-05	6.3e-05	7.8e-05	9.2e-05	-2e-05	5.4e-05	-5.5e-05	-2.9e-05	-1.7e-05	0.0001	0.000349	0.000793	0.00147	0.00267	0.00332	0.00407	0.00427
	528.427	NaN	NaN	1.7e-05	-1.6e-05	-1.3e-05	-2.8e-05	-1.1e-05	-3.8e-05	-3.6e-05	6.1e-05	4.2e-05	0.000109	0.00012	2.2e-05	1.8e-05	7.6e-05	3.5e-05	-2.3e-05	-2.6e-05	0.000101	6.8e-05	5.5e-05	4.2e-05	2.9e-05	1.5e-05	1.9e-05	3.1e-05	4.2e-05	5.3e-05	6.5e-05	7.7e-05	8.9e-05	0.000102	0.000116	0.000128	1.5e-05	6e-05	-2.7e-05	9e-06	2.5e-05	0.00015	0.000399	0.000809	0.00149	0.00263	0.00327	0.00406	0.00432
	529.014	NaN	NaN	3.1e-05	-2.6e-05	-4.4e-05	-4.9e-05	-2.3e-05	-5.2e-05	-2.5e-05	4.8e-05	6e-05	8.1e-05	0.000108	4.6e-05	6.9e-05	8e-05	1.7e-05	-5.5e-05	2e-06	0.000128	8.7e-05	7.6e-05	6.5e-05	5.4e-05	4.2e-05	4.8e-05	5.8e-05	6.8e-05	7.9e-05	8.9e-05	0.000101	0.000112	0.000124	0.000136	0.000147	3.7e-05	7.1e-05	-2.8e-05	-2e-06	-1.1e-05	0.000135	0.000285	0.000754	0.00143	0.00259	0.0033	0.00404	0.00425
	529.601	NaN	NaN	3e-05	1.3e-05	-3.7e-05	-5.3e-05	-5e-06	-4.7e-05	-3.4e-05	4.7e-05	0.000109	7.3e-05	5.8e-05	2.6e-05	4.9e-05	4.9e-05	-1.1e-05	-5.3e-05	-2.1e-05	9e-05	6.5e-05	5.6e-05	4.7e-05	3.8e-05	2.8e-05	3.1e-05	3.5e-05	3.9e-05	4.3e-05	4.7e-05	5.2e-05	5.6e-05	6.1e-05	6.5e-05	7e-05	-2e-05	5.1e-05	-1.4e-05	-3e-06	-4.4e-05	0.000145	0.00025	0.000752	0.00137	0.00252	0.00329	0.00396	0.00417
	530.188	NaN	NaN	1.8e-05	-1e-06	-5.1e-05	-1.2e-05	-3.4e-05	-5.9e-05	-9.2e-05	-1.1e-05	3.5e-05	3.3e-05	5.3e-05	3.4e-05	5.8e-05	5.1e-05	-1.5e-05	-5.9e-05	-7.6e-05	4.4e-05	2.8e-05	1.8e-05	9e-06	-2e-06	-1.2e-05	-1e-05	-8e-06	-5e-06	-3e-06	0	3e-06	5e-06	8e-06	1.1e-05	1.4e-05	-3.6e-05	1.3e-05	-3.4e-05	-3.5e-05	-4.8e-05	0.000108	0.000221	0.000661	0.0013	0.00242	0.00327	0.00392	0.0042
	530.775	NaN	NaN	4e-06	-6e-06	-4.5e-05	6e-06	7e-06	-2.1e-05	-5.9e-05	2.6e-05	5.1e-05	7.8e-05	0.000102	6.1e-05	6e-05	6e-05	1.4e-05	-7.6e-05	-0.000132	1.1e-05	1.8e-05	9e-06	0	-9e-06	-1.7e-05	-1e-05	-3e-06	4e-06	1.2e-05	1.9e-05	2.8e-05	3.6e-05	4.4e-05	5.3e-05	6.1e-05	2.9e-05	-1.7e-05	-3.2e-05	-3.5e-05	-5e-06	0.000134	0.00024	0.000655	0.00131	0.00236	0.00322	0.0039	0.00412
	531.362	NaN	NaN	2.5e-05	-3e-06	-5.7e-05	-2e-05	2.1e-05	-2.5e-05	-4.3e-05	3.5e-05	-5e-06	2.2e-05	8.9e-05	1.7e-05	1.2e-05	6.7e-05	3.5e-05	-4.9e-05	-8.1e-05	5.7e-05	4.3e-05	3.3e-05	2.3e-05	1.2e-05	4e-06	1.3e-05	2.3e-05	3.3e-05	4.3e-05	5.4e-05	6.5e-05	7.6e-05	8.7e-05	9.9e-05	0.00011	1.2e-05	-9e-06	1.4e-05	2e-06	-2e-06	0.000133	0.000292	0.000702	0.0013	0.00232	0.00314	0.00384	0.004
	531.949	NaN	NaN	1.4e-05	-2.3e-05	-4.3e-05	-1.5e-05	1.2e-05	-2e-06	-3.9e-05	2.8e-05	9e-06	3.3e-05	6.2e-05	2.1e-05	5.4e-05	8.3e-05	3.7e-05	-3.8e-05	-6.3e-05	4.5e-05	3.1e-05	2.3e-05	1.5e-05	6e-06	1e-06	8e-06	1.6e-05	2.3e-05	3.1e-05	4e-05	4.8e-05	5.7e-05	6.6e-05	7.5e-05	8.4e-05	-9e-06	3.5e-05	-4.8e-05	-1.4e-05	2.4e-05	8.3e-05	0.000275	0.000652	0.00128	0.00222	0.00304	0.00376	0.00389
	532.536	NaN	NaN	8e-06	-1.8e-05	-3.3e-05	-3.3e-05	2.9e-05	-4e-06	-4.8e-05	5.3e-05	2.9e-05	2.9e-05	3.3e-05	2.1e-05	6.7e-05	5.8e-05	2.9e-05	-3.8e-05	-2.2e-05	6.8e-05	5.7e-05	5.2e-05	4.7e-05	4.1e-05	3.8e-05	4e-05	4.3e-05	4.6e-05	4.9e-05	5.2e-05	5.5e-05	5.8e-05	6.2e-05	6.5e-05	6.8e-05	-2e-05	5e-06	-6.4e-05	-3.2e-05	2.9e-05	0.0001	0.000273	0.000629	0.00128	0.00215	0.00299	0.00367	0.0038
	533.123	NaN	NaN	-2.8e-05	-3e-06	-2.6e-05	-1e-05	5.1e-05	-4e-05	-2.6e-05	6.1e-05	4.8e-05	3.6e-05	2.8e-05	2e-05	6.1e-05	7.4e-05	3.8e-05	-3.2e-05	-1e-06	6.6e-05	4.9e-05	4.5e-05	4.1e-05	3.6e-05	3.4e-05	3.9e-05	4.4e-05	4.9e-05	5.4e-05	5.9e-05	6.4e-05	6.9e-05	7.5e-05	8.1e-05	8.2e-05	-4e-06	-1.8e-05	-3.5e-05	-5.1e-05	1.5e-05	8.2e-05	0.000264	0.000623	0.00121	0.00214	0.00299	0.00363	0.00376
	533.711	NaN	NaN	-1.3e-05	9e-06	-9e-06	-1.1e-05	0	-2.1e-05	-4.4e-05	1.5e-05	-3.2e-05	9e-06	3.5e-05	3.1e-05	9e-05	7.9e-05	-1.4e-05	-5.3e-05	-2.7e-05	2.9e-05	3.9e-05	3.8e-05	3.7e-05	3.6e-05	3.6e-05	3.7e-05	3.9e-05	4.1e-05	4.3e-05	4.5e-05	4.7e-05	4.8e-05	5.1e-05	5.3e-05	4.2e-05	1e-05	-8e-06	-4.8e-05	-1.1e-05	-1.6e-05	4.1e-05	0.000244	0.000618	0.00118	0.0021	0.00297	0.00349	0.00372
	534.298	NaN	NaN	-2e-06	-5e-06	-1.2e-05	-2e-05	-1.5e-05	-4.2e-05	-0.000102	-1.7e-05	2.8e-05	3.5e-05	-1.2e-05	2.9e-05	0.000118	8.6e-05	2e-06	-9e-06	-1e-05	5.5e-05	1.7e-05	1e-05	2e-06	-6e-06	-8e-06	0	7e-06	1.5e-05	2.3e-05	3.1e-05	4e-05	4.9e-05	5.8e-05	6.7e-05	4.5e-05	4e-06	-2.1e-05	-2.7e-05	4.2e-05	3.3e-05	7.6e-05	0.000225	0.000523	0.00111	0.00203	0.00294	0.00345	0.00367
	534.885	NaN	NaN	-1.4e-05	1.1e-05	-2e-06	-1.3e-05	-1e-05	0	-4.2e-05	1.1e-05	4e-06	8e-06	-1.7e-05	4e-06	0.000114	8.4e-05	-9e-06	2.2e-05	1.5e-05	4.1e-05	1.2e-05	7e-06	2e-06	-3e-06	-1e-06	1e-05	2.1e-05	3.2e-05	4.3e-05	5.5e-05	6.7e-05	8e-05	9.3e-05	0.000106	6.8e-05	1.5e-05	-4.5e-05	-1.5e-05	-3e-05	1e-06	5.7e-05	0.000186	0.000465	0.00109	0.00194	0.00289	0.00342	0.00356
	535.472	NaN	NaN	-3.6e-05	1.5e-05	-1.1e-05	1.3e-05	1.7e-05	5e-06	-5.7e-05	-2.2e-05	-2.7e-05	1.2e-05	-1e-06	1.2e-05	0.000106	8.2e-05	1e-05	-9e-06	-7e-06	1.9e-05	9e-06	6e-06	4e-06	1e-06	4e-06	1e-05	1.6e-05	2.3e-05	3e-05	3.7e-05	4.4e-05	5.1e-05	5.9e-05	6.7e-05	1.6e-05	-1.2e-05	-6.3e-05	-3.8e-05	-7.2e-05	1e-05	4.6e-05	0.000181	0.000513	0.00114	0.0019	0.0028	0.00335	0.00346
	536.06	NaN	NaN	-2.4e-05	-8e-06	-4e-05	2e-05	4.4e-05	8e-06	-4.8e-05	4.7e-05	6.4e-05	8.7e-05	2.8e-05	7.4e-05	0.000127	0.000129	5.5e-05	0	-3.2e-05	4.8e-05	3.4e-05	2.9e-05	2.3e-05	1.7e-05	1.8e-05	2.2e-05	2.7e-05	3.1e-05	3.6e-05	4.1e-05	4.6e-05	5.1e-05	5.6e-05	6.2e-05	2.9e-05	5.2e-05	-3.3e-05	-1e-06	-4.1e-05	5.8e-05	5.9e-05	0.000205	0.000549	0.00113	0.0019	0.00277	0.00327	0.00342
	536.647	NaN	NaN	2.4e-05	-2.8e-05	-4.2e-05	-1e-06	-1.7e-05	-3.9e-05	-3.1e-05	5.8e-05	3.5e-05	5.3e-05	5.5e-05	5.6e-05	6.2e-05	8.8e-05	1.7e-05	-4.3e-05	-6.2e-05	7e-05	5.7e-05	5e-05	4.3e-05	3.6e-05	3.8e-05	4.5e-05	5.2e-05	5.9e-05	6.7e-05	7.5e-05	8.3e-05	9.1e-05	9.9e-05	0.000108	4.6e-05	9.3e-05	-6.5e-05	-1.9e-05	-3.6e-05	-6e-06	4.5e-05	0.000206	0.000507	0.00111	0.00183	0.00269	0.00318	0.00329
	537.235	NaN	NaN	4.9e-05	-2e-06	-3.9e-05	-5.7e-05	0	-4.8e-05	-5.3e-05	1.6e-05	1.8e-05	-3e-06	-6e-06	4e-06	3.7e-05	9.2e-05	-4e-06	-7.6e-05	-5.7e-05	5.2e-05	4.6e-05	4.1e-05	3.7e-05	3.2e-05	3.1e-05	3.1e-05	3.2e-05	3.2e-05	3.3e-05	3.4e-05	3.4e-05	3.5e-05	3.5e-05	3.6e-05	-2.4e-05	6.7e-05	-6.5e-05	-4.3e-05	-3.8e-05	-4e-06	-1.5e-05	0.000136	0.000434	0.00108	0.00176	0.00262	0.00313	0.00322
	537.822	NaN	NaN	7e-06	-6e-06	-1.5e-05	-3.8e-05	5.9e-05	-4.4e-05	-7.6e-05	3.2e-05	4.2e-05	1.4e-05	1.7e-05	1.5e-05	0.000102	0.000112	1.6e-05	-8e-05	-2.4e-05	5.9e-05	3.1e-05	2.6e-05	2e-05	1.5e-05	1.6e-05	2e-05	2.3e-05	2.6e-05	3e-05	3.3e-05	3.7e-05	4.1e-05	4.5e-05	4.9e-05	-8e-06	8.2e-05	-3.9e-05	-1.7e-05	-2.6e-05	2.3e-05	6.5e-05	0.000127	0.000418	0.00109	0.00174	0.00253	0.00304	0.00316
	538.409	NaN	NaN	-8e-06	-2.7e-05	-3.6e-05	5e-06	2.2e-05	-7.3e-05	-0.000111	-3.1e-05	0	1.6e-05	2e-05	-7e-06	7.9e-05	5.6e-05	-2.7e-05	-8.8e-05	-4.8e-05	4.1e-05	2.4e-05	1.9e-05	1.5e-05	1e-05	8e-06	7e-06	5e-06	3e-06	1e-06	0	-2e-06	-4e-06	-6e-06	-8e-06	-2.5e-05	8.3e-05	-6.5e-05	-2.6e-05	-1.6e-05	2.2e-05	7e-05	0.000147	0.000408	0.00106	0.00164	0.00245	0.00294	0.00302
	538.997	NaN	NaN	9e-06	-1.2e-05	-3.4e-05	-2.1e-05	-2.8e-05	-6.3e-05	-8.7e-05	2e-06	-4.8e-05	-1.4e-05	-4.1e-05	-5e-06	5.4e-05	3.5e-05	-2.8e-05	-6e-05	-8.2e-05	1.3e-05	8e-06	3e-06	-1e-06	-5e-06	-6e-06	-6e-06	-7e-06	-7e-06	-7e-06	-8e-06	-8e-06	-9e-06	-9e-06	-1e-05	-4.8e-05	3.2e-05	-4.9e-05	-8.1e-05	-6.3e-05	-6e-06	1.2e-05	0.000116	0.000411	0.00101	0.00159	0.00241	0.00288	0.00298
	539.584	NaN	NaN	1.3e-05	1.4e-05	-3.5e-05	-3.2e-05	-1.3e-05	-1e-06	-1.5e-05	3e-05	4e-06	9e-06	1.5e-05	6e-05	7.8e-05	6.5e-05	2.9e-05	-5.1e-05	-6.9e-05	9.7e-05	7e-05	6.1e-05	5.2e-05	4.3e-05	4.3e-05	4.3e-05	4.2e-05	4.2e-05	4.2e-05	4.2e-05	4.1e-05	4.1e-05	4.1e-05	4e-05	1e-06	4.1e-05	-1.5e-05	-6.3e-05	-5e-05	2.3e-05	1.5e-05	0.000135	0.000387	0.00103	0.00161	0.00238	0.00286	0.00297
	540.172	NaN	NaN	-2.5e-05	2.7e-05	-3e-05	-7e-06	3.3e-05	1.2e-05	-5.1e-05	3.2e-05	6.2e-05	5.4e-05	4.5e-05	6.2e-05	0.000116	9.2e-05	2.8e-05	-1.7e-05	-4.3e-05	0.000109	6.6e-05	5.6e-05	4.6e-05	3.7e-05	3.9e-05	4.2e-05	4.4e-05	4.7e-05	4.9e-05	5.2e-05	5.5e-05	5.8e-05	6.1e-05	6.4e-05	-1e-06	3.2e-05	-3.5e-05	1.9e-05	-5.2e-05	5.3e-05	8.4e-05	0.000162	0.000385	0.001	0.0016	0.00233	0.00283	0.00292
	540.76	NaN	NaN	-4.5e-05	3.2e-05	-3.9e-05	0	3.7e-05	2.1e-05	-2.5e-05	8e-05	9.7e-05	7.9e-05	7.8e-05	5.8e-05	0.000101	0.000135	3.9e-05	-2.4e-05	-7e-06	0.000119	9.3e-05	8.7e-05	8e-05	7.5e-05	7.6e-05	7.8e-05	7.9e-05	8.1e-05	8.3e-05	8.5e-05	8.7e-05	8.9e-05	9.1e-05	9.3e-05	2.4e-05	3.1e-05	-1.4e-05	9.6e-05	-3.9e-05	7.9e-05	0.00011	0.000203	0.000393	0.00101	0.00156	0.00229	0.00277	0.00283
	541.347	NaN	NaN	-6.3e-05	2.2e-05	-1e-06	-4e-06	-3.6e-05	-4.4e-05	-4.2e-05	3.3e-05	1.3e-05	4.5e-05	3.2e-05	2e-06	8.7e-05	0.000113	1.6e-05	-5.8e-05	-6.4e-05	8.2e-05	4e-05	3.1e-05	2.2e-05	1.5e-05	1.9e-05	2.2e-05	2.5e-05	2.9e-05	3.3e-05	3.7e-05	4.1e-05	4.4e-05	4.9e-05	5.3e-05	-1.2e-05	4e-06	-5.5e-05	3.3e-05	-2.8e-05	6e-05	9.8e-05	0.000131	0.000351	0.000984	0.00149	0.00221	0.00263	0.00269
	541.935	NaN	NaN	-9e-06	-1e-05	-2e-05	-3.9e-05	-3.3e-05	-2.1e-05	-4.6e-05	2e-05	-1e-05	7.1e-05	4.4e-05	4e-06	7.5e-05	0.000101	1e-05	-3.2e-05	-9.5e-05	3.9e-05	6e-06	-2e-06	-1e-05	-1.4e-05	-9e-06	-3e-06	3e-06	8e-06	1.5e-05	2.1e-05	2.7e-05	3.4e-05	4.1e-05	4.8e-05	-5.8e-05	1e-05	-7.7e-05	-1.9e-05	-4.6e-05	-6e-06	4.5e-05	0.000127	0.000373	0.000974	0.00147	0.00209	0.00257	0.00265
	542.522	NaN	NaN	-2.2e-05	-3.2e-05	-3.5e-05	-1.5e-05	-1.6e-05	1.6e-05	-2.4e-05	5.2e-05	9e-06	9.7e-05	8.9e-05	-1.3e-05	1.2e-05	6.8e-05	1.7e-05	-5.4e-05	-6.3e-05	7.2e-05	3e-05	2.2e-05	1.3e-05	9e-06	1.1e-05	1.4e-05	1.7e-05	1.9e-05	2.2e-05	2.5e-05	2.8e-05	3.1e-05	3.4e-05	3.7e-05	-1.7e-05	1.2e-05	-7.7e-05	-2.9e-05	-6.6e-05	5.4e-05	5.1e-05	0.000167	0.000393	0.000977	0.0014	0.00209	0.00254	0.0026
	543.11	NaN	NaN	-3.6e-05	-2.5e-05	-2.4e-05	1.5e-05	8.6e-05	-4.6e-05	-7.8e-05	3.1e-05	-3.1e-05	4.1e-05	8.6e-05	6e-06	-1.6e-05	6.5e-05	1.1e-05	-3.8e-05	-6.9e-05	0.000104	4.7e-05	3.6e-05	2.5e-05	1.8e-05	1.7e-05	1.7e-05	1.6e-05	1.5e-05	1.4e-05	1.3e-05	1.2e-05	1e-05	9e-06	8e-06	-4e-06	3e-06	-7.5e-05	-3.5e-05	-4e-05	4.8e-05	3.3e-05	0.000156	0.000344	0.000882	0.0013	0.00202	0.0025	0.00255
	543.698	NaN	NaN	1e-06	1.1e-05	-4.8e-05	-1.2e-05	3.3e-05	-9.9e-05	-0.000134	0	2.8e-05	3e-06	2e-05	-8e-06	2.5e-05	7.3e-05	-4.1e-05	-4e-05	-9.9e-05	5.6e-05	1.1e-05	1e-06	-8e-06	-1e-05	-5e-06	1e-06	7e-06	1.2e-05	1.8e-05	2.4e-05	3.1e-05	3.7e-05	4.4e-05	5e-05	-2.2e-05	-3.9e-05	-8.2e-05	-4.8e-05	-6.4e-05	-1e-05	1.9e-05	9.5e-05	0.000234	0.000802	0.00132	0.00195	0.00244	0.00253
	544.286	NaN	NaN	2e-06	-7e-06	-6.7e-05	-8e-06	2.3e-05	-6.2e-05	-9.1e-05	4.9e-05	7.8e-05	2.9e-05	-2.6e-05	7e-06	9.9e-05	8.6e-05	6e-06	-1.1e-05	-3.5e-05	5.5e-05	-1.2e-05	-2.1e-05	-3.1e-05	-2.9e-05	-2e-05	-1e-05	0	1e-05	2.1e-05	3.2e-05	4.4e-05	5.5e-05	6.7e-05	6.9e-05	-1e-06	5e-06	-4.4e-05	-3.4e-05	-2e-05	-1.6e-05	3.1e-05	0.000105	0.00019	0.000808	0.00144	0.002	0.00242	0.00248
	544.873	NaN	NaN	-4e-06	-1.9e-05	-5.7e-05	-1e-05	5.7e-05	-2.7e-05	-0.000127	1.6e-05	6.5e-05	4e-05	5e-06	5.4e-05	0.000142	9e-05	2.5e-05	1.9e-05	-5e-06	0.0001	-6e-06	-2e-05	-3.4e-05	-3.6e-05	-3.3e-05	-2.9e-05	-2.5e-05	-2.1e-05	-1.7e-05	-1.2e-05	-8e-06	-3e-06	1e-06	-7e-06	-2.2e-05	8e-06	-1.2e-05	1e-06	1.6e-05	1.9e-05	2.5e-05	0.00012	0.000191	0.000834	0.00141	0.00196	0.0024	0.00248
	545.461	NaN	NaN	-1.3e-05	-1.9e-05	-2.8e-05	-1.9e-05	5.3e-05	-5.7e-05	-9.6e-05	1.2e-05	4.9e-05	2.2e-05	4.4e-05	8e-06	8.5e-05	4.9e-05	-6.5e-05	-2.1e-05	-6.7e-05	4.4e-05	-2e-05	-2.9e-05	-3.9e-05	-3.9e-05	-3.5e-05	-3.2e-05	-2.8e-05	-2.4e-05	-2e-05	-1.5e-05	-1.1e-05	-6e-06	-2e-06	-1.2e-05	-1.7e-05	1.4e-05	2e-06	-1.8e-05	-1.4e-05	-2e-06	-2.5e-05	0.000114	0.000246	0.000767	0.00132	0.00189	0.00226	0.00238
	546.049	NaN	NaN	-1.8e-05	-4.5e-05	-3.1e-05	-4e-06	3.9e-05	-4.2e-05	-7.8e-05	2.7e-05	3.9e-05	7.2e-05	9.9e-05	2.6e-05	7.3e-05	0.000104	-2.1e-05	0	-3.2e-05	7.2e-05	7e-06	-2e-06	-1.1e-05	-7e-06	0	8e-06	1.6e-05	2.5e-05	3.3e-05	4.2e-05	5.1e-05	6e-05	7e-05	4.6e-05	3.8e-05	2e-05	-1.5e-05	-1.5e-05	9e-06	3.3e-05	1.4e-05	0.000101	0.000277	0.000758	0.00132	0.00184	0.00221	0.0024
	546.637	NaN	NaN	-3.7e-05	-3.3e-05	-3e-06	2e-05	-2.1e-05	-4.4e-05	-5.6e-05	1e-06	-3.2e-05	2.7e-05	8.7e-05	1.6e-05	7.7e-05	8.2e-05	-2.5e-05	-3.9e-05	-2.7e-05	6.1e-05	1.2e-05	5e-06	-2e-06	0	4e-06	7e-06	1.1e-05	1.5e-05	1.9e-05	2.3e-05	2.8e-05	3.2e-05	3.7e-05	-8e-06	-3.1e-05	-4.3e-05	-5.4e-05	-5.3e-05	-1.6e-05	-7e-06	3.6e-05	5.7e-05	0.000319	0.000731	0.00121	0.00174	0.00213	0.00233
	547.225	NaN	NaN	-3.6e-05	-6.4e-05	-7e-06	3.4e-05	-2e-05	-5.5e-05	-7.1e-05	3.3e-05	-2.7e-05	3.6e-05	2.4e-05	-2.7e-05	1.6e-05	-1e-06	-2.7e-05	-0.000113	-9.9e-05	5.4e-05	-9e-06	-1.9e-05	-2.8e-05	-2.3e-05	-1.5e-05	-8e-06	0	8e-06	1.6e-05	2.5e-05	3.4e-05	4.3e-05	5.2e-05	-2.9e-05	-4e-05	-6.1e-05	-6.2e-05	-9.2e-05	-6.3e-05	-3.3e-05	-2.8e-05	7.1e-05	0.000302	0.000694	0.00114	0.0017	0.00201	0.00226
	547.813	NaN	NaN	-2.9e-05	-8e-05	-4e-06	3.1e-05	-7e-06	-8.3e-05	-7e-05	1.9e-05	-1.8e-05	-1e-06	2e-05	-3e-06	3.2e-05	2.8e-05	6e-06	-7.8e-05	-5.8e-05	5.2e-05	-2.8e-05	-3.8e-05	-4.8e-05	-3.9e-05	-2.9e-05	-2e-05	-9e-06	2e-06	1.3e-05	2.4e-05	3.6e-05	4.7e-05	6e-05	-2.4e-05	-2.7e-05	-4.6e-05	-6.3e-05	-8.6e-05	2e-05	-2.8e-05	-3.1e-05	5.4e-05	0.000271	0.00067	0.00118	0.00174	0.00201	0.00226
	548.401	NaN	NaN	0	-2.3e-05	-4.1e-05	2e-06	-2.3e-05	-7.3e-05	-4.8e-05	5.5e-05	2.6e-05	3.7e-05	6e-05	2.4e-05	2.7e-05	6.5e-05	-6.6e-05	-7.8e-05	-4.2e-05	5.5e-05	7e-06	0	-6e-06	-2e-06	2e-06	6e-06	1.1e-05	1.5e-05	2e-05	2.4e-05	2.9e-05	3.4e-05	3.9e-05	-2.4e-05	6e-06	-8.4e-05	-1.5e-05	-6.8e-05	-5e-06	1e-05	2.3e-05	5.3e-05	0.000249	0.000675	0.00116	0.00172	0.00201	0.00224
	548.989	NaN	NaN	-2.9e-05	1e-05	-1.1e-05	-3.9e-05	-2.8e-05	-7.2e-05	-5e-06	5.2e-05	1.1e-05	2.5e-05	9.1e-05	4e-06	1.6e-05	5.1e-05	-6.1e-05	-7.4e-05	-7.3e-05	1.7e-05	3.4e-05	3.4e-05	3.4e-05	3.3e-05	3.2e-05	3.1e-05	2.9e-05	2.8e-05	2.7e-05	2.6e-05	2.4e-05	2.3e-05	2.2e-05	-2.5e-05	4.6e-05	-9.5e-05	-2.1e-05	-0.000101	-4.9e-05	2.5e-05	2e-05	8.9e-05	0.000268	0.00062	0.00108	0.0016	0.00192	0.00214
	549.577	NaN	NaN	-2e-05	1e-05	-6e-06	-2.4e-05	-6e-06	-5e-05	-3.4e-05	3.4e-05	-1.3e-05	2.5e-05	1.4e-05	-1.2e-05	2e-05	5.2e-05	-3.7e-05	-2.4e-05	-3e-05	3.8e-05	2.1e-05	1.8e-05	1.5e-05	1.4e-05	1.2e-05	1.1e-05	9e-06	7e-06	6e-06	4e-06	2e-06	0	-2e-06	-3.5e-05	4.2e-05	-7.1e-05	-1.5e-05	-8.9e-05	1e-06	-9e-06	-2.5e-05	4.9e-05	0.000265	0.000621	0.00111	0.00159	0.0019	0.00213
	550.165	NaN	NaN	4e-06	3.6e-05	-6e-05	-3e-05	-2.2e-05	-6.9e-05	-8.5e-05	1.8e-05	-1.3e-05	7e-06	-3.3e-05	-1.7e-05	5.6e-05	5.3e-05	-5.1e-05	-4.4e-05	-2.5e-05	4.8e-05	5e-06	-1e-06	-4e-06	-3e-06	-1e-06	0	2e-06	4e-06	6e-06	7e-06	9e-06	1.1e-05	1.3e-05	-2.7e-05	-1.3e-05	-5.7e-05	-9e-06	-0.000107	-4e-05	-2.8e-05	-2.8e-05	7.7e-05	0.000311	0.000619	0.00119	0.00155	0.00189	0.00212
	550.753	NaN	NaN	-9e-06	2.2e-05	-6.8e-05	-1.7e-05	2.5e-05	-2.1e-05	-0.000116	8e-06	3e-06	5.1e-05	3.6e-05	3.3e-05	9.6e-05	7.9e-05	3.7e-05	-3.5e-05	-4.4e-05	5.8e-05	3e-05	2.6e-05	2.3e-05	2.6e-05	2.8e-05	3.1e-05	3.4e-05	3.7e-05	4e-05	4.3e-05	4.6e-05	4.9e-05	5.2e-05	4.2e-05	4.3e-05	-4.6e-05	4.9e-05	-5e-05	-6e-06	1e-05	-2.6e-05	8.2e-05	0.000272	0.000647	0.0012	0.00157	0.00188	0.00211
	551.341	NaN	NaN	1.6e-05	-5e-06	-3.7e-05	-3.3e-05	1e-06	-2.4e-05	-0.000102	-1.5e-05	-3.4e-05	-2.1e-05	-1.2e-05	-4e-06	2.9e-05	4.2e-05	1.4e-05	-2.9e-05	-7.7e-05	5.5e-05	-3.8e-05	-4.9e-05	-5.4e-05	-4.7e-05	-4.1e-05	-3.4e-05	-2.7e-05	-2e-05	-1.2e-05	-5e-06	3e-06	1.1e-05	2e-05	-5.8e-05	-1e-06	-4.8e-05	1.9e-05	-7.4e-05	-2.6e-05	-2.3e-05	-3.7e-05	1.7e-05	0.00022	0.000554	0.00113	0.00148	0.00182	0.00208
	551.929	NaN	NaN	-6.3e-05	-3.7e-05	-8e-06	2.3e-05	5e-06	2e-06	-7.8e-05	3.5e-05	-4e-06	2e-05	-1.6e-05	-1.9e-05	8.1e-05	4.9e-05	-3.9e-05	3e-06	-3.7e-05	5.7e-05	-2.9e-05	-3.8e-05	-4.3e-05	-3.9e-05	-3.6e-05	-3.3e-05	-2.9e-05	-2.6e-05	-2.2e-05	-1.8e-05	-1.4e-05	-1e-05	-6e-06	-4.6e-05	2e-06	-6e-05	-1.4e-05	-7.7e-05	-6e-06	1.6e-05	-3e-05	4.7e-05	0.000278	0.000534	0.00107	0.00146	0.00178	0.00207
	552.517	NaN	NaN	-2.5e-05	-3.2e-05	-5.2e-05	1.7e-05	1.9e-05	3.8e-05	-1e-06	3.1e-05	4e-05	0.000106	5.7e-05	2.8e-05	7.3e-05	8.2e-05	-1.5e-05	-4.3e-05	1.1e-05	0.000108	5e-06	-6e-06	-8e-06	0	8e-06	1.6e-05	2.5e-05	3.4e-05	4.3e-05	5.2e-05	6.2e-05	7.1e-05	8.2e-05	1.3e-05	7e-06	-8e-06	-4.5e-05	-1.2e-05	1.7e-05	3.5e-05	4.4e-05	9.3e-05	0.000312	0.000537	0.00103	0.0015	0.00174	0.00205
	553.105	NaN	NaN	2e-05	-8e-06	-8.2e-05	-1e-06	4e-06	-1.8e-05	-2.4e-05	3e-05	5.5e-05	9.2e-05	9.5e-05	2.4e-05	2.4e-05	6.3e-05	-1.6e-05	-6.5e-05	2e-06	7.8e-05	3e-05	2.5e-05	2.8e-05	3.8e-05	4.7e-05	5.7e-05	6.8e-05	7.9e-05	9e-05	0.000101	0.000113	0.000124	0.000137	6e-06	1.2e-05	1.3e-05	1e-05	-2.5e-05	4.3e-05	4.3e-05	3.8e-05	0.000101	0.000343	0.000489	0.000966	0.00144	0.00171	0.00207
	553.693	NaN	NaN	1e-05	1e-06	-6.6e-05	-8e-06	2.9e-05	-2.6e-05	-5.9e-05	5.8e-05	2.6e-05	0.00012	7.8e-05	-9e-06	-1.5e-05	5.4e-05	4.3e-05	-4e-05	-1e-06	0.000129	4.9e-05	4.1e-05	3.8e-05	4e-05	4.2e-05	4.4e-05	4.7e-05	4.9e-05	5.1e-05	5.3e-05	5.6e-05	5.8e-05	6.1e-05	3.3e-05	6.6e-05	1.1e-05	2e-05	-2.5e-05	9.9e-05	5e-05	4.7e-05	0.000101	0.000389	0.000483	0.000982	0.0014	0.00164	0.00198
	554.282	NaN	NaN	-2.5e-05	-9e-06	-1.2e-05	-4.5e-05	1.9e-05	-8e-06	-2.6e-05	0.000101	-1e-06	0.000142	0.000115	-4e-06	3e-06	8.3e-05	2.5e-05	-1.6e-05	4e-06	0.000124	4.2e-05	3.3e-05	3.4e-05	3.9e-05	4.3e-05	4.8e-05	5.4e-05	5.9e-05	6.5e-05	7e-05	7.6e-05	8.2e-05	8.8e-05	-2e-06	4.6e-05	-3.3e-05	4.9e-05	-1.5e-05	9.9e-05	4.9e-05	5.6e-05	9.8e-05	0.000356	0.000488	0.000996	0.00141	0.00165	0.00197
	554.87	NaN	NaN	-2e-05	2e-05	-1.1e-05	-3.5e-05	4e-06	-4.3e-05	-4.1e-05	5.8e-05	7.9e-05	9e-05	4.9e-05	3.7e-05	0.000102	7.6e-05	-1.5e-05	-3.7e-05	-2.8e-05	6.2e-05	-1.7e-05	-2.6e-05	-2.1e-05	-1.1e-05	-2e-06	8e-06	1.8e-05	2.8e-05	3.9e-05	5e-05	6.1e-05	7.3e-05	8.5e-05	-4e-06	-4e-06	-1.6e-05	4.2e-05	0	5.8e-05	6.3e-05	-2e-06	6.9e-05	0.000293	0.000499	0.00101	0.00139	0.00165	0.00195
	555.458	NaN	NaN	2e-06	2.2e-05	-1.8e-05	1.4e-05	0	-7.1e-05	-9.8e-05	2.3e-05	6.3e-05	6.9e-05	-2e-06	0.000106	0.000167	3.9e-05	-4.1e-05	-4.4e-05	-5.4e-05	5.2e-05	-4.2e-05	-5.2e-05	-4.9e-05	-4.3e-05	-3.7e-05	-3e-05	-2.4e-05	-1.7e-05	-1e-05	-2e-06	5e-06	1.2e-05	2e-05	-1.1e-05	-5e-06	-2.7e-05	4.9e-05	-2.1e-05	4.6e-05	-4.9e-05	-2.8e-05	5e-05	0.000247	0.000541	0.00101	0.0014	0.00164	0.00191
	556.047	NaN	NaN	-2e-05	3.5e-05	-1e-05	1.2e-05	0	-2.9e-05	-9.3e-05	1.7e-05	5.9e-05	4.5e-05	1.5e-05	7.5e-05	0.00013	6.9e-05	-4.5e-05	2.3e-05	-3.5e-05	6.9e-05	3.4e-05	3e-05	2.9e-05	2.7e-05	2.6e-05	2.5e-05	2.4e-05	2.3e-05	2.2e-05	2.1e-05	1.9e-05	1.8e-05	1.4e-05	-1.8e-05	4.4e-05	9e-06	3.5e-05	3e-06	3.4e-05	-2.2e-05	8e-06	7.4e-05	0.000259	0.000532	0.000987	0.00139	0.0016	0.00193
	556.635	NaN	NaN	-3.3e-05	-2.3e-05	-1e-05	-1.4e-05	1.9e-05	-4e-05	-5.3e-05	-2e-06	1e-05	2.6e-05	8.7e-05	5.5e-05	5.6e-05	6.4e-05	-7e-06	6e-06	1.2e-05	0.000161	2.1e-05	7e-06	6e-06	6e-06	7e-06	7e-06	7e-06	8e-06	8e-06	8e-06	9e-06	9e-06	1e-05	1.4e-05	2.6e-05	2e-05	2.3e-05	4e-06	5e-06	2.8e-05	3.2e-05	4.9e-05	0.000312	0.000466	0.000923	0.00131	0.00154	0.00195
	557.223	NaN	NaN	-1e-06	-2.9e-05	-3.4e-05	-6.5e-05	4.4e-05	-3e-05	-3e-06	5.8e-05	-1.2e-05	1.2e-05	9.7e-05	-2.1e-05	9e-06	7.2e-05	6.2e-05	-2.9e-05	-2.7e-05	0.000146	7.8e-05	7e-05	6.5e-05	6e-05	5.5e-05	5e-05	4.5e-05	3.9e-05	3.4e-05	2.8e-05	2.2e-05	1.6e-05	9e-06	3.6e-05	-4e-06	-1.8e-05	-8e-06	3e-05	8.1e-05	3.3e-05	8e-05	0.000104	0.000366	0.000429	0.000888	0.00128	0.00146	0.00198
	557.812	NaN	NaN	-6e-06	-9e-06	-7.1e-05	-6.3e-05	-4.9e-05	-2e-05	2.7e-05	1.8e-05	-1.3e-05	6.8e-05	7.5e-05	-3.5e-05	-1.1e-05	0.000104	0	-7.1e-05	-3.8e-05	0.000108	4e-05	3.3e-05	3.4e-05	3.5e-05	3.6e-05	3.8e-05	3.9e-05	4e-05	4.2e-05	4.3e-05	4.4e-05	4.6e-05	3.7e-05	5.2e-05	2.8e-05	-3.8e-05	-3.4e-05	4.1e-05	0.000122	4.3e-05	0.000104	9.1e-05	0.000359	0.000441	0.000855	0.00124	0.00144	0.00192
	558.4	NaN	NaN	-3.9e-05	-4e-06	-4.8e-05	-4.3e-05	-0.00011	-2.3e-05	-3.3e-05	5e-05	-9e-06	8.4e-05	5.8e-05	-8e-06	2.5e-05	9.3e-05	2e-06	-7.3e-05	-3.3e-05	8e-05	4.1e-05	3.7e-05	4e-05	4.3e-05	4.5e-05	4.8e-05	5.1e-05	5.4e-05	5.7e-05	6e-05	6.3e-05	6.7e-05	3.1e-05	8e-06	5.4e-05	-4.9e-05	-3.7e-05	-9e-06	7.6e-05	3.1e-05	6.5e-05	9.6e-05	0.000321	0.000432	0.000874	0.00126	0.0014	0.00184
	558.989	NaN	NaN	-4.2e-05	-2.2e-05	-3.3e-05	1.2e-05	-2.4e-05	-2.4e-05	-5.3e-05	1.4e-05	-6.2e-05	5.2e-05	5.4e-05	7e-06	0.000101	5.2e-05	2.1e-05	-8.4e-05	-4.6e-05	8.6e-05	-5.8e-05	-6.7e-05	-5.6e-05	-4.5e-05	-3.4e-05	-2.2e-05	-1e-05	2e-06	1.4e-05	2.7e-05	4.1e-05	5.4e-05	2.5e-05	2.4e-05	-3.3e-05	-6.1e-05	-3.4e-05	-5.4e-05	3.6e-05	-5e-06	2.5e-05	3.4e-05	0.000288	0.000439	0.000867	0.00124	0.00147	0.00185
	559.577	NaN	NaN	-3.8e-05	-2.6e-05	-3e-05	8e-06	2.3e-05	-2.3e-05	-5.5e-05	-1.4e-05	-3.7e-05	6e-06	4.2e-05	5e-06	7.7e-05	3.8e-05	2e-06	-3.6e-05	-8.3e-05	7.8e-05	-2.2e-05	-2.9e-05	-2.5e-05	-2e-05	-1.5e-05	-1.1e-05	-6e-06	-1e-06	4e-06	9e-06	1.4e-05	2e-05	1.7e-05	2.8e-05	-5.5e-05	-2.6e-05	-4.3e-05	2.1e-05	2.8e-05	-2e-06	1.5e-05	1.6e-05	0.000266	0.000423	0.000849	0.00127	0.00151	0.00184
	560.166	NaN	NaN	-1e-06	2.8e-05	-1e-05	-6.8e-05	-4.2e-05	-4.7e-05	-5.6e-05	-7e-06	-4.1e-05	3e-06	1e-06	-8e-06	8.4e-05	4.3e-05	-2.5e-05	-4.2e-05	-7.4e-05	8.4e-05	-1.7e-05	-2.4e-05	-2.4e-05	-2.4e-05	-2.5e-05	-2.5e-05	-2.5e-05	-2.6e-05	-2.6e-05	-2.6e-05	-2.7e-05	-2.7e-05	-5.2e-05	-1.4e-05	-0.000143	-7.9e-05	-0.000105	2.9e-05	1e-06	-6.2e-05	-2.1e-05	-2e-05	0.00024	0.000431	0.000797	0.00122	0.00145	0.00182
	560.754	NaN	NaN	-5.5e-05	2.6e-05	-3.7e-05	0	1.7e-05	2e-05	-4.6e-05	2.3e-05	3.7e-05	4.6e-05	7e-06	4.7e-05	7.3e-05	5.5e-05	2e-06	-2.7e-05	2e-05	9.7e-05	-3.5e-05	-4e-05	-3.6e-05	-3.1e-05	-2.6e-05	-2.1e-05	-1.6e-05	-1e-05	-5e-06	1e-06	7e-06	1.2e-05	-2.7e-05	1.3e-05	-8.2e-05	-2.5e-05	-5.7e-05	3.4e-05	3.2e-05	-3.6e-05	4.2e-05	-3e-05	0.000245	0.000432	0.000826	0.00127	0.00146	0.00179
	561.343	NaN	NaN	2.1e-05	0	-6.1e-05	2e-05	4.6e-05	3.1e-05	-6.5e-05	1.3e-05	3.8e-05	2e-05	7e-06	8.5e-05	8.6e-05	5.1e-05	2.3e-05	5.1e-05	-3.7e-05	7e-06	-6.4e-05	-6.5e-05	-5.8e-05	-5e-05	-4.3e-05	-3.5e-05	-2.7e-05	-1.9e-05	-1.1e-05	-2e-06	7e-06	1.6e-05	7e-06	-1.8e-05	-5.8e-05	-4e-06	-2.4e-05	-1.2e-05	-1.4e-05	-4.9e-05	6.9e-05	-4.1e-05	0.000221	0.000457	0.000855	0.00125	0.00146	0.00176
	561.931	NaN	NaN	0	-2.7e-05	-3.4e-05	4.1e-05	1.9e-05	3e-06	-4.8e-05	1.9e-05	1.9e-05	2.7e-05	6e-06	8.7e-05	8.7e-05	4.2e-05	3e-06	3e-05	-8.3e-05	1.9e-05	-3.1e-05	-3.2e-05	-2.8e-05	-2.5e-05	-2.1e-05	-1.8e-05	-1.4e-05	-1e-05	-6e-06	-2e-06	2e-06	7e-06	-1.3e-05	-2.9e-05	-1.2e-05	-2.8e-05	-8e-06	-1e-05	-2.2e-05	-0.000113	6e-06	-2.9e-05	0.000229	0.000488	0.000825	0.00121	0.00144	0.00176
	562.52	NaN	NaN	-5e-05	3.4e-05	-4.1e-05	1e-05	-3.7e-05	-1.6e-05	-4.3e-05	7e-06	4.7e-05	1e-05	-2e-06	5e-05	0.000102	6.8e-05	-4.4e-05	2.9e-05	-6.8e-05	4.4e-05	2.9e-05	2.6e-05	2.3e-05	1.9e-05	1.5e-05	1.2e-05	8e-06	4e-06	0	-4e-06	-9e-06	-1.3e-05	-5.5e-05	5e-06	1e-05	-4.2e-05	4.7e-05	9e-06	-8e-06	-0.000114	-1.8e-05	-2e-05	0.000233	0.000458	0.000816	0.00122	0.00144	0.00175
	563.109	NaN	NaN	-1.1e-05	-1e-06	-5.8e-05	5.5e-05	8e-06	4.1e-05	-4.3e-05	1.5e-05	3.9e-05	3.4e-05	9e-06	3.2e-05	9.6e-05	3.8e-05	-1.1e-05	5.2e-05	-4.7e-05	4e-05	-1.6e-05	-1.8e-05	-1.8e-05	-1.7e-05	-1.7e-05	-1.7e-05	-1.6e-05	-1.6e-05	-1.6e-05	-1.5e-05	-1.5e-05	-1.5e-05	-1.9e-05	2.6e-05	-3.5e-05	-2.9e-05	8e-06	-3.4e-05	5e-06	-5e-05	-5e-05	-1.4e-05	0.000231	0.000474	0.000842	0.00119	0.00147	0.0017
	563.697	NaN	NaN	-1.5e-05	1.1e-05	-1.7e-05	2.5e-05	-1e-06	-2e-06	-7.2e-05	2.3e-05	7.4e-05	4.4e-05	3e-06	9.6e-05	9.6e-05	5.9e-05	-3e-06	0.000104	-3.1e-05	1.4e-05	-3.3e-05	-3.2e-05	-2.9e-05	-2.6e-05	-2.3e-05	-1.9e-05	-1.6e-05	-1.3e-05	-9e-06	-5e-06	-1e-06	2e-06	8.7e-05	3.8e-05	2.9e-05	4.1e-05	2.2e-05	9e-06	2.6e-05	-5e-05	1.7e-05	1.3e-05	0.000262	0.000501	0.000852	0.00122	0.00148	0.00171
	564.286	NaN	NaN	3e-05	1.7e-05	-3.2e-05	2.2e-05	3.4e-05	-4.6e-05	-9.4e-05	-3.6e-05	2.7e-05	-1.8e-05	-4e-05	0.000118	0.000118	3.4e-05	-1e-05	8.6e-05	-5.4e-05	3.5e-05	-6.6e-05	-6.6e-05	-6.3e-05	-5.9e-05	-5.6e-05	-5.2e-05	-4.8e-05	-4.4e-05	-4.1e-05	-3.6e-05	-3.2e-05	-2.8e-05	2.3e-05	-1.8e-05	-2.2e-05	1.3e-05	-1.7e-05	1e-05	-1.2e-05	-8.5e-05	-6.7e-05	-2.4e-05	0.000227	0.000496	0.000812	0.00121	0.00143	0.0017
	564.875	NaN	NaN	2.3e-05	1.1e-05	-4.9e-05	1e-06	1e-05	-7.6e-05	-0.000116	-8e-05	2.2e-05	1.5e-05	-9.8e-05	8.7e-05	0.000163	-2e-06	-9e-06	7.1e-05	-4.7e-05	2.9e-05	-6.4e-05	-6.2e-05	-5.8e-05	-5.5e-05	-5.1e-05	-4.7e-05	-4.2e-05	-3.8e-05	-3.4e-05	-2.9e-05	-2.4e-05	-2e-05	-4.3e-05	-2.4e-05	-3e-05	1.5e-05	-3.7e-05	-1.7e-05	-3.4e-05	-9.9e-05	-4.1e-05	-1e-06	0.000191	0.000509	0.000819	0.00116	0.0014	0.00169
	565.464	NaN	NaN	-8e-06	2.3e-05	-2.9e-05	1.5e-05	5.5e-05	-2.4e-05	-9.4e-05	-5.9e-05	6.2e-05	6.8e-05	-7.1e-05	0.000102	0.000127	7e-06	2e-06	6.2e-05	-3.9e-05	4.3e-05	-3e-06	-4e-06	-3e-06	-3e-06	-3e-06	-3e-06	-2e-06	-2e-06	-2e-06	-2e-06	-1e-06	-1e-06	-4.4e-05	-1.3e-05	-3.2e-05	5.1e-05	-5e-05	4e-06	-6e-06	-9.8e-05	-2.9e-05	2e-05	0.000182	0.00049	0.00083	0.00119	0.00142	0.00172
	566.053	NaN	NaN	-5.8e-05	6e-06	4.5e-05	2e-06	6.3e-05	2.1e-05	-4.5e-05	-5.6e-05	6.3e-05	9.3e-05	1.2e-05	9.8e-05	8.8e-05	6.6e-05	2.7e-05	5.5e-05	7e-06	4.4e-05	-2.1e-05	-1.8e-05	-1.5e-05	-1.1e-05	-8e-06	-4e-06	0	4e-06	8e-06	1.2e-05	1.6e-05	2e-05	-3.4e-05	-2.6e-05	4e-06	7.9e-05	-5.4e-05	3.4e-05	4e-06	-7e-05	-1.3e-05	4.2e-05	0.000197	0.0005	0.000788	0.00117	0.00144	0.00171
	566.641	NaN	NaN	-3.9e-05	5e-06	1.8e-05	-2e-06	-7e-06	2e-06	-4.2e-05	0	2.6e-05	9.2e-05	0.000104	7.6e-05	3.3e-05	6.2e-05	-3.5e-05	3e-06	1.8e-05	5.8e-05	-7e-06	-1e-06	5e-06	1.1e-05	1.7e-05	2.4e-05	3e-05	3.7e-05	4.4e-05	5.2e-05	5.9e-05	6.7e-05	-3.3e-05	-2.3e-05	1.1e-05	2.2e-05	-3e-06	5.4e-05	-1e-06	-3.3e-05	-3.5e-05	0.000102	0.000172	0.000487	0.000767	0.00106	0.0014	0.0017
	567.23	NaN	NaN	-3e-05	1.4e-05	-3.2e-05	3e-06	-3.7e-05	-1.6e-05	-5.2e-05	6e-06	-6.2e-05	5.4e-05	2.2e-05	6.5e-05	-1e-05	7.4e-05	-2.1e-05	-6e-06	-3.6e-05	5.3e-05	-4e-05	-3.4e-05	-2.8e-05	-2.1e-05	-1.5e-05	-8e-06	-2e-06	5e-06	1.2e-05	2e-05	2.7e-05	3.5e-05	-8.3e-05	-2.5e-05	-3e-05	-2.1e-05	-2.9e-05	1.1e-05	-2.5e-05	-6.5e-05	-2.8e-05	7.3e-05	0.000109	0.000438	0.000708	0.000986	0.00134	0.0017
	567.819	NaN	7.2e-05	-4.6e-05	-6e-06	-5.7e-05	3.7e-05	0	-8.7e-05	-9.8e-05	1.6e-05	-7.1e-05	3.9e-05	-1.4e-05	-4.2e-05	2.9e-05	6.6e-05	4e-06	-7.6e-05	-3.6e-05	6e-06	-4.7e-05	-4.4e-05	-4.1e-05	-3.7e-05	-3.4e-05	-3.1e-05	-2.7e-05	-2.4e-05	-2e-05	-1.6e-05	-1.2e-05	-8e-06	-5.4e-05	4e-06	-4.5e-05	-5.6e-05	-8e-05	-2.1e-05	3e-06	-2e-05	-1.9e-05	6.4e-05	5.3e-05	0.000371	0.000705	0.00102	0.00136	0.0017
	568.408	NaN	4.2e-05	-5e-05	1.1e-05	-3.2e-05	2.8e-05	6e-06	-1.5e-05	-0.000108	-2e-05	-4.2e-05	4e-06	2.9e-05	-7.5e-05	2.3e-05	4.2e-05	-1.2e-05	-1.7e-05	1.1e-05	4.4e-05	-3.3e-05	-3e-05	-2.6e-05	-2.2e-05	-1.8e-05	-1.4e-05	-1e-05	-6e-06	-2e-06	3e-06	8e-06	1e-05	-2.4e-05	5e-06	-4.9e-05	-4.7e-05	-6.3e-05	2.3e-05	2.4e-05	-3.4e-05	-1.1e-05	7.4e-05	0.000126	0.000405	0.000731	0.00103	0.00135	0.00168
	568.997	NaN	3.2e-05	-4.7e-05	1e-05	-8e-06	1.3e-05	3.4e-05	-8e-05	-4.4e-05	2.5e-05	4.6e-05	2.6e-05	6.5e-05	1.9e-05	8.4e-05	9.3e-05	-1e-05	3e-06	-7e-06	7.1e-05	-2.9e-05	-2.3e-05	-1.6e-05	-1e-05	-4e-06	3e-06	9e-06	1.6e-05	2.3e-05	3.1e-05	3.8e-05	4.1e-05	1.6e-05	4e-06	-5.5e-05	2e-05	-3.4e-05	6.2e-05	1.5e-05	-6e-05	3e-06	8.2e-05	0.000178	0.000456	0.000751	0.00109	0.00136	0.00167
	569.586	NaN	3.7e-05	-5e-06	2.7e-05	-3.7e-05	-2.1e-05	5.5e-05	-7.1e-05	-8e-05	2.5e-05	-4.6e-05	1.1e-05	-6.7e-05	3.2e-05	8.7e-05	3.1e-05	8e-06	-5.2e-05	-4e-05	5.4e-05	-3.3e-05	-3.4e-05	-3.5e-05	-3.6e-05	-3.7e-05	-3.7e-05	-3.8e-05	-3.9e-05	-4e-05	-4.1e-05	-4.2e-05	-4.4e-05	-4.7e-05	-7.1e-05	-8.4e-05	-5e-05	-6.6e-05	1.8e-05	-5.1e-05	-0.000104	-6.2e-05	5.6e-05	0.000138	0.000433	0.000724	0.00112	0.00134	0.00162
	570.175	NaN	7.2e-05	-1.9e-05	1.4e-05	-7.1e-05	2e-06	2.4e-05	-4.7e-05	-7.2e-05	1.9e-05	-2.3e-05	-2.6e-05	-2.5e-05	9.2e-05	0.000127	4.8e-05	-2.7e-05	-1e-05	-1.8e-05	6.8e-05	-1.2e-05	-1.1e-05	-9e-06	-8e-06	-6e-06	-5e-06	-3e-06	-2e-06	0	2e-06	4e-06	5e-06	1e-05	-8.5e-05	-6.4e-05	-3.1e-05	-5.2e-05	6e-06	-2.4e-05	-5.8e-05	-4.2e-05	7.8e-05	0.000186	0.000469	0.000745	0.00105	0.00137	0.00164
	570.764	NaN	6.3e-05	-4.4e-05	1.9e-05	-7.7e-05	3.5e-05	-1e-05	-4e-06	-5.7e-05	4.5e-05	2.8e-05	0	-1e-05	4.1e-05	8.9e-05	5.1e-05	-5.2e-05	2.3e-05	1.3e-05	0.000105	-2.2e-05	-1.8e-05	-1.3e-05	-8e-06	-3e-06	2e-06	7e-06	1.3e-05	1.8e-05	2.4e-05	3e-05	1.8e-05	8e-06	-5.6e-05	-4.5e-05	1e-06	-1e-05	-1.6e-05	1.7e-05	-8e-06	-2.3e-05	6.8e-05	0.000182	0.000434	0.000756	0.00103	0.00141	0.00164
	571.353	NaN	9.5e-05	-1.6e-05	-2.6e-05	-5.4e-05	-4e-06	-4.3e-05	-7e-06	-7.6e-05	2.1e-05	-3.5e-05	1.1e-05	-1.9e-05	-7.1e-05	2.2e-05	5e-05	-4.9e-05	-9e-05	-4.2e-05	7.8e-05	-4.9e-05	-4.5e-05	-4.2e-05	-3.8e-05	-3.4e-05	-3.1e-05	-2.7e-05	-2.3e-05	-1.9e-05	-1.5e-05	-1.1e-05	-2.5e-05	-2.8e-05	-7.6e-05	-4.8e-05	-7e-06	-5.1e-05	-1e-06	-8e-06	-1.6e-05	-2.7e-05	8.5e-05	0.000139	0.000348	0.000671	0.000991	0.00142	0.00163
	571.942	NaN	8.6e-05	-2.1e-05	-3.7e-05	-2e-06	-2.9e-05	0	1e-05	-6.1e-05	4e-06	3e-05	1.6e-05	5.1e-05	-8e-06	6.7e-05	3.7e-05	3.3e-05	-6.3e-05	-1.3e-05	9.7e-05	1e-06	1e-06	1e-06	1e-06	0	0	0	0	0	-1e-06	-1e-06	-2e-06	-1.1e-05	-7e-06	-1.3e-05	6e-06	-2.3e-05	7.7e-05	3.7e-05	-5e-06	-2.3e-05	0.000144	0.000165	0.000402	0.000724	0.00103	0.00143	0.00164
	572.532	NaN	2e-05	-3.8e-05	-9e-06	1e-05	1.7e-05	3.8e-05	-2.9e-05	-3.5e-05	-3.1e-05	-2.7e-05	3e-06	-4e-06	3.3e-05	0.00012	8e-06	-6e-06	-2.5e-05	6e-06	7.3e-05	-2e-06	-2e-06	-1e-06	0	0	1e-06	2e-06	2e-06	3e-06	4e-06	5e-06	-5e-06	-5.4e-05	-6.9e-05	-6.6e-05	-3e-05	1.2e-05	0.000101	-9e-06	-2.7e-05	-8.2e-05	9.3e-05	0.000233	0.000416	0.000693	0.00103	0.00144	0.00165
	573.121	NaN	3.8e-05	1e-06	-1e-05	-4.5e-05	1.5e-05	2.3e-05	-5.9e-05	-6.6e-05	3.1e-05	-2.3e-05	-2.8e-05	-4e-05	1e-06	0.000113	-2.2e-05	-7.8e-05	-3e-05	-5.4e-05	-1e-06	-8.6e-05	-7.8e-05	-7e-05	-6.1e-05	-5.3e-05	-4.4e-05	-3.5e-05	-2.6e-05	-1.6e-05	-6e-06	4e-06	-4.2e-05	-8.8e-05	-0.000144	-6.6e-05	-4.1e-05	-4e-05	8e-06	-5.9e-05	-6.9e-05	-9.8e-05	0.000151	0.000202	0.000406	0.000666	0.000972	0.00133	0.00161
	573.71	NaN	1.4e-05	4e-06	2.5e-05	-5.9e-05	1.3e-05	-3.9e-05	-5.7e-05	-7e-05	5e-05	-1.9e-05	-1.7e-05	4e-06	-4.5e-05	5e-05	2e-05	-8.9e-05	-5.8e-05	-5.8e-05	3.5e-05	-0.000108	-0.0001	-9.2e-05	-8.4e-05	-7.6e-05	-6.7e-05	-5.8e-05	-5e-05	-4e-05	-3.1e-05	-2.1e-05	-2.8e-05	-2.2e-05	-0.000107	-6.7e-05	-6.2e-05	-7.5e-05	3.7e-05	-5.5e-05	-5.4e-05	-7.4e-05	0.000124	0.000159	0.000384	0.000672	0.000949	0.00134	0.00163
	574.299	NaN	4.6e-05	-5.3e-05	5e-06	-1.4e-05	1.6e-05	3.8e-05	-1.6e-05	-3.8e-05	6.4e-05	2e-05	-1.4e-05	5.1e-05	-3.6e-05	2.5e-05	0.000103	-2.7e-05	-6.8e-05	-4.4e-05	6.4e-05	-2.9e-05	-2.5e-05	-2e-05	-1.6e-05	-1.2e-05	-7e-06	-2e-06	2e-06	7e-06	1.3e-05	1.8e-05	7e-06	4e-06	-0.000101	-9.2e-05	-7.5e-05	-1.3e-05	6.3e-05	-2e-05	0	-5.7e-05	0.000119	0.000119	0.000363	0.000704	0.000969	0.00142	0.00162
	574.888	NaN	7.7e-05	-5.2e-05	-2.4e-05	-7.5e-05	6.7e-05	-4e-05	-5.6e-05	-3.7e-05	2.2e-05	-5e-06	2.1e-05	9e-05	-2.8e-05	3e-06	0.0001	-5.4e-05	-3.3e-05	-4.9e-05	8.7e-05	2.2e-05	2.4e-05	2.7e-05	3e-05	3.3e-05	3.6e-05	3.9e-05	4.3e-05	4.6e-05	4.9e-05	5.3e-05	4e-06	-6e-06	-0.000102	-4.7e-05	-3e-05	1e-06	5.2e-05	-2.3e-05	-4.6e-05	-3.7e-05	0.000131	0.000118	0.000351	0.000714	0.000985	0.00144	0.0016
	575.478	NaN	5.6e-05	-4.4e-05	9e-06	-7.4e-05	4.8e-05	-2.8e-05	-4.4e-05	-1.3e-05	-3e-06	0	3e-05	8.2e-05	-3.8e-05	2.2e-05	7.8e-05	-6.1e-05	-4.2e-05	-5.4e-05	3.1e-05	-4.7e-05	-3.9e-05	-3.1e-05	-2.2e-05	-1.4e-05	-5e-06	4e-06	1.3e-05	2.3e-05	3.2e-05	4.3e-05	-3.3e-05	-3.7e-05	-6.6e-05	-5.5e-05	-7.9e-05	-4.4e-05	1.5e-05	-4.4e-05	-6.7e-05	-8e-05	0.000129	0.000116	0.000384	0.000672	0.000953	0.00135	0.00162
	576.067	NaN	6.3e-05	-6.6e-05	-5e-06	3e-06	-3e-06	-3.8e-05	-2.9e-05	1.6e-05	2.4e-05	-6e-06	5.1e-05	8.8e-05	-1.8e-05	3.8e-05	5.6e-05	-7e-05	-3.3e-05	-3.3e-05	4e-05	2.4e-05	2.9e-05	3.4e-05	4e-05	4.6e-05	5.2e-05	5.8e-05	6.4e-05	7e-05	7.7e-05	8.4e-05	-1.1e-05	0	-6e-05	-3.5e-05	-0.000105	-3.9e-05	2.1e-05	-2.1e-05	-2.5e-05	-8.5e-05	0.000142	0.000132	0.000395	0.000639	0.000938	0.00136	0.00164
	576.656	NaN	4.4e-05	-3.3e-05	-2.3e-05	1.1e-05	-3e-06	-1.1e-05	-2.7e-05	-3e-06	7.1e-05	4e-06	3.1e-05	4.8e-05	-3e-06	9.3e-05	7.1e-05	-6.7e-05	-3.3e-05	-9e-06	9.1e-05	3.3e-05	3.7e-05	4.1e-05	4.5e-05	4.9e-05	5.4e-05	5.8e-05	6.3e-05	6.8e-05	7.3e-05	7.8e-05	-1.3e-05	-2.6e-05	-7.7e-05	-2.7e-05	-8.1e-05	-2.8e-05	8e-06	-1e-06	-1.1e-05	-4.6e-05	0.000117	0.000109	0.000379	0.000709	0.000941	0.0014	0.00168
	577.246	NaN	6.2e-05	-1.1e-05	-5e-06	-6.6e-05	2e-05	5.2e-05	0	-6.6e-05	4.1e-05	4.5e-05	6.9e-05	1.5e-05	6.8e-05	0.000144	0.000108	-1.6e-05	-7.3e-05	4e-06	6.6e-05	8e-06	1.2e-05	1.7e-05	2.2e-05	2.7e-05	3.2e-05	3.7e-05	4.2e-05	4.8e-05	5.4e-05	6e-05	-2.3e-05	2.1e-05	-6.7e-05	9e-06	-5.8e-05	-2.6e-05	3.1e-05	-3e-06	-1.7e-05	0	9.5e-05	0.000146	0.000373	0.000693	0.001	0.00144	0.00168
	577.835	NaN	7.5e-05	-2.5e-05	-7e-06	-6.6e-05	1.8e-05	2.5e-05	1.2e-05	-0.000116	-1.2e-05	4.9e-05	6.2e-05	3e-06	0.000102	0.000121	9.6e-05	-1.3e-05	-5.2e-05	1e-05	4.9e-05	1e-06	6e-06	1.2e-05	1.8e-05	2.4e-05	3e-05	3.6e-05	4.3e-05	4.9e-05	5.6e-05	6.3e-05	-8e-06	2e-05	-8.5e-05	1e-06	-1.1e-05	1.3e-05	4.5e-05	-3.5e-05	-3.5e-05	-5e-06	7.5e-05	0.000168	0.000407	0.000691	0.000981	0.0014	0.00161
	578.425	NaN	2.5e-05	-4.6e-05	-2e-05	1.9e-05	1.7e-05	-3e-05	-4.2e-05	-8.8e-05	5.5e-05	1.9e-05	6.5e-05	6e-06	5e-06	6.9e-05	8.6e-05	-2.5e-05	-5.3e-05	-1.5e-05	7e-06	2e-05	2.7e-05	3.3e-05	3.9e-05	4.6e-05	5.2e-05	6e-05	6.7e-05	7.4e-05	8.1e-05	8.9e-05	-8e-05	-4e-05	-8.4e-05	-3.2e-05	-2e-05	-7e-06	6e-05	-1.9e-05	-2.3e-05	-5.3e-05	9.8e-05	0.000146	0.0004	0.000694	0.000965	0.00136	0.00161
	579.014	NaN	1e-05	-2.4e-05	-1.1e-05	-1e-06	2.2e-05	-2e-05	-3.1e-05	-6.1e-05	6.5e-05	-1.2e-05	5.7e-05	2.6e-05	-1.8e-05	5e-05	4.7e-05	-3e-06	-2.2e-05	-2e-06	6.6e-05	-1.2e-05	-4e-06	4e-06	1.3e-05	2.2e-05	3.1e-05	4e-05	4.9e-05	5.9e-05	6.9e-05	7.9e-05	-0.000112	-4.1e-05	-9.1e-05	-9.9e-05	-6.9e-05	2e-05	0	-4.4e-05	-4e-06	-6e-05	3.1e-05	0.000106	0.000388	0.000667	0.000983	0.00136	0.00161
	579.604	NaN	6.2e-05	-1.5e-05	-5.4e-05	-9e-06	9e-06	-3e-06	-6.2e-05	-3.5e-05	2.8e-05	-1.7e-05	5.1e-05	2.1e-05	3.6e-05	8.7e-05	4.4e-05	5e-06	-1e-06	-2e-05	3.2e-05	-5.1e-05	-4.5e-05	-3.9e-05	-3.2e-05	-2.6e-05	-2e-05	-1.3e-05	-6e-06	1e-06	8e-06	1.5e-05	-6e-05	-3.2e-05	-3.9e-05	-5e-06	-0.0001	-8e-06	-2.8e-05	-1.9e-05	-1e-06	-1.4e-05	9.3e-05	0.000124	0.000341	0.00065	0.000964	0.00136	0.00161
	580.193	NaN	7e-05	-4.3e-05	-5.8e-05	-2.4e-05	5e-05	1e-05	-0.000108	-3.3e-05	-1.1e-05	4.3e-05	3.8e-05	-3e-06	5.3e-05	5.4e-05	7.5e-05	-2.4e-05	-4e-05	-2.3e-05	5.2e-05	-5e-05	-4.4e-05	-3.9e-05	-3.3e-05	-2.7e-05	-2.1e-05	-1.5e-05	-9e-06	-2e-06	4e-06	1.1e-05	-4.5e-05	-2.3e-05	-5.2e-05	-3.1e-05	-6.6e-05	4.1e-05	3.6e-05	1.8e-05	-2e-06	3e-06	0.00012	0.000165	0.000342	0.000632	0.000975	0.00137	0.00165
	580.783	NaN	2e-05	-2.6e-05	-1.9e-05	-2e-05	4.4e-05	1.7e-05	-3.3e-05	-3.8e-05	2.1e-05	2.8e-05	5e-06	1.6e-05	1.2e-05	3.3e-05	7.5e-05	-3.9e-05	1.3e-05	1.1e-05	7e-05	-6.6e-05	-5.6e-05	-4.5e-05	-3.4e-05	-2.3e-05	-1.2e-05	0	1.1e-05	2.4e-05	3.6e-05	4.9e-05	5e-06	1e-06	-4.4e-05	-3.8e-05	-3.2e-05	1.6e-05	4.4e-05	-4.4e-05	-2.5e-05	-2.1e-05	9.7e-05	0.000164	0.000385	0.000694	0.000981	0.00137	0.00166
	581.372	NaN	1e-06	-2e-06	8e-06	-2.8e-05	2.4e-05	1.8e-05	-4.5e-05	-4e-05	2.1e-05	-1.1e-05	3e-05	5e-05	2.9e-05	6.5e-05	5.5e-05	-3.8e-05	2e-05	-3.8e-05	7e-05	-5.9e-05	-5.4e-05	-4.9e-05	-4.3e-05	-3.8e-05	-3.3e-05	-2.7e-05	-2.1e-05	-1.5e-05	-8e-06	-2e-06	-6e-06	-1.4e-05	-6.3e-05	-3e-05	-5e-05	7e-06	-2e-06	-0.000107	-8.9e-05	6e-06	3.4e-05	0.000118	0.000351	0.000682	0.000959	0.00131	0.00161
	581.962	NaN	5.8e-05	-8e-06	-2e-05	-1.6e-05	-1.6e-05	4.8e-05	-1.2e-05	-4.2e-05	0.000108	6.4e-05	4.2e-05	3.8e-05	8.1e-05	8.1e-05	5.8e-05	-4.1e-05	2.6e-05	-4e-06	0.000139	3.3e-05	2.9e-05	2.5e-05	2e-05	1.5e-05	1.1e-05	6e-06	1e-06	-4e-06	-9e-06	-1.7e-05	-3.9e-05	-8e-06	-9.4e-05	1.3e-05	-2.5e-05	5.1e-05	1.5e-05	-1.6e-05	2e-05	6.9e-05	7.2e-05	0.00016	0.000335	0.000692	0.00102	0.00136	0.00163
	582.552	NaN	2.7e-05	2e-06	-2.8e-05	-6e-06	2e-06	1.3e-05	3.1e-05	-3e-05	7.8e-05	7.9e-05	7e-05	3e-05	4e-05	0.000165	0.000133	1.2e-05	7.1e-05	-2.1e-05	0.000112	5.7e-05	5.1e-05	4.4e-05	3.7e-05	3e-05	2.3e-05	1.5e-05	8e-06	0	-8e-06	-6e-06	3.6e-05	2.4e-05	-6.7e-05	2.3e-05	-2e-05	6.7e-05	4.3e-05	3e-06	1.6e-05	5.6e-05	8.5e-05	0.000201	0.000365	0.000684	0.00104	0.00138	0.00161
	583.141	NaN	-1.8e-05	1.3e-05	-4e-06	1.8e-05	-3e-06	1.7e-05	-9e-06	-7.5e-05	-2.5e-05	4.5e-05	6e-06	-4.1e-05	5.7e-05	0.000118	9.3e-05	7e-06	-1.5e-05	-7e-06	6.2e-05	1.5e-05	1.7e-05	1.8e-05	1.9e-05	2.1e-05	2.2e-05	2.4e-05	2.5e-05	2.7e-05	2.8e-05	2.4e-05	1.7e-05	-1e-06	-6.5e-05	-4.2e-05	-4.6e-05	3.7e-05	0	-7.2e-05	-2.8e-05	9e-06	8.3e-05	0.000172	0.000377	0.000658	0.00104	0.00134	0.0016
	583.731	NaN	3.2e-05	2.7e-05	-2.5e-05	-1.5e-05	-3.4e-05	-7.5e-05	-4.4e-05	-7.5e-05	-3.8e-05	1.8e-05	-9e-06	-7.7e-05	0.000106	0.000107	7.4e-05	-2e-05	-3.4e-05	-1.8e-05	1.4e-05	-5.6e-05	-4.7e-05	-3.9e-05	-3e-05	-2.1e-05	-1.2e-05	-2e-06	7e-06	1.7e-05	2.8e-05	1.1e-05	-3.4e-05	-6.7e-05	-5.8e-05	-3.7e-05	-5.3e-05	6e-06	2.6e-05	-8.2e-05	-7.3e-05	-2.8e-05	8.3e-05	0.000168	0.000375	0.00065	0.000989	0.00131	0.00158
	584.321	NaN	7.7e-05	1.1e-05	-4.5e-05	-5e-05	-9e-06	-3.8e-05	-4.4e-05	-4.6e-05	-4e-06	3e-06	-1.8e-05	-2.9e-05	4.5e-05	5.8e-05	3.1e-05	-6.8e-05	-1.9e-05	-1.2e-05	3e-05	-5.4e-05	-4.8e-05	-4.2e-05	-3.5e-05	-2.9e-05	-2.2e-05	-1.5e-05	-8e-06	-1e-06	6e-06	-2.1e-05	-4.5e-05	-9.4e-05	-6.7e-05	-3.2e-05	-6.5e-05	-4e-06	-2.3e-05	-5.7e-05	-5.3e-05	2.2e-05	6e-05	0.000162	0.000336	0.000668	0.00102	0.00135	0.00157
	584.91	NaN	9.5e-05	1e-06	-3.1e-05	-4e-05	-3e-05	6.4e-05	-9e-06	-8.8e-05	-4e-06	6.3e-05	3e-06	-9e-06	2.9e-05	8.5e-05	3.3e-05	-5.3e-05	-1.1e-05	2.9e-05	5.2e-05	3e-06	8e-06	1.2e-05	1.6e-05	2.1e-05	2.5e-05	3e-05	3.4e-05	3.9e-05	4.4e-05	-2e-06	-6.5e-05	-6.4e-05	-5.7e-05	-5.8e-05	-4.9e-05	1.3e-05	-3.1e-05	-4.7e-05	-2e-05	2e-05	2.6e-05	0.000149	0.000362	0.000642	0.00102	0.00141	0.00165
	585.5	NaN	9.3e-05	-2.2e-05	-5e-06	-2.8e-05	-5.2e-05	7e-06	-6e-05	-9e-05	-1.2e-05	1.6e-05	-6e-06	-1.7e-05	-2.3e-05	6.7e-05	5.8e-05	-5.2e-05	-4.4e-05	-6.2e-05	2.8e-05	-3.2e-05	-2.4e-05	-1.7e-05	-9e-06	-1e-06	7e-06	1.5e-05	2.4e-05	3.2e-05	4.2e-05	-1.6e-05	-4.6e-05	-5.9e-05	-4.5e-05	-3.5e-05	-6.1e-05	2e-05	-4e-06	-3.8e-05	-2.3e-05	2e-05	-1.1e-05	0.000127	0.00036	0.00061	0.000965	0.00137	0.00159
	586.09	NaN	6.8e-05	-2e-05	9e-06	-3.7e-05	-4e-05	-5.1e-05	-7.4e-05	-0.000104	-1.8e-05	-1.9e-05	3.4e-05	3.2e-05	-2.9e-05	-2e-06	6.4e-05	-5e-05	-0.000101	-7.7e-05	1.7e-05	-3.1e-05	-3.2e-05	-3.3e-05	-3.4e-05	-3.5e-05	-3.6e-05	-3.6e-05	-3.7e-05	-3.8e-05	-3.9e-05	-4.5e-05	2.2e-05	-0.000104	-8e-05	-7.6e-05	-7.5e-05	9e-06	1.9e-05	-1.5e-05	-3.3e-05	7.6e-05	4e-06	8.5e-05	0.000308	0.000554	0.000981	0.00138	0.00159
	586.68	NaN	5.5e-05	-1.9e-05	-1.8e-05	-4e-05	8e-06	-3.4e-05	-6e-05	-4.4e-05	6.5e-05	-1.5e-05	9.4e-05	6.2e-05	-3.2e-05	-1.3e-05	3.1e-05	0	-6.4e-05	-4.6e-05	3.3e-05	-3e-06	-6e-06	-9e-06	-1.2e-05	-1.5e-05	-1.8e-05	-2.1e-05	-2.5e-05	-2.8e-05	-3.2e-05	-3.2e-05	3.3e-05	-0.000104	-7.5e-05	-4.3e-05	-3e-05	7e-05	-5e-06	-1.1e-05	-3.8e-05	9.2e-05	2.9e-05	3.4e-05	0.0003	0.000581	0.001	0.00139	0.00161
	587.27	NaN	4.2e-05	-5.2e-05	-1.6e-05	1e-06	9e-06	-4.5e-05	-4.9e-05	-4.9e-05	2.6e-05	0	6e-05	2.2e-05	1.7e-05	6.4e-05	8.2e-05	-3.3e-05	-3.9e-05	-2.5e-05	8.2e-05	9e-06	1.1e-05	1.2e-05	1.3e-05	1.5e-05	1.6e-05	1.7e-05	1.9e-05	2e-05	2.2e-05	-2.6e-05	-3e-06	-9.9e-05	-4.2e-05	-3.4e-05	-6.3e-05	7e-05	-3e-06	-3.6e-05	-4.5e-05	9.2e-05	-2.1e-05	6.5e-05	0.000311	0.000637	0.001	0.00139	0.00158
	587.86	NaN	8.3e-05	-3.8e-05	-5.4e-05	-1.8e-05	1.2e-05	1e-06	-6.4e-05	-8.2e-05	1e-06	-3.7e-05	4e-06	2.5e-05	-9e-06	4.2e-05	5.3e-05	-4.7e-05	-3.5e-05	-1.4e-05	7.5e-05	-7e-06	1e-06	9e-06	1.8e-05	2.6e-05	3.5e-05	4.4e-05	5.3e-05	6.3e-05	7.3e-05	2e-06	1.2e-05	-0.000144	-8e-05	-3.2e-05	-3.1e-05	3e-05	-1e-05	-4.7e-05	-4.4e-05	8.6e-05	-3.9e-05	3.3e-05	0.000313	0.000646	0.00102	0.00138	0.00162
	588.45	NaN	1.7e-05	-1.3e-05	-1.1e-05	-1.7e-05	9e-06	-6.3e-05	-4.8e-05	-7.3e-05	2e-05	-3.5e-05	-6e-06	7.1e-05	-3.4e-05	2.1e-05	3.4e-05	-7.9e-05	-7e-05	-2.9e-05	3.6e-05	-6e-06	1e-06	8e-06	1.5e-05	2.2e-05	2.9e-05	3.7e-05	4.4e-05	5.2e-05	6e-05	-1.8e-05	4.9e-05	-0.000109	-6.7e-05	-7.9e-05	-8.3e-05	1.6e-05	-3.4e-05	-5.8e-05	-6.1e-05	0.000119	-3.9e-05	8.2e-05	0.000297	0.000641	0.00105	0.00137	0.00161
	589.039	NaN	3.2e-05	3.3e-05	-3.7e-05	-4.3e-05	2e-06	-4.5e-05	-3.9e-05	-3.5e-05	5.7e-05	1.3e-05	-3e-06	4.1e-05	3.9e-05	9e-05	2.3e-05	-7.4e-05	-8.6e-05	-4.4e-05	1.7e-05	-3.6e-05	-2.7e-05	-1.9e-05	-9e-06	0	9e-06	1.9e-05	2.9e-05	4e-05	5e-05	-5.4e-05	6.9e-05	-0.0001	-2.8e-05	-1.2e-05	-6.7e-05	3.9e-05	-9e-05	-4.6e-05	-5.5e-05	8.6e-05	1.5e-05	0.000131	0.000326	0.000651	0.00102	0.00132	0.00161
	589.629	NaN	6.2e-05	0	-2.5e-05	-4.1e-05	-1.2e-05	-3.1e-05	-6.8e-05	-7.7e-05	4.3e-05	3.5e-05	1.2e-05	-1.3e-05	8.2e-05	3.9e-05	4.3e-05	-2.5e-05	-8.3e-05	-9.5e-05	2e-05	-9e-06	-5e-06	-1e-06	3e-06	7e-06	1.2e-05	1.6e-05	2.1e-05	2.5e-05	3e-05	-3.3e-05	1.9e-05	-9.1e-05	-3.6e-05	1.2e-05	-7e-05	5.3e-05	-5.9e-05	-4.7e-05	-0.000103	0.000145	2.1e-05	0.000159	0.000359	0.000646	0.00103	0.00131	0.00156
	590.219	NaN	3.9e-05	2e-06	1e-06	-4.4e-05	4e-06	3.4e-05	-8.6e-05	-9.7e-05	2.8e-05	5.4e-05	1.1e-05	1.2e-05	0.000105	0.000116	3.4e-05	1.3e-05	6e-06	-2.1e-05	6.1e-05	2.7e-05	2.3e-05	1.9e-05	1.5e-05	1.1e-05	7e-06	3e-06	-1e-06	-5e-06	-1e-05	-6.6e-05	1.7e-05	-8.4e-05	-2e-05	-1.7e-05	-4.8e-05	2.6e-05	-6.7e-05	-5.7e-05	-0.00013	0.000136	7.5e-05	0.000212	0.000366	0.000638	0.00101	0.00128	0.00161
	590.81	NaN	2.5e-05	-2e-05	1.7e-05	-1.4e-05	-1.2e-05	-3e-06	-0.000115	-0.00012	-3.8e-05	1.3e-05	-1.8e-05	1.2e-05	0.000109	0.000125	-1.4e-05	-4.2e-05	2.2e-05	-3.6e-05	5.8e-05	-2.5e-05	-2.2e-05	-1.9e-05	-1.6e-05	-1.2e-05	-9e-06	-5e-06	-2e-06	2e-06	6e-06	-2.2e-05	1.1e-05	-7.3e-05	-3e-06	-4.6e-05	-2.4e-05	-1.4e-05	-8.6e-05	-9.4e-05	-0.000161	0.000103	6.6e-05	0.000175	0.000357	0.000622	0.000951	0.00127	0.00162
	591.4	NaN	2.3e-05	-2.3e-05	3.3e-05	-1.1e-05	-2.8e-05	-2e-06	-6.6e-05	-0.000118	1.5e-05	3.4e-05	2.1e-05	-5e-06	0.00011	9.6e-05	-2.9e-05	-1.5e-05	-3.4e-05	-2.6e-05	4e-05	-1.3e-05	-7e-06	-1e-06	5e-06	1.1e-05	1.7e-05	2.3e-05	3e-05	3.6e-05	4.3e-05	-1.6e-05	5.1e-05	-5.1e-05	3.1e-05	-1e-05	1e-05	-2.5e-05	-6.5e-05	-3e-05	-7.9e-05	9e-05	8.7e-05	0.000183	0.000371	0.000665	0.001	0.00133	0.00158
	591.99	NaN	6.9e-05	1.7e-05	-4.3e-05	-5.9e-05	-3e-06	-1.4e-05	-2.2e-05	-0.000101	5e-06	5.4e-05	-4.2e-05	-2.2e-05	6.7e-05	6.4e-05	1.1e-05	-5e-05	-1.8e-05	-4.5e-05	2.2e-05	-6e-05	-5.2e-05	-4.4e-05	-3.5e-05	-2.7e-05	-1.8e-05	-9e-06	0	9e-06	1.9e-05	-7e-06	2.7e-05	-2.8e-05	-1.6e-05	-7.9e-05	-4e-06	-2.9e-05	-9.4e-05	-5e-05	-8.5e-05	0.000135	9.3e-05	0.00015	0.000366	0.000669	0.000971	0.00134	0.00158
	592.58	NaN	5.1e-05	-7e-06	-6e-06	-3.8e-05	-1.1e-05	5e-06	-3e-05	-0.000107	8e-06	-8e-06	2.1e-05	1.5e-05	8.2e-05	7.5e-05	2.2e-05	-3.5e-05	-3.2e-05	-3.2e-05	3.6e-05	-7.2e-05	-6.2e-05	-5.1e-05	-4.1e-05	-3e-05	-2e-05	-9e-06	3e-06	1.4e-05	2.7e-05	-2.8e-05	1.9e-05	-6.2e-05	-6.4e-05	-7e-05	-1.6e-05	-5.3e-05	-5.5e-05	4e-06	-9.8e-05	0.00012	5.3e-05	0.000183	0.000354	0.000646	0.00098	0.00133	0.00158
	593.17	NaN	2.9e-05	8e-06	-1.3e-05	-2.4e-05	-1.4e-05	-2.1e-05	3e-06	-5.6e-05	4.4e-05	-4e-06	8.9e-05	4.3e-05	9.2e-05	7.1e-05	1.8e-05	1e-05	0	2.4e-05	9.9e-05	-3.2e-05	-2.2e-05	-1.3e-05	-3e-06	7e-06	1.6e-05	2.7e-05	3.7e-05	4.8e-05	6e-05	-6.6e-05	2.6e-05	-4.8e-05	-3e-06	7e-06	-9e-06	-4e-06	3e-06	2e-05	-4e-06	0.000106	3.9e-05	0.000193	0.000388	0.000642	0.00102	0.00142	0.00161
	593.76	NaN	5.2e-05	-1.3e-05	-4.1e-05	-8e-06	-1.3e-05	-3.8e-05	-3e-05	-6.8e-05	2.8e-05	3e-05	3.5e-05	3.8e-05	2.3e-05	1.5e-05	1e-05	-3.1e-05	-2e-05	1.8e-05	0.000123	-2e-06	-5e-06	-7e-06	-1e-05	-1.3e-05	-1.5e-05	-1.8e-05	-2.1e-05	-2.4e-05	-2.7e-05	-0.000104	-1e-05	-5.9e-05	8.5e-05	-5.2e-05	-7e-06	3e-06	-1.1e-05	-5.6e-05	-3.3e-05	0.0001	1.6e-05	0.0001	0.00033	0.000591	0.00107	0.00143	0.00158
	594.35	NaN	8.1e-05	-4e-06	-5.7e-05	-2e-05	-2.6e-05	-1.6e-05	-1e-05	-9.5e-05	-8e-06	1.8e-05	1.7e-05	-3.4e-05	-3e-06	3.1e-05	5e-06	-8.2e-05	-5.2e-05	8e-06	0.000124	1e-06	-1e-06	-3e-06	-5e-06	-7e-06	-9e-06	-1.2e-05	-1.4e-05	-1.6e-05	-1.8e-05	-3.8e-05	-1.7e-05	-3e-06	3e-05	-7.3e-05	-3e-06	1.3e-05	-2.8e-05	-3.4e-05	-6.4e-05	7.2e-05	1.2e-05	7.2e-05	0.000285	0.000546	0.00101	0.00138	0.00152
	594.941	NaN	5.6e-05	1.3e-05	3e-06	-4.4e-05	-4.5e-05	-1.4e-05	-3.9e-05	-7.1e-05	3.1e-05	4.1e-05	3.8e-05	-1.8e-05	3.4e-05	6.3e-05	3.4e-05	-4.4e-05	-2.2e-05	-3e-05	8e-05	-1.6e-05	-1.1e-05	-6e-06	-1e-06	5e-06	1e-05	1.5e-05	2.1e-05	2.7e-05	2.8e-05	-3.2e-05	7e-06	-2.1e-05	-1.9e-05	-6.2e-05	-4.2e-05	-1.8e-05	-2.4e-05	-2.6e-05	-9.2e-05	7.1e-05	2.1e-05	9.1e-05	0.000291	0.00062	0.00101	0.00135	0.00156
	595.531	NaN	7.3e-05	2.5e-05	5e-06	-6.3e-05	-5.5e-05	6e-06	-4.2e-05	-3.6e-05	3.1e-05	3.8e-05	5.2e-05	-1e-06	9.6e-05	8.2e-05	1.3e-05	-8.5e-05	-2.3e-05	-8e-06	5.1e-05	-1.8e-05	-1.5e-05	-1.3e-05	-1e-05	-7e-06	-5e-06	-2e-06	1e-06	4e-06	-1e-06	-2.5e-05	7e-06	-4.5e-05	-2.6e-05	-2.4e-05	-3e-06	-7e-06	-7.8e-05	-4.6e-05	-8.4e-05	5.1e-05	3.2e-05	0.000113	0.000333	0.000679	0.00103	0.00139	0.00158
	596.121	NaN	8.6e-05	7e-06	7e-06	-7.3e-05	-4.9e-05	1.5e-05	-5e-06	-5.3e-05	-3e-06	-5.1e-05	-1.2e-05	-1.8e-05	8.4e-05	6.9e-05	-2.8e-05	-9.6e-05	-4.5e-05	-1.8e-05	2.2e-05	-8e-06	-4e-06	1e-06	5e-06	1e-05	1.4e-05	1.9e-05	2.4e-05	3e-05	1.1e-05	-5.7e-05	-2.3e-05	-6e-05	-1.7e-05	-3e-05	-1.4e-05	-3.5e-05	-0.000103	-6.2e-05	-9.2e-05	7e-06	4.5e-05	7e-05	0.000307	0.000621	0.000974	0.00137	0.00158
	596.712	NaN	3.8e-05	-2.5e-05	-9e-06	-3.3e-05	1.2e-05	-4e-06	3.2e-05	-6e-06	2.9e-05	5e-06	3.1e-05	1.2e-05	3.2e-05	6.1e-05	2.8e-05	-4.3e-05	-2.6e-05	-2.8e-05	-2.1e-05	-2.4e-05	-1.7e-05	-9e-06	-2e-06	6e-06	1.3e-05	2.1e-05	2.9e-05	3.7e-05	1.4e-05	-3.2e-05	-1.2e-05	-1.9e-05	-3.2e-05	-6e-06	-3.6e-05	-2e-06	-5.8e-05	1.9e-05	2.2e-05	4.7e-05	6.8e-05	7.5e-05	0.000377	0.000632	0.000962	0.00136	0.00158
	597.302	NaN	4.1e-05	-5.9e-05	-2.3e-05	0	2.2e-05	-1e-06	1e-05	-3.4e-05	-2.5e-05	2e-06	6.7e-05	-4e-06	3.7e-05	8.7e-05	8.6e-05	-1.9e-05	-5.8e-05	1e-06	1.8e-05	7e-06	1.5e-05	2.2e-05	2.9e-05	3.7e-05	4.4e-05	5.2e-05	6e-05	6.9e-05	3.8e-05	-1.5e-05	-5.6e-05	-3.5e-05	2.9e-05	-6e-06	-3e-05	1.2e-05	-2.7e-05	6.2e-05	3.1e-05	4.6e-05	9.1e-05	0.000123	0.000317	0.000651	0.000986	0.00136	0.00157
	597.892	NaN	7.3e-05	-4e-05	-2e-05	-3.4e-05	4e-06	3.4e-05	4e-06	-2.2e-05	2.4e-05	-3e-06	4.9e-05	-1.8e-05	4.1e-05	6.7e-05	8e-05	2e-06	-3.1e-05	-3e-05	7.8e-05	3.7e-05	3.8e-05	4e-05	4.1e-05	4.3e-05	4.4e-05	4.6e-05	4.8e-05	5e-05	2.9e-05	2.5e-05	-7.3e-05	-3.5e-05	5e-06	-1.9e-05	-1e-05	4e-06	3.3e-05	5.3e-05	3.7e-05	5.2e-05	3.9e-05	0.000107	0.000262	0.000629	0.00104	0.0014	0.0016
	598.483	NaN	6.7e-05	6e-06	-1.8e-05	-6.8e-05	1.3e-05	6.6e-05	-1.9e-05	-2.4e-05	4.3e-05	5e-05	5.1e-05	4e-05	3.1e-05	2.8e-05	7.9e-05	1.4e-05	-4.3e-05	-1.8e-05	7.9e-05	3.6e-05	4.1e-05	4.7e-05	5.2e-05	5.7e-05	6.3e-05	6.9e-05	7.5e-05	8.1e-05	5.8e-05	4.1e-05	-5.9e-05	2.1e-05	-2.5e-05	1.6e-05	7.4e-05	4.5e-05	4.2e-05	2e-05	6.7e-05	6.3e-05	-1e-05	0.000153	0.000295	0.000616	0.00106	0.00143	0.00161
	599.073	NaN	5.5e-05	-7e-06	-3.4e-05	-3.7e-05	1.1e-05	1e-05	-4.2e-05	-7.9e-05	3.6e-05	-1.4e-05	7.7e-05	8.4e-05	2.9e-05	4.4e-05	0.000108	-6e-06	-4.9e-05	-7e-06	7.8e-05	4.3e-05	4.6e-05	4.9e-05	5.2e-05	5.5e-05	5.9e-05	6.2e-05	6.5e-05	6.9e-05	5e-05	1.6e-05	7e-06	1.2e-05	8e-06	1.4e-05	6.3e-05	2e-05	0	1.4e-05	3.4e-05	2.5e-05	9.4e-05	0.000152	0.000351	0.000637	0.00107	0.00143	0.00159
	599.664	NaN	2.7e-05	-2.7e-05	-2e-06	1.7e-05	-2.5e-05	-2e-06	-5.1e-05	-8.4e-05	2.7e-05	-4.1e-05	2.5e-05	4.7e-05	2.8e-05	3.8e-05	5e-05	-8e-06	3.3e-05	-4e-05	6.3e-05	3.2e-05	3.3e-05	3.5e-05	3.6e-05	3.8e-05	3.9e-05	4.1e-05	4.3e-05	4.4e-05	3.2e-05	3.1e-05	1.7e-05	3e-06	7e-06	-7e-06	6e-05	-1e-05	-3.8e-05	-2.6e-05	4e-06	3.5e-05	0.000105	0.000121	0.000303	0.000653	0.00104	0.00138	0.00157
	600.254	NaN	6.2e-05	-1.8e-05	-1.1e-05	-5.4e-05	6e-06	2.7e-05	-2.9e-05	-9.8e-05	1e-06	-1e-05	2.2e-05	1.5e-05	2.3e-05	4.9e-05	7.4e-05	-8e-06	4.6e-05	-2e-06	3.3e-05	-1.7e-05	-1.7e-05	-1.7e-05	-1.6e-05	-1.6e-05	-1.6e-05	-1.5e-05	-1.5e-05	-1.5e-05	3e-06	3.2e-05	-1.8e-05	-5.3e-05	-1.5e-05	1e-05	7.7e-05	3.4e-05	-1.2e-05	-3.4e-05	4e-05	-9e-06	6.3e-05	0.00013	0.000314	0.000625	0.00103	0.00136	0.0016
	600.845	NaN	5.7e-05	-3.4e-05	-1.1e-05	-5e-05	2.7e-05	3.2e-05	-5.1e-05	-0.000106	-1e-05	1.2e-05	9e-06	5e-06	7.5e-05	3.8e-05	3.6e-05	-1e-06	5.5e-05	-1.5e-05	6.1e-05	-3.3e-05	-2.8e-05	-2.4e-05	-1.9e-05	-1.4e-05	-1e-05	-5e-06	0	6e-06	-2.4e-05	2.6e-05	-4.7e-05	-4.3e-05	1.9e-05	2.5e-05	5.4e-05	-7e-06	-4.7e-05	-4.6e-05	9e-06	-1.7e-05	9.8e-05	0.000163	0.000306	0.000641	0.00103	0.00136	0.00152
	601.435	NaN	6.2e-05	-1.4e-05	-2.9e-05	-2.4e-05	-7e-06	2.2e-05	-4.6e-05	-7.6e-05	-1.8e-05	-7e-06	-7e-06	1.5e-05	6.2e-05	6.1e-05	0.0001	3.4e-05	4e-06	-1.3e-05	7.6e-05	0	7e-06	1.4e-05	2.1e-05	2.8e-05	3.5e-05	4.3e-05	5.1e-05	5.9e-05	9e-06	7.1e-05	-1.4e-05	-3.1e-05	2e-06	-9e-06	3.6e-05	-4.2e-05	-3.8e-05	-5.6e-05	-2e-06	2.7e-05	9.3e-05	0.00015	0.000316	0.000601	0.00103	0.00137	0.00153
	602.026	NaN	7.2e-05	3e-06	-1.9e-05	-5e-05	-3.2e-05	-1e-06	-1.2e-05	-3.6e-05	1e-05	3.8e-05	5.3e-05	3.2e-05	-1e-06	1.9e-05	0.000108	7e-06	2.1e-05	8e-06	8.9e-05	1.7e-05	2.5e-05	3.4e-05	4.2e-05	5.1e-05	6e-05	6.9e-05	7.9e-05	8.9e-05	2.8e-05	7.8e-05	-6.5e-05	-3e-06	-1.5e-05	-3e-06	5.1e-05	3.5e-05	3e-06	-6e-06	9e-05	-1.3e-05	2.4e-05	0.000122	0.000314	0.000642	0.00105	0.00135	0.00156
	602.617	NaN	6.3e-05	-1.9e-05	6e-06	-4.5e-05	-3.6e-05	-1.9e-05	-4.3e-05	-8.6e-05	-2.6e-05	1.2e-05	7e-05	4.3e-05	-3.5e-05	-4.6e-05	2.9e-05	-7e-05	-4.3e-05	-1.9e-05	5.6e-05	-3.9e-05	-3.3e-05	-2.7e-05	-2.1e-05	-1.5e-05	-9e-06	-3e-06	4e-06	1e-05	-1.9e-05	7.7e-05	-9e-05	-1e-05	-3.9e-05	-3e-05	5.8e-05	1.1e-05	2.7e-05	3.1e-05	0.000111	2e-05	-5.6e-05	8.1e-05	0.000268	0.000639	0.00107	0.00136	0.00156
	603.207	NaN	6.3e-05	-3.9e-05	-2.3e-05	-2.4e-05	-1.6e-05	-3.1e-05	-2.3e-05	-4.9e-05	-1.7e-05	-1.1e-05	5.1e-05	4.4e-05	-6.8e-05	-3.2e-05	4.3e-05	-5.7e-05	-9.5e-05	-3.1e-05	4.9e-05	-5.5e-05	-5e-05	-4.4e-05	-3.9e-05	-3.4e-05	-2.8e-05	-2.2e-05	-1.6e-05	-1e-05	-4.9e-05	5.8e-05	-7.7e-05	-3.3e-05	-6.9e-05	-7.9e-05	2e-05	-7e-06	3.5e-05	-1e-06	0.000142	1.6e-05	-1.1e-05	0.000134	0.000301	0.000651	0.00107	0.00138	0.00157
	603.798	NaN	8.2e-05	3e-05	-6.2e-05	-4.9e-05	-3.9e-05	-4e-05	-2.6e-05	-3.7e-05	1.2e-05	2e-06	8.8e-05	7.7e-05	-3.2e-05	-1.4e-05	5.1e-05	-3.1e-05	-9e-05	-3.3e-05	6.3e-05	-2.3e-05	-1.7e-05	-1.2e-05	-7e-06	-1e-06	4e-06	1e-05	1.6e-05	2.2e-05	-3.8e-05	7.5e-05	-9e-05	-2.4e-05	-8.6e-05	-4.7e-05	1.6e-05	-3e-06	1.7e-05	1.4e-05	0.000151	-8.1e-05	5e-06	0.000128	0.000277	0.000622	0.00106	0.00138	0.00156
	604.389	NaN	0.000103	6e-06	-4.3e-05	-7e-05	-4.3e-05	-2.3e-05	-2.7e-05	-7.4e-05	3.4e-05	9e-06	5.7e-05	3.8e-05	-1.5e-05	2.6e-05	4.3e-05	-2.9e-05	-8.1e-05	-5.3e-05	2.3e-05	-2e-05	-1.4e-05	-9e-06	-4e-06	2e-06	7e-06	1.3e-05	1.9e-05	2.5e-05	-4.3e-05	5.8e-05	-9.5e-05	-6.3e-05	-9e-05	-2.6e-05	-1.8e-05	-2.1e-05	-1.1e-05	2.7e-05	0.000153	-9.1e-05	4.9e-05	0.000125	0.000263	0.000609	0.00111	0.00138	0.00154
	604.979	NaN	0.0001	-2.5e-05	-3.6e-05	-6.5e-05	-2.1e-05	-1.8e-05	-5.7e-05	-9.8e-05	7e-06	1.8e-05	3.4e-05	5.8e-05	3e-05	5.5e-05	1.7e-05	-2e-06	-5.3e-05	4e-06	9.5e-05	-2.8e-05	-2.2e-05	-1.6e-05	-9e-06	-3e-06	4e-06	1e-05	1.7e-05	2.5e-05	-5e-06	4.9e-05	-8.6e-05	-6.1e-05	-3.7e-05	-1.2e-05	-1.5e-05	1e-06	-2.5e-05	-2.4e-05	8.8e-05	-0.000101	6.6e-05	0.000146	0.000337	0.000653	0.00106	0.00138	0.00153
	605.57	NaN	7.3e-05	-2.1e-05	-2.9e-05	-4.9e-05	-1.6e-05	-3.9e-05	-4.8e-05	-5.1e-05	-4e-06	2.3e-05	2.8e-05	6.1e-05	1.6e-05	-2.1e-05	5e-06	-3.7e-05	-7e-05	0	0.000124	-3e-06	1e-06	4e-06	7e-06	1.1e-05	1.4e-05	1.8e-05	2.2e-05	2.6e-05	-8e-06	3.1e-05	-0.000105	-5.1e-05	-4.4e-05	-3.8e-05	-6e-06	-5.3e-05	-3.8e-05	-1.9e-05	8.4e-05	-3e-06	1e-05	9.8e-05	0.00031	0.000648	0.00104	0.00132	0.00153
	606.161	NaN	0.000104	-7e-06	-4.2e-05	-7.8e-05	-4.2e-05	-4.9e-05	-2.2e-05	-5.6e-05	2.6e-05	1.7e-05	6.2e-05	6.8e-05	4.8e-05	1.8e-05	2.3e-05	-6.4e-05	-9e-05	-1.3e-05	6.5e-05	2.1e-05	2.6e-05	3.2e-05	3.8e-05	4.4e-05	5e-05	5.6e-05	6.3e-05	6.9e-05	-1.7e-05	6.2e-05	-7.5e-05	-2.4e-05	-6.7e-05	1.1e-05	3.9e-05	-3.1e-05	-2.3e-05	-5e-05	0.000133	-3.2e-05	-4e-06	7.9e-05	0.00028	0.000641	0.00106	0.00136	0.00154
	606.752	NaN	0.000128	6e-06	-5.5e-05	-7.7e-05	-5.7e-05	-3.2e-05	-7e-05	-5.1e-05	3.8e-05	-6e-06	3.8e-05	5.8e-05	4.1e-05	3.5e-05	4.6e-05	-3.4e-05	-8.9e-05	-2e-05	4.2e-05	3.3e-05	4.6e-05	5.9e-05	7.2e-05	8.6e-05	9.9e-05	0.000114	0.000128	0.000143	2.2e-05	4.6e-05	-6.6e-05	-1.2e-05	-8.1e-05	2.5e-05	4.1e-05	5e-06	3e-06	-1.7e-05	0.000215	-0.000117	3.3e-05	0.000113	0.000266	0.000626	0.0011	0.00135	0.00147
	607.343	NaN	7.5e-05	4e-05	-5e-05	-5e-05	-2.6e-05	3.3e-05	-6e-06	-3.9e-05	2.7e-05	6.3e-05	3.1e-05	1.9e-05	6.7e-05	9e-05	7.5e-05	2.1e-05	-2.3e-05	7e-06	2.5e-05	-2.3e-05	-1.3e-05	-2e-06	8e-06	1.9e-05	3e-05	4.1e-05	5.3e-05	6.4e-05	-4.2e-05	4.2e-05	-8.8e-05	-1e-05	-3.1e-05	-1e-06	4e-05	7e-06	0	-1.8e-05	0.000198	-4.1e-05	9.5e-05	0.000116	0.000301	0.000637	0.00106	0.00137	0.00152
	607.934	NaN	7.1e-05	1.1e-05	-6.2e-05	-3.9e-05	1e-05	2.9e-05	-4.9e-05	-6.4e-05	5.7e-05	6.7e-05	6.7e-05	5.2e-05	9.6e-05	9.4e-05	5.8e-05	8e-06	-3.3e-05	-2.9e-05	1.3e-05	2.2e-05	2.9e-05	3.5e-05	4.2e-05	4.9e-05	5.6e-05	6.4e-05	7.2e-05	7.9e-05	-2.7e-05	1.8e-05	-7.8e-05	9e-06	2.1e-05	4.2e-05	7.8e-05	3.3e-05	1.7e-05	-5.9e-05	0.000224	-3.3e-05	9.9e-05	0.000173	0.000343	0.000662	0.00109	0.0014	0.00155
	608.525	NaN	6.8e-05	2.8e-05	-3.4e-05	-6.2e-05	-4.2e-05	-7.3e-05	-9.1e-05	-3.9e-05	1.7e-05	2e-06	0	-1.3e-05	3.2e-05	6.1e-05	3.1e-05	-6.4e-05	-8.7e-05	-2.4e-05	2.6e-05	-3e-06	6e-06	1.6e-05	2.6e-05	3.6e-05	4.6e-05	5.7e-05	6.8e-05	7.9e-05	-3.2e-05	-1.7e-05	-8.7e-05	-5.6e-05	-8.5e-05	0	8e-06	1.4e-05	1.8e-05	-5.7e-05	0.000248	-5.6e-05	2.2e-05	0.000112	0.000265	0.00061	0.00105	0.00136	0.00149
	609.116	NaN	6.8e-05	1e-06	-3e-06	-6.3e-05	-5.7e-05	-7.6e-05	-9e-05	-5.7e-05	-8e-06	-2e-05	1.1e-05	-1.3e-05	-1.1e-05	5.4e-05	5.9e-05	-6.8e-05	-0.0001	-4e-05	4.8e-05	-4e-06	6e-06	1.6e-05	2.7e-05	3.8e-05	4.8e-05	6e-05	7.1e-05	7.4e-05	-4.5e-05	-2.3e-05	-0.000102	-6.7e-05	-0.000108	-4.5e-05	-1.8e-05	-5.3e-05	-8e-06	-6e-05	0.000167	-6.9e-05	-9e-06	6.4e-05	0.000261	0.000622	0.00105	0.00136	0.00146
	609.707	NaN	5.2e-05	1.5e-05	-7e-06	-5.6e-05	-2.4e-05	-1.6e-05	-6.9e-05	-3.1e-05	3.4e-05	-8e-06	5.4e-05	1.9e-05	4e-05	7.5e-05	7.8e-05	-6.4e-05	-9.1e-05	-8e-06	7.3e-05	5e-06	1.7e-05	2.9e-05	4.2e-05	5.4e-05	6.7e-05	8e-05	9.4e-05	8.9e-05	-4.4e-05	-2.8e-05	-7.8e-05	-4e-05	-8.6e-05	-1.1e-05	-1e-06	-3e-05	-3e-06	-4.9e-05	0.0002	-2.2e-05	3.6e-05	8.9e-05	0.000312	0.000641	0.00108	0.00131	0.00152
	610.298	NaN	7.8e-05	-8e-06	-3.4e-05	-5.8e-05	-8e-06	-1.3e-05	-8.3e-05	-3e-05	3.4e-05	1.4e-05	5.5e-05	-1e-06	2e-05	8.5e-05	0.000132	1e-06	-5.1e-05	3.1e-05	8.8e-05	7e-06	2.2e-05	3.6e-05	5.2e-05	6.7e-05	8.2e-05	9.9e-05	0.000115	0.0001	-3.7e-05	-1e-06	-4.1e-05	-3.8e-05	-4e-05	1.6e-05	3.1e-05	-1.4e-05	3e-06	-7.7e-05	0.000204	8e-06	4.7e-05	9.2e-05	0.000309	0.000625	0.00106	0.00134	0.00157
	610.889	NaN	8.8e-05	-4e-06	-3e-05	-6.9e-05	-3e-05	-2e-05	-5.3e-05	-3.1e-05	4.2e-05	1.1e-05	3.9e-05	4.3e-05	3.8e-05	9.2e-05	0.000128	2e-05	-3.1e-05	9e-06	5.8e-05	6e-06	1.7e-05	2.8e-05	4e-05	5.1e-05	6.2e-05	7.5e-05	8.7e-05	7.1e-05	9e-06	1.6e-05	-2e-05	-4.6e-05	-1e-06	3e-06	1.3e-05	2.4e-05	5e-06	-5.3e-05	0.000131	-2.4e-05	1.5e-05	9.4e-05	0.000291	0.000654	0.0011	0.00137	0.00158
	611.48	NaN	5.3e-05	2.7e-05	7e-06	-6.2e-05	-5.4e-05	-1e-05	-3.1e-05	-5.9e-05	2.6e-05	1.8e-05	5.1e-05	5e-05	4.2e-05	0.000106	7.2e-05	-7e-06	2e-06	4.2e-05	8e-05	0	1e-05	2.1e-05	3.2e-05	4.3e-05	5.4e-05	6.6e-05	7.8e-05	5.8e-05	2e-05	1.4e-05	-4e-05	-4.2e-05	3e-06	-1e-05	4.2e-05	1e-06	-1.4e-05	-3.7e-05	0.000137	-4e-06	5.1e-05	0.000129	0.000281	0.000676	0.00105	0.00134	0.0016
	612.071	NaN	4.9e-05	-1e-05	7e-06	-3.8e-05	-2.8e-05	2.1e-05	-2.7e-05	-5.8e-05	2.6e-05	3.3e-05	3e-05	1e-05	3.6e-05	7.4e-05	4.7e-05	1.4e-05	9e-06	1e-05	4.7e-05	-1.6e-05	-1e-05	-4e-06	2e-06	9e-06	1.5e-05	2.2e-05	2.9e-05	1e-05	-3e-06	-4.2e-05	-6.7e-05	-1.5e-05	-7e-06	2.7e-05	3.4e-05	-5.6e-05	-2.7e-05	-8.2e-05	0.000126	6.5e-05	8.3e-05	0.000133	0.0003	0.000658	0.00103	0.00136	0.00159
	612.662	NaN	3.7e-05	-2.5e-05	-1.4e-05	5e-06	-6e-06	2.8e-05	-6.2e-05	-8.4e-05	0	2.8e-05	2.6e-05	2.3e-05	5.4e-05	0.00013	0.000105	1.9e-05	3e-06	-1.8e-05	1.2e-05	-7e-06	1e-06	8e-06	1.6e-05	2.4e-05	3.2e-05	4.1e-05	4.9e-05	1.4e-05	-3e-06	-4.5e-05	-3.9e-05	1e-06	-1.9e-05	3.3e-05	1.9e-05	-4.1e-05	-2.9e-05	-8.6e-05	0.000121	6.4e-05	5.7e-05	0.000106	0.000326	0.000698	0.00107	0.00135	0.00161
	613.253	NaN	3e-05	-3.1e-05	-4e-05	1.7e-05	2.1e-05	1.3e-05	-5.7e-05	-4.6e-05	1.6e-05	4.1e-05	4.5e-05	2e-05	4.1e-05	8.7e-05	9.4e-05	-2.9e-05	-6e-06	-1.6e-05	5e-05	5.3e-05	5.8e-05	6.2e-05	6.7e-05	7.2e-05	7.7e-05	8.2e-05	8.8e-05	4.1e-05	2.1e-05	-5.9e-05	-5.9e-05	-2.7e-05	-4e-06	2.5e-05	1.4e-05	8e-06	-6e-06	9e-06	0.000151	2.6e-05	3.5e-05	0.00012	0.000342	0.000703	0.00109	0.00131	0.00163
	613.844	NaN	3.9e-05	-3.1e-05	-4.5e-05	-1e-05	2.9e-05	3e-06	-3.2e-05	-8e-06	4e-05	-1e-05	1.2e-05	-2e-06	3.2e-05	5.2e-05	4.1e-05	-2.5e-05	1.5e-05	3.2e-05	7.3e-05	2.3e-05	2.5e-05	2.7e-05	2.9e-05	3.2e-05	3.4e-05	3.6e-05	3.9e-05	8e-06	6e-06	-0.00013	1.1e-05	-2.2e-05	2.9e-05	6.5e-05	2.9e-05	-1e-05	5e-06	-2.4e-05	0.000103	3.2e-05	4.9e-05	0.000163	0.000348	0.000705	0.00111	0.00134	0.00162
	614.435	NaN	4.7e-05	-1.1e-05	-3.1e-05	-1.5e-05	8e-06	5e-05	-1.2e-05	-4e-05	7e-06	5e-06	1.2e-05	-8e-06	4.9e-05	7.9e-05	7e-05	-2.1e-05	-2.7e-05	-3e-06	8.6e-05	1.4e-05	1.3e-05	1.2e-05	1.1e-05	9e-06	8e-06	7e-06	5e-06	-4e-06	-2.2e-05	-0.0001	8e-06	1.2e-05	1.2e-05	5.1e-05	2.9e-05	5e-06	6e-06	-8e-05	5.1e-05	-3.6e-05	-2.7e-05	0.000122	0.000249	0.000674	0.00107	0.00135	0.00159
	615.027	NaN	2.8e-05	-5e-06	-1.7e-05	-2.5e-05	2.9e-05	5.3e-05	-1.6e-05	-2.4e-05	2.9e-05	-1.2e-05	2.3e-05	2.6e-05	3.8e-05	6.3e-05	6.4e-05	-3.4e-05	-4.2e-05	-2.1e-05	3.6e-05	3.3e-05	3.6e-05	3.9e-05	4.2e-05	4.5e-05	4.9e-05	5.2e-05	5.5e-05	7e-06	-1.2e-05	-7.6e-05	-4e-05	-9e-06	1.6e-05	1.3e-05	-4.1e-05	3.7e-05	3e-06	-5.6e-05	4.3e-05	-3e-06	3.6e-05	0.000191	0.000258	0.000694	0.00102	0.00132	0.00159
	615.618	NaN	2.3e-05	-3e-06	-2.4e-05	-3.7e-05	4e-05	2.9e-05	-1.3e-05	-9e-06	7.3e-05	7.9e-05	7.7e-05	2.7e-05	4.4e-05	7.8e-05	0.000107	-2e-06	-1e-05	2.3e-05	3.7e-05	6e-06	1.2e-05	1.7e-05	2.4e-05	3e-05	3.6e-05	4.3e-05	4.9e-05	2.1e-05	2.1e-05	-5.1e-05	-6.7e-05	-3e-06	4.9e-05	8.8e-05	2.1e-05	3.4e-05	4.2e-05	-2e-06	9.5e-05	3.1e-05	4.9e-05	0.000192	0.0003	0.000699	0.0011	0.00137	0.00163
	616.209	NaN	1.4e-05	-1.3e-05	-2.1e-05	-1.4e-05	3.1e-05	2.2e-05	-1.1e-05	-3.6e-05	3.9e-05	6e-05	1.3e-05	2e-06	9.5e-05	0.000145	0.000107	8e-06	2.3e-05	4.1e-05	4.5e-05	9e-06	1.5e-05	2e-05	2.6e-05	3.2e-05	3.8e-05	4.4e-05	5.1e-05	-2.3e-05	3.7e-05	-4.3e-05	-3.1e-05	7e-06	3.2e-05	5.5e-05	4.3e-05	1.4e-05	2.7e-05	4e-06	6.7e-05	4.9e-05	2.6e-05	0.000169	0.00028	0.00065	0.00107	0.00138	0.00162
	616.801	NaN	-2.4e-05	-9e-06	3.3e-05	1.3e-05	0	1.6e-05	-2.6e-05	-4.7e-05	3.6e-05	3.1e-05	-4.3e-05	-8e-06	0.000113	0.000115	6.5e-05	3.1e-05	4.3e-05	2e-05	1e-05	-4.3e-05	-3.5e-05	-2.7e-05	-1.9e-05	-1.1e-05	-2e-06	6e-06	1.5e-05	-7e-06	-4.5e-05	-9.2e-05	-1.2e-05	2e-05	6e-06	4.9e-05	2.8e-05	-0.000124	-9e-06	-2.6e-05	3.1e-05	0.000107	1.4e-05	0.000144	0.000332	0.000635	0.000992	0.00135	0.0016
	617.392	NaN	1.2e-05	1e-06	-4e-06	0	-4e-06	1.1e-05	-3.7e-05	-4.5e-05	2.1e-05	3.5e-05	-2.6e-05	-2.7e-05	7.2e-05	0.000107	4.8e-05	5e-05	4.8e-05	-9e-06	-2.8e-05	-4.7e-05	-4e-05	-3.2e-05	-2.4e-05	-1.6e-05	-8e-06	1e-06	9e-06	4e-06	-3e-06	-8.2e-05	-7e-06	-9e-06	-2e-05	5e-05	2.5e-05	-0.00011	-5.3e-05	-2.9e-05	3.5e-05	9.3e-05	4.1e-05	0.000159	0.000325	0.000647	0.000962	0.00129	0.00161
	617.983	NaN	1.3e-05	-4e-06	-2.3e-05	-1e-05	8e-06	-1.4e-05	-4.9e-05	-7.8e-05	1.7e-05	1.6e-05	7e-06	-1.3e-05	3.3e-05	2.1e-05	-1.6e-05	-3e-06	-1.4e-05	-1.9e-05	2e-06	-4.9e-05	-4.5e-05	-4e-05	-3.5e-05	-3e-05	-2.5e-05	-2e-05	-1.5e-05	-3.1e-05	6e-06	-4.3e-05	-5.3e-05	-3.6e-05	-4.7e-05	2.2e-05	1.6e-05	-8.8e-05	-6.6e-05	-1.6e-05	3.8e-05	3.3e-05	2.3e-05	0.000161	0.000375	0.000677	0.000976	0.00126	0.00157
	618.575	NaN	3.2e-05	2e-05	-5e-06	-5.1e-05	1.6e-05	5.5e-05	-4.2e-05	-8.1e-05	3.5e-05	3.9e-05	2.4e-05	4.2e-05	5.8e-05	4.5e-05	-1.5e-05	-1.5e-05	-1.2e-05	-1e-06	2.8e-05	-2.6e-05	-1.8e-05	-1e-05	-2e-06	6e-06	1.5e-05	2.4e-05	3.3e-05	-2.9e-05	-9e-06	-6.9e-05	-5e-05	-2.4e-05	-3.1e-05	7.3e-05	6e-06	-1.1e-05	-6e-05	4e-06	2.2e-05	8.2e-05	2.4e-05	0.000208	0.000327	0.000667	0.00102	0.00127	0.00159
	619.166	NaN	3.3e-05	1.2e-05	-2.4e-05	-5.1e-05	4.5e-05	4.9e-05	-6.2e-05	-7.4e-05	3.8e-05	5e-05	2.2e-05	4.7e-05	0.000106	9.8e-05	4.5e-05	1.4e-05	-1e-06	2.2e-05	5.2e-05	3.8e-05	4.9e-05	5.9e-05	7.1e-05	8.2e-05	9.4e-05	0.000106	0.000118	-1.9e-05	-1.3e-05	-6.6e-05	-2.7e-05	3.5e-05	-3e-05	0.000108	4.1e-05	-2.4e-05	-4.1e-05	1.8e-05	1.4e-05	8.3e-05	6.5e-05	0.000262	0.000351	0.000696	0.00103	0.00134	0.00164
	619.758	NaN	5.7e-05	-5e-06	-4.3e-05	-3.6e-05	8e-06	1.8e-05	-3.4e-05	-3.7e-05	4.3e-05	6.1e-05	4.8e-05	5.6e-05	0.000124	0.000131	7e-05	4.6e-05	-9e-06	1.5e-05	5.3e-05	4.7e-05	5.3e-05	5.9e-05	6.5e-05	7.1e-05	7.8e-05	8.4e-05	9.1e-05	4e-06	3.1e-05	-4.1e-05	6e-06	3.8e-05	3.6e-05	6.6e-05	3.7e-05	-6.3e-05	-1.6e-05	7.7e-05	5.4e-05	9.6e-05	7.7e-05	0.000261	0.000463	0.00072	0.00103	0.00133	0.00164
	620.349	NaN	6.4e-05	2e-06	-5.7e-05	-3.2e-05	1e-06	6e-06	-6e-05	-6.6e-05	5.6e-05	7.4e-05	4.2e-05	3.3e-05	0.000115	0.000136	5.9e-05	4.8e-05	1.5e-05	-3e-06	3.4e-05	6e-06	1e-05	1.5e-05	1.9e-05	2.3e-05	2.8e-05	3.3e-05	3.8e-05	-2.7e-05	-8e-06	-7.8e-05	-4.3e-05	2.6e-05	-4e-06	2.7e-05	-8e-06	-7.7e-05	-4.4e-05	6.6e-05	4.9e-05	0.00014	8.1e-05	0.000238	0.000458	0.000679	0.00102	0.00129	0.0016
	620.941	NaN	5e-05	-2.4e-05	-3.7e-05	-3.3e-05	3.3e-05	2.6e-05	-6.9e-05	-6.6e-05	3.7e-05	6.1e-05	3.4e-05	1.9e-05	6e-05	9.9e-05	4.9e-05	-6e-06	-4.1e-05	-2.4e-05	3.4e-05	-9e-06	0	9e-06	1.9e-05	2.8e-05	3.8e-05	4.8e-05	5.8e-05	-2.7e-05	-5.5e-05	-0.000105	-6.5e-05	-5.9e-05	-4.5e-05	5.3e-05	1e-06	-5.5e-05	-7.5e-05	6.5e-05	2.6e-05	9e-05	9.7e-05	0.000159	0.000398	0.000685	0.000988	0.00125	0.0016
	621.532	NaN	5.9e-05	-3.2e-05	-3.7e-05	-1.8e-05	-1.1e-05	-1.1e-05	-7.7e-05	-8.3e-05	-5e-06	1.8e-05	2.6e-05	3e-06	4.3e-05	7.5e-05	4.1e-05	-5.6e-05	-9.4e-05	-4.4e-05	1.9e-05	1.1e-05	1.8e-05	2.5e-05	3.2e-05	4e-05	4.7e-05	5.5e-05	6.3e-05	-9.4e-05	-5.4e-05	-0.000114	-6.9e-05	-6.1e-05	-1.9e-05	3.7e-05	-3.5e-05	-6.5e-05	-8.4e-05	7e-05	-4e-06	1e-05	6.2e-05	8.1e-05	0.00032	0.000646	0.000972	0.00122	0.00159
	622.124	NaN	5.4e-05	-2.1e-05	-4.2e-05	-1.6e-05	-1.8e-05	-3.8e-05	-8.3e-05	-5.2e-05	3.2e-05	3.2e-05	4.8e-05	3.9e-05	7.1e-05	0.000112	5.1e-05	-5.8e-05	-5.9e-05	1.1e-05	4.7e-05	5e-06	1.3e-05	2.1e-05	2.9e-05	3.8e-05	4.6e-05	5.5e-05	6.4e-05	-8.7e-05	-1.5e-05	-8.2e-05	-4.4e-05	-6.3e-05	2e-06	6.8e-05	-4.2e-05	-5.2e-05	-6.2e-05	0.000108	3e-06	3e-05	2.8e-05	0.000142	0.00036	0.000674	0.00101	0.00125	0.00162
	622.716	NaN	4.3e-05	-8e-06	-3.8e-05	-2.8e-05	4e-06	-2.1e-05	-7.1e-05	-2.5e-05	6.6e-05	5.2e-05	5.6e-05	4.6e-05	0.000107	0.00016	7.4e-05	-3e-06	-7e-06	4.3e-05	6.9e-05	3e-05	4.1e-05	5.2e-05	6.3e-05	7.4e-05	8.6e-05	9.8e-05	0.00011	-1.6e-05	1.4e-05	-7.7e-05	-3.4e-05	-1.5e-05	2.4e-05	6.1e-05	1e-05	-1.7e-05	-6.1e-05	0.00018	5.9e-05	7.4e-05	5.9e-05	0.000166	0.000392	0.000687	0.00106	0.00132	0.00163
	623.307	NaN	6.5e-05	-8e-06	-4.6e-05	-4.6e-05	1.7e-05	1.6e-05	-8.3e-05	-5.7e-05	4.7e-05	4.9e-05	5.8e-05	3.6e-05	5.7e-05	0.000144	9.8e-05	-3.2e-05	-2.6e-05	5.4e-05	7.7e-05	3e-05	3.9e-05	4.7e-05	5.6e-05	6.5e-05	7.4e-05	8.4e-05	9.2e-05	-3.1e-05	3.7e-05	-0.000117	-5.5e-05	-2e-05	2.3e-05	3.7e-05	4.6e-05	3.1e-05	-4.2e-05	0.000166	7.9e-05	7.2e-05	9.2e-05	0.000168	0.000359	0.000688	0.00106	0.00128	0.0016
	623.899	NaN	6.9e-05	-4.1e-05	-4.6e-05	-2.4e-05	1.7e-05	1.5e-05	-9.3e-05	-3.5e-05	6.4e-05	5.1e-05	9.9e-05	7e-05	6.2e-05	0.000162	0.000112	-2.8e-05	-7.5e-05	5.6e-05	0.0001	7.9e-05	9e-05	0.000101	0.000113	0.000125	0.000137	0.000149	0.000147	-5.4e-05	9e-06	-0.000106	-4.3e-05	-0.000116	2.4e-05	7.4e-05	6.6e-05	4.1e-05	-4.2e-05	0.000214	-6.1e-05	2.7e-05	3.9e-05	0.000161	0.000382	0.000725	0.00103	0.00122	0.00162
	624.491	NaN	0.000113	-1e-05	-6.7e-05	-7.1e-05	-3.3e-05	-2.7e-05	-8.7e-05	-3.4e-05	6.6e-05	7.2e-05	9.6e-05	9.2e-05	9.5e-05	0.000146	7e-05	-5.3e-05	-7.7e-05	1e-06	5.9e-05	3.2e-05	4.4e-05	5.6e-05	6.9e-05	8.2e-05	9.4e-05	0.000108	0.000102	-3.3e-05	-3.8e-05	-0.000149	-7.2e-05	-7.1e-05	-3e-06	0	3.4e-05	-1e-05	-0.00014	0.000186	-9.3e-05	1.6e-05	4e-06	0.000186	0.000408	0.000694	0.000977	0.00122	0.00164
	625.082	NaN	8.9e-05	2.8e-05	-4e-05	-8.5e-05	-2.9e-05	-2.8e-05	-0.000103	-4.1e-05	5.3e-05	9.2e-05	9.7e-05	7.9e-05	0.000138	0.000199	5.2e-05	-9.6e-05	-7.1e-05	2.2e-05	8.7e-05	3.6e-05	4.5e-05	5.5e-05	6.5e-05	7.5e-05	8.5e-05	9.6e-05	8.1e-05	-2.4e-05	-4.3e-05	-0.000151	-5.5e-05	-3.2e-05	3.5e-05	2.9e-05	-1.9e-05	-1.5e-05	-9.5e-05	0.000245	-4.6e-05	6.4e-05	8e-05	0.000223	0.000364	0.000657	0.00101	0.00128	0.00167
	625.674	NaN	9.1e-05	6e-06	-6.6e-05	-6.4e-05	1e-05	-3e-06	-0.000119	-6.7e-05	3.9e-05	4.9e-05	6.2e-05	5.9e-05	0.000133	0.000194	3.2e-05	-0.000104	-9e-05	-1.3e-05	4.9e-05	3.5e-05	4.4e-05	5.3e-05	6.2e-05	7.1e-05	8.1e-05	9.1e-05	6.3e-05	-5.3e-05	-7.7e-05	-0.000157	-7.2e-05	-8.7e-05	1.3e-05	3.2e-05	-4.7e-05	-2e-05	-0.000113	0.000199	-1e-05	7.1e-05	3.4e-05	0.000196	0.000367	0.000667	0.00101	0.00128	0.00165
	626.266	NaN	9.8e-05	1.9e-05	-7.7e-05	-6.7e-05	0	1e-06	-0.000112	-8.4e-05	5.7e-05	6.8e-05	3.5e-05	1.9e-05	0.000109	0.000188	5e-05	-9.6e-05	-0.000103	-2.2e-05	5.9e-05	4.1e-05	5e-05	5.9e-05	6.8e-05	7.8e-05	8.7e-05	9.8e-05	6e-05	-4.2e-05	-7.3e-05	-9e-05	-8.4e-05	-0.000102	-1e-05	6e-06	-5.1e-05	-4.8e-05	-0.000154	0.000156	-3.7e-05	5.7e-05	4.3e-05	0.000205	0.000368	0.000664	0.000988	0.00127	0.00166
	626.858	NaN	6.4e-05	1e-06	-4.4e-05	-4.1e-05	1.3e-05	2.3e-05	-7.9e-05	-4.8e-05	5.1e-05	3.7e-05	3.6e-05	3.6e-05	8.5e-05	0.000177	8.5e-05	-5.6e-05	-5.4e-05	2.2e-05	5.9e-05	2.3e-05	3e-05	3.7e-05	4.4e-05	5.1e-05	5.9e-05	6.6e-05	2.3e-05	-4e-05	-8.9e-05	-0.000137	-6.6e-05	-9.6e-05	3.3e-05	7.2e-05	-3.2e-05	-4.1e-05	-0.000148	0.000204	-4.2e-05	5.3e-05	7.2e-05	0.000243	0.000408	0.000689	0.00097	0.00132	0.00171
	627.45	NaN	4.2e-05	-7e-06	-2.9e-05	-2.7e-05	7e-06	3e-06	-8.5e-05	-5e-05	5.9e-05	5.2e-05	8.8e-05	6.2e-05	7.5e-05	0.000184	9.4e-05	-3.8e-05	-5.6e-05	9e-06	6.2e-05	3e-05	3.9e-05	4.8e-05	5.8e-05	6.7e-05	7.7e-05	8.7e-05	4.9e-05	2.1e-05	-7.1e-05	-0.000122	-3.3e-05	-4e-05	4.9e-05	0.000103	5e-06	4.1e-05	-0.000113	0.000248	-2e-05	3.4e-05	6.7e-05	0.000207	0.000393	0.000689	0.000976	0.00128	0.00173
	628.042	NaN	4.7e-05	-2.6e-05	-4.2e-05	-3.1e-05	2.9e-05	2e-05	-5.9e-05	-5.9e-05	5e-05	6.4e-05	2.9e-05	4.9e-05	0.000112	0.000196	0.000113	-1.7e-05	-4.6e-05	2.7e-05	7.7e-05	6.5e-05	7.4e-05	8.3e-05	9.3e-05	0.000103	0.000113	0.000123	5.7e-05	-1.2e-05	-0.00014	-0.000119	-6.9e-05	-4.3e-05	1.8e-05	7.6e-05	1.8e-05	2.9e-05	-0.000153	0.000236	2.4e-05	4e-05	5.6e-05	0.000151	0.000371	0.000694	0.001	0.00128	0.00172
	628.633	NaN	4.1e-05	-1.3e-05	-3.7e-05	-2.3e-05	2.5e-05	1.4e-05	-7.9e-05	-6.7e-05	4.7e-05	5.1e-05	8e-06	1.4e-05	6.7e-05	0.00015	9.7e-05	-2.9e-05	-5.3e-05	1.8e-05	5.9e-05	7.7e-05	8.9e-05	0.0001	0.000111	0.000123	0.000135	0.000147	5.8e-05	-2.4e-05	-0.000147	-0.000158	-0.000122	-5.4e-05	2.3e-05	4.9e-05	1e-06	-2e-05	-0.000188	0.00023	-1.8e-05	1.1e-05	3.7e-05	0.000126	0.000347	0.000721	0.001	0.00127	0.00169
	629.225	NaN	1.4e-05	0	-1.6e-05	-3.3e-05	4.8e-05	3.2e-05	-5.9e-05	-3.6e-05	6e-05	5.5e-05	2e-06	2.4e-05	0.000119	0.000185	0.000124	1e-05	-3.2e-05	1.9e-05	9.4e-05	0.000101	0.000108	0.000116	0.000123	0.000131	0.000138	0.000146	5.1e-05	-4e-06	-0.000116	-8.9e-05	-5e-05	-1.7e-05	3.8e-05	8.5e-05	-4e-06	-1.7e-05	-0.000163	0.000231	1.7e-05	8.6e-05	8.3e-05	0.000187	0.000361	0.000711	0.00106	0.00133	0.00168
	629.817	NaN	1.7e-05	-2.2e-05	-6e-06	-1.7e-05	2.4e-05	1.8e-05	-7.4e-05	-3.4e-05	9.9e-05	6e-05	-3e-05	2.3e-05	0.00014	0.000209	0.000154	7e-05	3.7e-05	5.5e-05	0.0001	6.4e-05	6.8e-05	7.2e-05	7.7e-05	8.1e-05	8.5e-05	9e-05	7e-06	1e-06	-0.000123	-5.3e-05	-6e-06	-1e-05	4.4e-05	6e-05	-3.3e-05	9e-06	-0.000108	0.000157	1.1e-05	8.6e-05	9e-05	0.000218	0.00041	0.000755	0.00107	0.00134	0.00166
	630.409	NaN	4.5e-05	-4.6e-05	-2.6e-05	-2.1e-05	3.3e-05	4.2e-05	-6.6e-05	-4.4e-05	5.3e-05	3.9e-05	-2.1e-05	-2.3e-05	5.6e-05	0.000136	0.000101	3.9e-05	3.3e-05	5.4e-05	5.2e-05	2.1e-05	3.1e-05	4.2e-05	5.2e-05	6.3e-05	7.3e-05	8.5e-05	5e-06	-2.2e-05	-0.000116	-0.000113	-4.2e-05	-4.4e-05	2.8e-05	4e-05	-3e-05	-1.1e-05	-0.000133	0.000166	2e-06	4.5e-05	6e-05	0.000161	0.000378	0.000734	0.00103	0.00126	0.00165
	631.001	NaN	3.9e-05	-2.4e-05	-2.2e-05	-3.6e-05	2.5e-05	5.4e-05	-1.9e-05	-2.3e-05	7.9e-05	7.7e-05	1.6e-05	1e-06	3.1e-05	0.000136	0.000108	-4e-06	4.2e-05	8.4e-05	7.5e-05	3.5e-05	4.1e-05	4.7e-05	5.3e-05	5.9e-05	6.5e-05	7.1e-05	-2e-06	3e-06	-0.000128	-7.5e-05	-2.6e-05	-3.1e-05	7.4e-05	0.000111	1.8e-05	-4.7e-05	-7.4e-05	0.000159	3e-06	4e-05	4.9e-05	0.000137	0.000425	0.000765	0.00107	0.00124	0.00159
	631.593	NaN	5.4e-05	-2.4e-05	-5.3e-05	-4.1e-05	1.4e-05	1e-06	-6e-05	-6e-05	2.8e-05	4.4e-05	4e-06	-2.2e-05	1.2e-05	0.000122	0.000119	-3.5e-05	-1.6e-05	3.8e-05	1.7e-05	-5e-06	-3e-06	-1e-06	2e-06	4e-06	6e-06	9e-06	-5e-05	-2e-05	-0.000211	-4.6e-05	-9.2e-05	-4.1e-05	5.2e-05	5.3e-05	1.4e-05	-0.000115	-6.1e-05	0.000127	-6.6e-05	-4.4e-05	8e-06	0.000103	0.0004	0.000809	0.00104	0.00125	0.00158
	632.186	NaN	3.5e-05	-2.2e-05	-1.5e-05	-1.9e-05	-2e-05	2.2e-05	-1.4e-05	-2.2e-05	3.7e-05	5.7e-05	5.5e-05	-2.3e-05	8e-06	0.000109	0.000102	1e-06	1e-05	4.1e-05	4.5e-05	1e-05	9e-06	8e-06	8e-06	7e-06	6e-06	5e-06	-1.9e-05	2.6e-05	-0.000186	-2.5e-05	-9.2e-05	-7.4e-05	4.2e-05	4.6e-05	-8e-06	-1.5e-05	-3.1e-05	0.000101	-3.9e-05	-2.8e-05	5.6e-05	0.000148	0.000373	0.000729	0.00101	0.00127	0.0016
	632.778	NaN	1.9e-05	-5e-06	-8e-06	-2.4e-05	1e-05	3.5e-05	-1.9e-05	-2.3e-05	4.5e-05	5.5e-05	1e-05	-3.9e-05	1e-06	8e-05	7.8e-05	5.1e-05	2.8e-05	1.3e-05	4.3e-05	1.4e-05	1.8e-05	2.2e-05	2.5e-05	2.9e-05	3.3e-05	3.7e-05	-3e-05	6e-06	-0.000155	-4.6e-05	-6.9e-05	-5.8e-05	5e-05	8.3e-05	-3.4e-05	1.7e-05	-6.4e-05	7.9e-05	-1e-06	-9e-06	0.0001	0.000198	0.000381	0.000702	0.00101	0.00126	0.00159
	633.37	NaN	-2.9e-05	-1.1e-05	8e-06	1.5e-05	3e-05	-1.8e-05	-9.2e-05	-8.1e-05	2.1e-05	6.1e-05	3e-06	-6e-06	8.3e-05	0.000127	9.6e-05	2.3e-05	-1.9e-05	-8e-06	8e-06	-2.5e-05	-2.3e-05	-2.1e-05	-2e-05	-1.8e-05	-1.6e-05	-1.5e-05	-1.8e-05	-4.1e-05	-0.000118	-4.6e-05	-2e-05	-1.7e-05	4.1e-05	4.7e-05	-4.4e-05	-2.3e-05	-4.7e-05	8.7e-05	1.7e-05	2.7e-05	0.000132	0.000214	0.000375	0.000632	0.00101	0.00129	0.00157
	633.962	NaN	-4.4e-05	-2.9e-05	-3e-06	4.6e-05	5.2e-05	-2e-06	-8.4e-05	-0.000104	6e-06	1.1e-05	-2.3e-05	3.1e-05	0.000104	0.000158	0.000135	7.5e-05	2.8e-05	-8e-06	-4.8e-05	-5.9e-05	-5e-05	-4.2e-05	-3.2e-05	-2.3e-05	-1.4e-05	-4e-06	-4.8e-05	-4.3e-05	-0.000112	-7.6e-05	-4.5e-05	-1.6e-05	6.9e-05	-2.3e-05	-6.1e-05	-3.6e-05	-6.2e-05	6e-05	3.1e-05	3.8e-05	0.000128	0.000176	0.000303	0.00062	0.000995	0.00129	0.00155
	634.554	NaN	-3.1e-05	-3.4e-05	6e-06	2.3e-05	4.6e-05	3e-05	-3.6e-05	-6.3e-05	3e-06	-1.3e-05	-6.1e-05	-1.4e-05	0.000109	0.00015	0.000105	8.7e-05	6.4e-05	5.3e-05	3.2e-05	9e-06	1.4e-05	1.8e-05	2.3e-05	2.8e-05	3.2e-05	3.8e-05	-7.1e-05	2e-06	-9.7e-05	-5.6e-05	-2.2e-05	-1e-06	0.00012	5e-06	-5.3e-05	-4.2e-05	-5.6e-05	8.1e-05	5.9e-05	5.8e-05	0.000141	0.000159	0.000337	0.000706	0.00103	0.00129	0.00159
	635.146	NaN	-3e-06	-2.1e-05	-7e-06	4e-06	4.6e-05	3.6e-05	-3.1e-05	-4.2e-05	1.3e-05	4.3e-05	-2.2e-05	4e-06	0.000132	0.000154	8.6e-05	5.1e-05	3.6e-05	1.8e-05	1.4e-05	2e-06	8e-06	1.5e-05	2.1e-05	2.8e-05	3.5e-05	4.2e-05	-0.00011	-4.9e-05	-0.000114	-5.7e-05	-3.5e-05	-4e-05	7.3e-05	-1.9e-05	-8.8e-05	-9.5e-05	-8.3e-05	5e-05	5e-05	5.5e-05	0.000151	0.000147	0.000387	0.000692	0.000997	0.00129	0.00158
	635.739	NaN	0	-1.4e-05	2e-06	1e-06	6.6e-05	6.9e-05	-4.9e-05	-5.6e-05	4.2e-05	5.5e-05	-3.3e-05	0	0.000108	0.00014	9.7e-05	7e-05	4.4e-05	3.4e-05	3.9e-05	4.6e-05	5.4e-05	6.2e-05	7e-05	7.9e-05	8.7e-05	9.6e-05	-3.1e-05	-1.8e-05	-0.000109	-3.7e-05	-8e-06	1.6e-05	0.000103	-1.2e-05	-9.2e-05	-6.6e-05	-1.7e-05	8.4e-05	0.000102	6.8e-05	0.000144	0.000199	0.00041	0.000666	0.001	0.00128	0.00155
	636.331	NaN	-9e-06	-2.1e-05	-2e-06	1.9e-05	6.4e-05	3.9e-05	-8.5e-05	-9.1e-05	2.8e-05	3.2e-05	-6.1e-05	-9e-06	0.000113	0.000139	7.6e-05	2.2e-05	-6e-06	2.6e-05	1.8e-05	8e-06	1.6e-05	2.4e-05	3.3e-05	4.1e-05	4.9e-05	5.8e-05	-2.3e-05	-2.5e-05	-0.000142	-8.6e-05	-3.8e-05	-6e-06	6.1e-05	2.1e-05	-0.000101	-3.9e-05	-2.2e-05	8.8e-05	8e-05	7.2e-05	0.000117	0.000215	0.000334	0.000648	0.000989	0.00127	0.00154
	636.923	NaN	1e-05	-2.6e-05	-9e-06	-4e-06	4.1e-05	2.3e-05	-8.9e-05	-8.1e-05	1.1e-05	2.6e-05	-1.9e-05	-1.4e-05	3.6e-05	8e-05	5.5e-05	-1.4e-05	1.4e-05	4.2e-05	9e-06	-3e-06	-2e-06	0	2e-06	3e-06	5e-06	7e-06	-5e-05	-5.6e-05	-0.000136	-9.3e-05	-8.5e-05	-3.6e-05	7.4e-05	2e-05	-2.6e-05	-4.1e-05	-2.3e-05	6.9e-05	2.2e-05	2.9e-05	6.1e-05	0.000175	0.000331	0.000682	0.000935	0.00122	0.00156
	637.516	NaN	1.9e-05	-5.7e-05	-3.2e-05	7e-06	3.8e-05	2.2e-05	-4.1e-05	-5.4e-05	3e-06	7.4e-05	7.4e-05	3.1e-05	6.5e-05	0.000106	6.8e-05	3e-06	5e-06	7.1e-05	7.1e-05	3.6e-05	3.8e-05	3.9e-05	4.1e-05	4.2e-05	4.4e-05	4.5e-05	-4.2e-05	-7e-06	-0.000107	-6.1e-05	-4.7e-05	-4.4e-05	0.00015	0.0001	-3e-06	-1.6e-05	3.4e-05	9.9e-05	1.9e-05	3.4e-05	0.000104	0.00017	0.000378	0.000714	0.000961	0.00123	0.00155
	638.108	NaN	2.8e-05	-4.7e-05	-5.1e-05	-7e-06	4.8e-05	1.8e-05	-2.5e-05	3e-06	4e-05	4.4e-05	2.4e-05	2.6e-05	8.6e-05	0.000128	0.000108	2.2e-05	-2.1e-05	8.3e-05	9.9e-05	5.4e-05	6.1e-05	6.8e-05	7.5e-05	8.2e-05	8.9e-05	9.6e-05	2.2e-05	1.6e-05	-0.0001	-6.1e-05	-5.1e-05	-1.2e-05	0.000122	0.000126	-8e-06	-2.3e-05	5.6e-05	0.000129	3.5e-05	9.6e-05	0.000186	0.000232	0.000414	0.000723	0.000964	0.00125	0.00158
	638.701	NaN	7.8e-05	-4.3e-05	-7.7e-05	-4.3e-05	0	-9e-06	-5.9e-05	-6.7e-05	5e-06	3.3e-05	1e-06	-1.9e-05	2.7e-05	0.00011	8.5e-05	-3.1e-05	-3.6e-05	3.8e-05	2.6e-05	1.6e-05	2.1e-05	2.5e-05	3e-05	3.5e-05	3.9e-05	4.3e-05	-2.4e-05	-4.1e-05	-0.000145	-7.5e-05	-6.6e-05	-3.8e-05	7.6e-05	5.3e-05	-3.5e-05	-8.2e-05	4e-05	7.7e-05	-4e-06	9e-06	0.000166	0.000229	0.000389	0.000665	0.000898	0.00126	0.00154
	639.293	NaN	8.9e-05	-2.6e-05	-7.5e-05	-5.5e-05	-7e-06	8e-06	-2.4e-05	-5e-06	6.9e-05	0.000102	0.000102	3.6e-05	5.3e-05	0.000157	0.00011	-2e-05	-2.7e-05	6.1e-05	6.3e-05	7.5e-05	8.1e-05	8.8e-05	9.5e-05	0.000102	0.000109	0.000105	-4.3e-05	-9e-06	-0.000106	-3.7e-05	-6.7e-05	-2e-05	7e-05	7.4e-05	-1.8e-05	-4.8e-05	7.7e-05	9.7e-05	4e-05	2.8e-05	0.000162	0.000235	0.000368	0.000685	0.000942	0.00128	0.00159
	639.885	NaN	5.8e-05	-1e-05	-5.1e-05	-3.9e-05	3.7e-05	3.6e-05	-3.1e-05	2.7e-05	0.000106	0.000121	0.000106	5.1e-05	0.0001	0.000215	0.000162	2.8e-05	2e-05	8.8e-05	9.8e-05	0.000115	0.000122	0.000128	0.000135	0.000142	0.000148	0.000133	-2.5e-05	8e-06	-8.7e-05	-1.5e-05	-6.7e-05	0	9.1e-05	6.1e-05	3.3e-05	-1.1e-05	0.000142	9.3e-05	6.1e-05	7.8e-05	0.000167	0.000192	0.000452	0.000696	0.000922	0.0013	0.00162
	640.478	NaN	4.9e-05	-2.9e-05	-4e-05	-3e-05	4.5e-05	4.6e-05	-4.9e-05	1.5e-05	0.000111	9.1e-05	6.3e-05	3.3e-05	0.000112	0.000201	0.000125	5e-06	-2.2e-05	7.9e-05	0.000126	0.000139	0.000144	0.00015	0.000156	0.000162	0.000168	0.00014	-1.4e-05	-3.1e-05	-0.000149	-7.8e-05	-8e-06	2.1e-05	0.000141	8.3e-05	5.7e-05	-5.3e-05	0.00015	5.7e-05	3.5e-05	4.5e-05	0.000121	0.000233	0.000458	0.000713	0.000938	0.0013	0.00161
	641.071	NaN	7.6e-05	-4.5e-05	-6.7e-05	-4.2e-05	-5e-06	-3.3e-05	-0.000111	-4.1e-05	6.8e-05	4.8e-05	5.8e-05	5.1e-05	0.000102	0.000178	6.2e-05	-5.5e-05	-5e-05	5.6e-05	8.3e-05	0.000103	0.000116	0.000128	0.00014	0.000153	0.000166	0.000126	-4.7e-05	-5.6e-05	-0.000163	-9e-05	-9.4e-05	-1.3e-05	0.000139	7.1e-05	7e-06	-6.2e-05	0.000162	3.8e-05	1.6e-05	5.4e-05	0.00012	0.000245	0.000421	0.000691	0.00092	0.00128	0.00158
	641.663	NaN	6.6e-05	-4.4e-05	-4.8e-05	-4.5e-05	-8e-06	-3.8e-05	-0.000108	-3.7e-05	6.2e-05	5.9e-05	8.1e-05	4.8e-05	9.6e-05	0.000211	8.7e-05	-4.6e-05	-3.3e-05	9.2e-05	0.000112	8.6e-05	9.3e-05	0.0001	0.000108	0.000115	0.000123	8.2e-05	-2.3e-05	-6.6e-05	-0.000143	-9.5e-05	-0.000134	-1.3e-05	0.000132	5.3e-05	9e-06	-1.7e-05	0.000228	0.000103	2.4e-05	4.7e-05	0.000158	0.000223	0.000429	0.000702	0.00091	0.00128	0.00156
	642.256	NaN	6.8e-05	-1.8e-05	-5.1e-05	-5.5e-05	-2.2e-05	-4.2e-05	-0.000106	-1.5e-05	9.2e-05	7.8e-05	0.0001	6e-05	0.000113	0.000226	0.000103	-8.6e-05	-5.5e-05	0.000108	9.2e-05	8.8e-05	0.0001	0.000112	0.000124	0.000136	0.000148	8.5e-05	-2.7e-05	-7.9e-05	-0.000151	-9.6e-05	-4e-05	6e-06	0.000111	6.9e-05	4.4e-05	-6.3e-05	0.000205	5.1e-05	5e-06	2.7e-05	0.000141	0.00022	0.000414	0.000689	0.00091	0.00129	0.00159
	642.848	NaN	7e-05	-5e-06	-5.6e-05	-6.1e-05	2.5e-05	2.5e-05	-7.1e-05	-1.2e-05	0.000111	9.6e-05	8.2e-05	8.8e-05	0.000161	0.000223	9.9e-05	-6.9e-05	-8.1e-05	8.1e-05	9.5e-05	8.9e-05	0.0001	0.000112	0.000123	0.000135	0.000147	5.2e-05	-5.9e-05	-8e-05	-0.000172	-8.3e-05	-3.7e-05	-1.8e-05	7.2e-05	4.8e-05	4e-05	-0.000128	0.000229	5.7e-05	7e-05	3.4e-05	0.000125	0.000182	0.000372	0.000686	0.00092	0.0013	0.00159
	643.441	NaN	6.6e-05	-3e-06	-3.9e-05	-4.7e-05	1e-05	4e-06	-0.000129	-6.6e-05	8.6e-05	6.1e-05	1.9e-05	5.2e-05	0.000168	0.000217	8.4e-05	-2.9e-05	-7.2e-05	3.8e-05	5.5e-05	5.2e-05	6.6e-05	8.1e-05	9.6e-05	0.00011	0.000125	2.9e-05	-7e-05	-0.000123	-0.000178	-0.000101	-9.7e-05	-3.8e-05	4.5e-05	-5e-06	-2.9e-05	-0.000176	0.000155	6.9e-05	9.5e-05	4e-06	0.000112	0.000171	0.000372	0.000667	0.000876	0.00128	0.00156
	644.034	NaN	5.1e-05	-2e-05	-5.7e-05	-2.2e-05	3.4e-05	-2.1e-05	-0.00015	-5.3e-05	0.000117	9.6e-05	-2e-06	3.7e-05	0.000203	0.000239	0.000103	-8e-06	-2.7e-05	7.7e-05	7.6e-05	6.8e-05	8e-05	9.2e-05	0.000104	0.000117	0.000129	4.7e-05	-6e-06	-0.000118	-0.00016	-0.000132	-9.3e-05	-1e-05	8.4e-05	-1e-06	-9e-06	-0.000125	0.000164	8e-05	0.000138	6.5e-05	0.000145	0.000225	0.000347	0.000657	0.000954	0.00132	0.00154
	644.626	NaN	4.8e-05	-1.3e-05	-3.7e-05	-2e-05	4.5e-05	-5e-06	-0.000166	-7.4e-05	0.000138	0.000117	1e-06	5.7e-05	0.000266	0.000301	0.000115	-5e-06	-3.1e-05	4.4e-05	4.2e-05	5.2e-05	6.4e-05	7.5e-05	8.8e-05	0.0001	0.000112	2.8e-05	-6e-06	-0.000121	-0.00016	-0.000124	-3.4e-05	-2e-06	7.6e-05	-6.1e-05	-4.6e-05	-0.000116	0.000188	0.000106	0.00013	4.9e-05	0.000193	0.000234	0.000346	0.000669	0.000983	0.00133	0.00157
	645.219	NaN	4.4e-05	-5e-05	-4.3e-05	-4e-06	5.5e-05	-1.1e-05	-0.000157	-3.7e-05	0.000126	7.1e-05	-1e-05	2.9e-05	0.000209	0.000282	0.000129	-1.8e-05	-4.9e-05	5.2e-05	6e-05	7.9e-05	9.1e-05	0.000104	0.000117	0.00013	0.000143	4e-05	-4e-06	-0.00012	-0.000161	-0.000119	-4.2e-05	1.4e-05	8.4e-05	-3.8e-05	-6.5e-05	-0.000141	0.00021	5.8e-05	0.000123	6.3e-05	0.000176	0.00023	0.000335	0.000629	0.000923	0.00132	0.00156
	645.812	NaN	2.4e-05	-4.1e-05	-1.9e-05	-1e-05	2.9e-05	-1.4e-05	-0.000122	-1.9e-05	0.000128	6.7e-05	5e-06	4.5e-05	0.000198	0.000249	0.000104	-1.6e-05	-4.7e-05	6.4e-05	6.6e-05	5.2e-05	6.2e-05	7.2e-05	8.2e-05	9.3e-05	0.000103	1.7e-05	8e-06	-0.000127	-0.000145	-9.3e-05	-2.3e-05	6.5e-05	0.000109	-2.5e-05	-5.6e-05	-0.000123	0.000238	2.1e-05	8.2e-05	5.8e-05	0.000149	0.000194	0.000325	0.000675	0.000946	0.00131	0.00152
	646.405	NaN	8.4e-05	-1e-06	-3.8e-05	-6.9e-05	-1.7e-05	1.7e-05	-8.5e-05	-2.9e-05	0.000109	6.6e-05	1.6e-05	4.5e-05	0.000183	0.000233	0.000103	-1.1e-05	-2.7e-05	7.4e-05	8.1e-05	9.6e-05	0.000106	0.000117	0.000127	0.000138	0.000149	3.4e-05	1.2e-05	-0.000196	-0.000171	-7.9e-05	-7.9e-05	3.7e-05	8.6e-05	-1.4e-05	-5.2e-05	-0.000126	0.000264	3.3e-05	4.5e-05	2.6e-05	0.000105	0.000191	0.000375	0.000673	0.000898	0.00133	0.00152
	646.997	NaN	6.8e-05	1.2e-05	-3.3e-05	-6.8e-05	2e-05	3.2e-05	-7.6e-05	-2.6e-05	7.4e-05	6.7e-05	4.6e-05	6.3e-05	0.000187	0.000239	0.000104	-3.1e-05	-4e-05	8.4e-05	7.9e-05	8.5e-05	9.7e-05	0.000109	0.000122	0.000134	0.000147	6e-06	-6e-06	-0.000158	-0.000165	-5.5e-05	-8.8e-05	3.5e-05	0.000111	-4e-06	-1.6e-05	-0.000149	0.000237	0	3.4e-05	6e-06	8.6e-05	0.000185	0.000407	0.000643	0.000891	0.00134	0.00151
	647.59	NaN	3.9e-05	-2.5e-05	-5e-06	-3.3e-05	2.1e-05	1.7e-05	-7.2e-05	-1.4e-05	9.1e-05	0.000102	6.5e-05	5e-05	0.000141	0.000196	8.1e-05	-2.6e-05	-4e-05	9.7e-05	0.000106	7.1e-05	7.8e-05	8.5e-05	9.3e-05	0.0001	0.000108	-1.2e-05	-5e-06	-0.000208	-8.8e-05	-4.7e-05	-5.2e-05	6.9e-05	0.000119	5e-06	-8e-06	-8.8e-05	0.000272	3.4e-05	5e-05	1.7e-05	0.000102	0.000237	0.00041	0.000667	0.000949	0.00134	0.00153
	648.183	NaN	3.6e-05	-3e-05	-1.9e-05	-2.6e-05	4.1e-05	5.1e-05	-3.3e-05	1e-05	9.9e-05	0.000108	6.8e-05	3.2e-05	0.000106	0.000204	9.1e-05	-3.2e-05	-1.1e-05	0.000144	0.000142	0.000104	0.000112	0.00012	0.000129	0.000137	0.000145	-2.8e-05	-9e-06	-0.000169	-8.9e-05	-6.7e-05	-3e-05	8.8e-05	0.000141	4.8e-05	4e-06	-8.1e-05	0.000331	1.5e-05	2.4e-05	2.8e-05	0.000111	0.000246	0.000465	0.000726	0.000963	0.00135	0.0015
	648.776	NaN	2.3e-05	-3.1e-05	-2.5e-05	-2.4e-05	3.8e-05	2.3e-05	-6.3e-05	-3e-06	8.7e-05	6.2e-05	2.3e-05	-2e-06	7.5e-05	0.00018	7e-05	-5.8e-05	-2.4e-05	9.3e-05	9.4e-05	9.1e-05	9.8e-05	0.000106	0.000113	0.000121	0.000128	1.3e-05	4e-06	-0.000171	-0.000166	-0.000108	-7.5e-05	7e-05	9.7e-05	3.9e-05	-1.6e-05	-0.00015	0.000253	-1.6e-05	-7e-06	3.6e-05	8.3e-05	0.000166	0.000405	0.000687	0.000932	0.00134	0.00145
	649.369	NaN	4.4e-05	-2.9e-05	-4.7e-05	-3.4e-05	2e-05	-3e-06	-6.1e-05	-4.2e-05	3.7e-05	4.1e-05	7e-06	-2e-05	5.6e-05	0.000178	8.2e-05	-4.8e-05	-5.7e-05	5e-05	9.6e-05	9e-05	9.3e-05	9.6e-05	9.9e-05	0.000102	0.000105	1.9e-05	4.8e-05	-0.000153	-0.000109	-8.5e-05	-2.9e-05	9.6e-05	0.000106	3.9e-05	8e-06	-0.00015	0.000217	-2.4e-05	3e-05	6.9e-05	0.000118	0.000169	0.000429	0.000672	0.000903	0.0013	0.00145
	649.962	NaN	2.6e-05	-1.5e-05	-2.2e-05	-1.9e-05	3.1e-05	1.4e-05	-7e-05	-5.5e-05	3.9e-05	5.8e-05	-1.6e-05	-1.1e-05	0.000117	0.000203	0.000126	2e-05	-3.4e-05	3.9e-05	6e-05	6.6e-05	7.3e-05	8e-05	8.8e-05	9.5e-05	0.000102	-1.4e-05	2.4e-05	-0.000139	-5e-05	-2.4e-05	2.3e-05	0.000135	9.8e-05	-2.2e-05	6e-05	-0.000143	0.00016	3e-05	7.7e-05	0.000102	0.000163	0.000235	0.000435	0.000665	0.000909	0.00127	0.00147
	650.555	NaN	2.7e-05	-2e-05	-3.3e-05	7e-06	3.7e-05	1.8e-05	-9.8e-05	-0.000109	2.1e-05	4e-05	-5.1e-05	-4.3e-05	0.000121	0.000162	2.7e-05	-2.1e-05	-2.6e-05	1.9e-05	2.6e-05	1e-05	1.2e-05	1.5e-05	1.8e-05	2e-05	2.3e-05	-5.5e-05	-3e-05	-0.00019	-0.000115	-6.3e-05	7e-06	8.4e-05	6.7e-05	-9e-05	-5.6e-05	-0.000222	8.9e-05	4.6e-05	5.6e-05	9.1e-05	0.000154	0.0002	0.000376	0.000625	0.000919	0.0012	0.00138
	651.148	NaN	1.9e-05	6e-06	-5.3e-05	9e-06	9.3e-05	4.9e-05	-9.8e-05	-9e-05	2.9e-05	3e-05	-1.4e-05	-3e-06	0.000135	0.000171	4.7e-05	4e-06	1.6e-05	7.2e-05	6.7e-05	4.2e-05	4.4e-05	4.6e-05	4.8e-05	5e-05	5.2e-05	-4.8e-05	-3.7e-05	-0.000169	-8.3e-05	-3.9e-05	-2.7e-05	6.7e-05	7.2e-05	-2.7e-05	-5e-05	-0.000162	9.7e-05	3.4e-05	6.8e-05	0.000119	0.000138	0.000169	0.000366	0.000632	0.000905	0.00122	0.00137
	651.741	NaN	-1.5e-05	-2.2e-05	-3.3e-05	3.7e-05	0.000103	6.5e-05	-8.3e-05	-8.1e-05	5.7e-05	6e-05	4e-06	0	0.000111	0.000187	0.000133	6.4e-05	5e-05	8.3e-05	4.9e-05	4.4e-05	4.9e-05	5.4e-05	5.9e-05	6.5e-05	7e-05	-5.9e-05	-7.8e-05	-0.000142	-4.3e-05	-3.2e-05	-5e-06	6.8e-05	5.1e-05	2e-06	-2.5e-05	-7.8e-05	0.000108	3.8e-05	8.5e-05	0.000107	0.000119	0.000187	0.000414	0.000684	0.00092	0.00133	0.00148
	652.334	NaN	-1.6e-05	-2e-06	-3e-06	1.7e-05	6e-05	6.7e-05	-9e-06	-3.3e-05	7.5e-05	0.000108	3.8e-05	1.8e-05	9.4e-05	0.00016	0.000138	7.6e-05	2.5e-05	5.7e-05	5.3e-05	5.7e-05	6.2e-05	6.7e-05	7.3e-05	7.8e-05	8.4e-05	-1.1e-05	-2.1e-05	-0.000135	-2.8e-05	-2.9e-05	-9e-06	5.9e-05	7.6e-05	-8e-06	-2.6e-05	-6.5e-05	0.000115	9e-05	8.7e-05	9.7e-05	0.000111	0.000206	0.000418	0.000675	0.000936	0.00131	0.00151
	652.927	NaN	-2.5e-05	-1.1e-05	3e-06	3.4e-05	7.2e-05	3e-05	-5.9e-05	-4.7e-05	6.6e-05	7e-05	-9e-06	1.1e-05	7.7e-05	0.000141	0.000115	6.1e-05	3.2e-05	3.6e-05	3.5e-05	6e-05	6.5e-05	7e-05	7.5e-05	8.1e-05	8.6e-05	-1e-05	-3.5e-05	-0.000137	-6.2e-05	-7.2e-05	-3.8e-05	7e-05	8.9e-05	-7.1e-05	-1e-05	-0.000102	8.3e-05	7.1e-05	6.4e-05	4.9e-05	0.000121	0.000191	0.000388	0.000638	0.000922	0.00128	0.00144
	653.52	NaN	-4e-06	-3.3e-05	-1.2e-05	3.3e-05	6.7e-05	1.2e-05	-8.8e-05	-6.5e-05	3.2e-05	8e-06	-5.8e-05	-1.3e-05	8.5e-05	0.000145	6.9e-05	3.6e-05	2.9e-05	-1e-06	9e-06	4.7e-05	5.1e-05	5.5e-05	5.9e-05	6.3e-05	6.7e-05	-4.3e-05	-5.8e-05	-0.000123	-6.6e-05	-7.3e-05	-2.7e-05	8.2e-05	5.3e-05	-7.9e-05	-3.1e-05	-9.7e-05	7.5e-05	2.1e-05	4.3e-05	7.9e-05	0.000132	0.000196	0.000395	0.000622	0.000943	0.00125	0.0014
	654.114	NaN	2.3e-05	-2.7e-05	-1.7e-05	-3e-06	1.4e-05	-4e-06	-8.5e-05	-6.6e-05	1.2e-05	1e-05	-2.7e-05	1.8e-05	0.00015	0.000186	8.8e-05	6.1e-05	2.4e-05	-7e-06	-1.2e-05	2.4e-05	3.1e-05	3.7e-05	4.3e-05	5e-05	5.6e-05	-3.6e-05	-7.9e-05	-0.000114	-7.4e-05	-4.7e-05	-1.4e-05	9.3e-05	4e-05	-7.7e-05	-4.9e-05	-0.000105	4.8e-05	3.8e-05	6.1e-05	0.000127	0.000176	0.00021	0.000398	0.000688	0.000905	0.00124	0.00142
	654.707	NaN	1.6e-05	-6e-06	-4e-06	-2.8e-05	6e-06	9e-06	-7.6e-05	-6.4e-05	2e-05	3e-05	0	4.4e-05	0.000143	0.000158	9.9e-05	5.5e-05	2e-05	3.8e-05	1.5e-05	3.3e-05	4e-05	4.8e-05	5.5e-05	6.3e-05	7.1e-05	-1.9e-05	-4e-05	-0.00012	-7.7e-05	-1.3e-05	3.5e-05	9.6e-05	5.7e-05	-6e-05	-2.8e-05	-3.6e-05	9.7e-05	8.1e-05	6.9e-05	0.00013	0.000182	0.000221	0.000395	0.000697	0.000898	0.00127	0.00145
	655.3	NaN	8e-06	-2.8e-05	0	-3e-06	6e-06	-1.5e-05	-0.000104	-6.8e-05	3e-05	2.1e-05	1.1e-05	4.1e-05	0.000114	0.000144	9.3e-05	3.4e-05	-2e-06	3.9e-05	1.1e-05	3.3e-05	4.3e-05	5.2e-05	6.2e-05	7.2e-05	7.9e-05	7e-06	-7e-05	-0.000156	-8.2e-05	-5.1e-05	-9e-06	0.000111	6.8e-05	-3.3e-05	-1.7e-05	-1.3e-05	0.000104	8.3e-05	6.5e-05	0.000107	0.000164	0.000217	0.000403	0.000631	0.00089	0.00131	0.00147
	655.893	NaN	-7e-06	-2.3e-05	-9e-06	1.4e-05	7.9e-05	4.1e-05	-6.3e-05	-6e-05	1.4e-05	3.9e-05	-2e-06	-1e-05	0.000109	0.000153	8e-05	2.6e-05	-7e-06	5e-06	-2.3e-05	-2.1e-05	-1.7e-05	-1.2e-05	-7e-06	-2e-06	3e-06	-4e-06	-8e-05	-0.000144	-7e-05	-4.4e-05	-1.9e-05	8.4e-05	2.4e-05	-8.2e-05	-7e-05	-5.2e-05	0.000124	9e-05	7.6e-05	9e-05	0.000125	0.000213	0.000415	0.000604	0.000913	0.00129	0.00145
	656.487	NaN	9e-06	-3e-05	-1.8e-05	9e-06	7.4e-05	1.5e-05	-8.3e-05	-4.9e-05	2.7e-05	4e-06	-2.6e-05	-3e-06	0.000126	0.00017	8.1e-05	2.3e-05	6e-06	3e-05	4e-06	1.7e-05	2.3e-05	2.9e-05	3.5e-05	4.1e-05	3.5e-05	-3.8e-05	-5.6e-05	-0.000157	-7.2e-05	-6.3e-05	-2.8e-05	0.0001	3e-05	-7.8e-05	-5.5e-05	-3.2e-05	0.00012	5.8e-05	4.9e-05	9.9e-05	0.000166	0.000213	0.000411	0.000596	0.000883	0.00124	0.00145
	657.08	NaN	2.9e-05	-2.4e-05	-3.5e-05	-1e-05	5.8e-05	8e-06	-9.2e-05	-3.9e-05	5.5e-05	1.8e-05	-1.8e-05	2.4e-05	0.000128	0.000145	5.8e-05	-1.3e-05	-1.7e-05	5.2e-05	4.5e-05	3.5e-05	3.8e-05	4.1e-05	4.4e-05	4.7e-05	3.5e-05	-2e-05	-4.4e-05	-0.000134	-6.5e-05	-6.5e-05	-3.1e-05	0.000107	6.2e-05	-7.3e-05	-3.3e-05	-2.1e-05	0.0001	5e-05	6.5e-05	0.000105	0.000173	0.000212	0.000412	0.000585	0.000895	0.00129	0.0015
	657.673	NaN	3.7e-05	-2.7e-05	-4.7e-05	-1.3e-05	4.4e-05	-2.3e-05	-0.000108	-4.2e-05	5.6e-05	2.1e-05	-1.5e-05	5e-06	0.000105	0.000116	3.3e-05	-4.2e-05	-5e-05	4e-06	3.2e-05	3.5e-05	3.5e-05	3.5e-05	3.6e-05	3.6e-05	1.6e-05	-5.5e-05	-8.9e-05	-0.00014	-0.000102	-0.000111	-5.8e-05	8.2e-05	3.5e-05	-8.3e-05	-8.3e-05	-2.9e-05	7.1e-05	8e-06	6.4e-05	8.9e-05	0.000125	0.000194	0.000388	0.000583	0.000909	0.00128	0.00152
	658.267	NaN	3.8e-05	-2e-05	-4.9e-05	-2.9e-05	4.5e-05	-1.6e-05	-8.7e-05	-1.5e-05	8.1e-05	7.2e-05	6.6e-05	4.6e-05	0.00012	0.000151	6.8e-05	-4.2e-05	-4.4e-05	7.1e-05	5.6e-05	6.6e-05	7.4e-05	8.2e-05	9e-05	9.8e-05	6.1e-05	-5.4e-05	-7.2e-05	-0.000131	-7.5e-05	-8.4e-05	-5.7e-05	8.1e-05	7.1e-05	-6e-06	-2.9e-05	5.2e-05	9.5e-05	2.2e-05	7.6e-05	8.9e-05	0.00018	0.000192	0.000382	0.000589	0.000919	0.0013	0.00151
	658.86	NaN	5.5e-05	-4.5e-05	-7.1e-05	-2.4e-05	1.7e-05	-4.5e-05	-0.000103	-3.4e-05	2.1e-05	6.2e-05	8.1e-05	1.1e-05	4.8e-05	0.000134	8.4e-05	-5.9e-05	-7.5e-05	7.7e-05	5.1e-05	8.2e-05	9.6e-05	0.000109	0.000123	0.000137	8.3e-05	-3.8e-05	-7.7e-05	-0.000133	-8.1e-05	-7.2e-05	-2.4e-05	6.8e-05	8.7e-05	-6e-06	-4.5e-05	7.1e-05	9.8e-05	-1.9e-05	2e-06	4.2e-05	0.000117	0.000132	0.000418	0.000546	0.000881	0.00125	0.00151
	659.453	NaN	6.3e-05	-2.8e-05	-8.7e-05	-3.7e-05	2.4e-05	-2.6e-05	-8.6e-05	-1.2e-05	3.3e-05	7.4e-05	9.5e-05	-2.1e-05	0	0.000143	8.8e-05	-9.4e-05	-7.7e-05	8.8e-05	7.7e-05	9.5e-05	0.000104	0.000114	0.000124	0.000133	7.6e-05	-5e-06	-7.6e-05	-0.000138	-0.000139	-7.7e-05	-1e-06	7.3e-05	9.7e-05	2.2e-05	-1.1e-05	0.000138	9.8e-05	-6.1e-05	-2.7e-05	-5e-06	2.4e-05	0.000168	0.000448	0.000554	0.000863	0.00128	0.00152
	660.047	NaN	7.8e-05	-5.8e-05	-9.9e-05	-3.4e-05	5.5e-05	-3e-05	-8.5e-05	3.9e-05	8e-05	8e-05	0.000101	-4.4e-05	1.2e-05	0.000175	9.8e-05	-0.000106	-6.7e-05	9.5e-05	7.5e-05	0.000107	0.000117	0.000128	0.000139	0.00015	7.8e-05	-1e-06	-7.3e-05	-0.000127	-0.000105	-0.000127	-2e-06	9.9e-05	0.000106	5.6e-05	1e-06	0.000191	0.000111	-3.5e-05	2.3e-05	2.3e-05	6.9e-05	0.000216	0.000478	0.000568	0.000897	0.00132	0.00156
	660.64	NaN	9e-05	-5.5e-05	-8.3e-05	-5.9e-05	1.5e-05	-7.6e-05	-0.00013	4.6e-05	0.000105	6.9e-05	9.5e-05	2.1e-05	6.1e-05	0.000174	0.000101	-9.1e-05	-7.2e-05	0.00011	7.2e-05	0.000115	0.00013	0.000145	0.000161	0.000177	8.5e-05	-1e-05	-0.000107	-0.000147	-0.000116	-0.000102	-2.1e-05	0.000116	8.7e-05	3e-06	-1.8e-05	0.000176	0.000116	-1.6e-05	2.7e-05	5.9e-05	0.00013	0.000196	0.000467	0.000596	0.00093	0.00131	0.00154
	661.234	NaN	6.7e-05	-7.1e-05	-5.3e-05	-2.7e-05	9e-06	-5.1e-05	-0.000122	2.6e-05	9.8e-05	5.6e-05	8.8e-05	4e-05	7.8e-05	0.000169	7.6e-05	-8.8e-05	-7e-05	0.000138	0.000119	0.000146	0.00016	0.000173	0.000187	0.000201	8.5e-05	2e-05	-9.5e-05	-0.000161	-9.9e-05	-5.9e-05	-2.2e-05	0.000111	6.6e-05	2.1e-05	-1.7e-05	0.000166	0.000109	1.1e-05	4.3e-05	4.5e-05	0.000114	0.000175	0.000444	0.000591	0.000911	0.00129	0.00155
	661.827	NaN	8.5e-05	-6.2e-05	-7.1e-05	-3.8e-05	2.7e-05	-2.5e-05	-0.000108	1.1e-05	9.4e-05	6.3e-05	8.5e-05	8e-06	0.000104	0.000183	6.2e-05	-9.3e-05	-3.8e-05	0.000153	0.00012	0.000138	0.000149	0.00016	0.000171	0.000183	4.6e-05	1.6e-05	-0.00011	-0.000177	-0.000103	-5e-05	2e-06	8.1e-05	4.6e-05	9e-06	-6e-05	0.000172	0.000115	2.5e-05	3.3e-05	2e-05	0.000108	0.00015	0.000414	0.000576	0.000886	0.00127	0.00155
	662.421	NaN	8e-05	-3.7e-05	-5.4e-05	-6.4e-05	2.7e-05	-3e-05	-0.000136	-1.7e-05	8.5e-05	3.8e-05	5.8e-05	-2.6e-05	9.2e-05	0.000173	3.3e-05	-0.000125	-6.1e-05	0.00011	6.1e-05	6.1e-05	7e-05	7.9e-05	8.8e-05	9.7e-05	-4.5e-05	-3.6e-05	-0.000149	-0.000201	-0.00013	-8.7e-05	-2.1e-05	5.4e-05	5.1e-05	-1.3e-05	-0.000111	0.00013	3.2e-05	-2.4e-05	-1e-05	1.2e-05	8.1e-05	0.000153	0.000384	0.000528	0.000858	0.00126	0.00156
	663.015	NaN	6e-05	-4.8e-05	-5.5e-05	-4.5e-05	3e-06	-5.9e-05	-0.000169	-1e-05	9.4e-05	3.2e-05	7.1e-05	2.8e-05	0.000151	0.000197	4.2e-05	-0.000116	-5.3e-05	0.000121	7.4e-05	9.7e-05	0.000108	0.00012	0.000132	0.000144	-2.9e-05	-1.5e-05	-0.000142	-0.000194	-0.000168	-7.3e-05	2.8e-05	6.6e-05	5.9e-05	-2.6e-05	-0.00012	0.000165	5.8e-05	-2.4e-05	1.9e-05	5.5e-05	0.000115	0.000161	0.000395	0.000578	0.000896	0.00128	0.00158
	663.608	NaN	7e-05	-3.2e-05	-4.6e-05	-5.9e-05	1.7e-05	-4.6e-05	-0.00014	1e-06	0.00011	4.8e-05	5.8e-05	7e-05	0.000218	0.000196	3e-06	-9.8e-05	-5.3e-05	9e-05	6.7e-05	8.8e-05	9.7e-05	0.000107	0.000116	0.000126	-1.6e-05	1e-05	-0.000165	-0.000162	-0.000135	-5.9e-05	1.6e-05	6.2e-05	3.6e-05	-3e-05	-0.000109	0.000142	9e-05	3.4e-05	4.9e-05	6.4e-05	0.000151	0.000177	0.000387	0.000588	0.000911	0.00126	0.00157
	664.202	NaN	7.6e-05	-1.3e-05	-5.3e-05	-5.7e-05	3.7e-05	-2.9e-05	-0.00013	-2.8e-05	0.000107	6.2e-05	3.8e-05	8.2e-05	0.00024	0.000198	2.6e-05	-8.3e-05	-6.5e-05	0.0001	6.1e-05	5.6e-05	6.4e-05	7.2e-05	8.1e-05	8.9e-05	-2.1e-05	4.8e-05	-0.000119	-0.000153	-0.000107	-4.5e-05	2.6e-05	3.2e-05	-1.5e-05	-3.2e-05	-0.000125	0.000117	5.7e-05	7.6e-05	5.1e-05	6.5e-05	0.000168	0.000179	0.000355	0.000571	0.000921	0.00127	0.00155
	664.796	NaN	7.5e-05	-1.7e-05	-5.8e-05	-5.7e-05	4.2e-05	-1.6e-05	-0.000136	-2.1e-05	8.7e-05	2.8e-05	4.9e-05	9.6e-05	0.000225	0.000214	4.3e-05	-8.4e-05	-7.2e-05	8.9e-05	5.2e-05	7.9e-05	9.1e-05	0.000103	0.000115	0.000128	-2.3e-05	4.4e-05	-0.000108	-0.00019	-9e-05	-3.3e-05	3.5e-05	5.4e-05	-3e-06	-5.3e-05	-0.000127	0.000137	5.5e-05	6.5e-05	1.9e-05	0.000138	0.000153	0.000162	0.000367	0.000576	0.000907	0.00124	0.00156
	665.389	NaN	7.2e-05	-3e-05	-6.2e-05	-4.4e-05	2e-06	-4.5e-05	-0.000109	7e-06	0.000112	4.6e-05	7.3e-05	7.7e-05	0.000172	0.000187	5.4e-05	-8.9e-05	-9.6e-05	7.1e-05	4.9e-05	9.8e-05	0.000112	0.000125	0.00014	0.000154	-1.6e-05	1.6e-05	-0.000159	-0.000143	-6.7e-05	-6.3e-05	-1e-06	8.4e-05	1.2e-05	-2.6e-05	-0.000105	0.000199	-1e-06	4.4e-05	-4.2e-05	7.4e-05	0.000122	0.000187	0.000419	0.000578	0.000889	0.00124	0.00161
	665.983	NaN	5.9e-05	-2.9e-05	-4.3e-05	-3.6e-05	4.2e-05	-1.1e-05	-8.4e-05	9e-06	0.000103	4.2e-05	7.3e-05	8.4e-05	0.000196	0.000252	8.7e-05	-4.5e-05	-6e-06	0.000127	8.7e-05	0.000118	0.000129	0.00014	0.000151	0.000162	-1.7e-05	6.5e-05	-0.000138	-8.6e-05	-7.9e-05	-4e-06	3.9e-05	9.2e-05	-7e-06	-2e-06	-8.8e-05	0.000248	1.7e-05	3.9e-05	-6e-06	9.1e-05	0.000175	0.000216	0.000415	0.000611	0.000931	0.00126	0.0016
	666.577	NaN	5.7e-05	-2.2e-05	-4.5e-05	-5.4e-05	2.4e-05	2e-05	-5.4e-05	6e-06	0.000111	5.9e-05	5.8e-05	4e-05	0.000138	0.000226	7.1e-05	-5.5e-05	-1e-05	0.00011	7.9e-05	0.0001	0.000108	0.000117	0.000125	0.000133	-5e-06	4.8e-05	-0.000125	-9e-05	-7.7e-05	2.7e-05	5.4e-05	5.7e-05	-2e-06	-2.1e-05	-0.000127	0.000227	1.3e-05	4.6e-05	1e-06	8.5e-05	0.000137	0.000215	0.000402	0.000599	0.000939	0.00124	0.00158
	667.171	NaN	4e-05	-3.8e-05	-5.1e-05	-3.7e-05	1.3e-05	-1.9e-05	-9.1e-05	-1.8e-05	8.8e-05	4.4e-05	2.7e-05	8e-06	0.00013	0.000185	6e-05	-5.5e-05	-4.4e-05	6.9e-05	7.9e-05	0.000108	0.000114	0.00012	0.000127	0.000133	-3.6e-05	2.1e-05	-0.000138	-9.9e-05	-7e-05	-5e-06	4.7e-05	6.2e-05	2.2e-05	-1.5e-05	-0.00013	0.000208	-3.5e-05	4e-05	3e-06	7e-05	9.6e-05	0.000198	0.000393	0.000581	0.000916	0.00121	0.00154
	667.765	NaN	7e-06	-3.7e-05	-2.1e-05	-7e-06	1.3e-05	-4e-05	-0.000124	-5.9e-05	4.2e-05	1.4e-05	1.5e-05	-1.1e-05	0.000114	0.000169	4.8e-05	-6e-05	-2e-05	9.3e-05	5e-05	6.3e-05	7e-05	7.7e-05	8.5e-05	9.2e-05	-0.00012	4.3e-05	-0.000171	-0.000102	-6.8e-05	-4.3e-05	0	5.1e-05	1.1e-05	-2.2e-05	-0.000121	0.000195	-7.5e-05	4.1e-05	2.5e-05	4.8e-05	5.5e-05	0.000186	0.000391	0.000595	0.000895	0.00118	0.00153
	668.358	NaN	5e-06	-5.3e-05	-4.4e-05	2e-05	3.3e-05	-2.5e-05	-8.3e-05	-3.9e-05	4.7e-05	5.6e-05	1.8e-05	-7e-06	0.000117	0.000181	6.6e-05	-3e-05	-1.5e-05	8.7e-05	7.6e-05	5.7e-05	5.9e-05	6e-05	6.1e-05	6.3e-05	-0.000102	7.3e-05	-0.000148	-6.5e-05	-5e-05	-2.2e-05	1.1e-05	7.1e-05	0	-9e-06	-0.000134	0.000132	-5.1e-05	4.5e-05	2.4e-05	6.5e-05	7.3e-05	0.0002	0.000383	0.000597	0.000922	0.00121	0.00152
	668.952	NaN	2e-05	-5.4e-05	-4.6e-05	-4e-06	4e-05	-7e-06	-6.7e-05	-4.7e-05	6.3e-05	6e-05	1.3e-05	2.4e-05	9.4e-05	0.000139	6.1e-05	-2.6e-05	-2.6e-05	8.4e-05	5.3e-05	8.1e-05	9e-05	9.8e-05	0.000108	0.000117	-7.3e-05	3.3e-05	-0.000114	-6.6e-05	-4.5e-05	-5.1e-05	1.5e-05	7.4e-05	2.7e-05	-2.4e-05	-0.000132	0.000141	-2.7e-05	2.3e-05	2e-05	5e-05	5.4e-05	0.00021	0.000389	0.000578	0.000908	0.00119	0.0015
	669.546	NaN	4.4e-05	-4.3e-05	-3.9e-05	-2.6e-05	1.3e-05	-1.1e-05	-7e-05	-1.6e-05	3.2e-05	1.4e-05	4e-05	-1.2e-05	5e-06	7.4e-05	3.9e-05	-2.8e-05	-4e-05	5.4e-05	3.9e-05	5.2e-05	5.8e-05	6.3e-05	6.9e-05	7.5e-05	-7.3e-05	2.5e-05	-0.000138	-5.9e-05	-8.4e-05	-7e-05	3.2e-05	7.2e-05	3.2e-05	-3e-06	-0.0001	0.000193	-3.5e-05	5e-06	1.6e-05	5.1e-05	3e-05	0.000223	0.000406	0.000548	0.000875	0.00117	0.0015
	670.14	NaN	-3e-06	-4.8e-05	-2.6e-05	1.1e-05	3e-06	-1.8e-05	-5.5e-05	6e-06	2.3e-05	2.2e-05	4.7e-05	-3.3e-05	-2.5e-05	0.000124	6.5e-05	-2e-05	-2.6e-05	6e-05	6.4e-05	3.9e-05	3.8e-05	3.7e-05	3.7e-05	3.6e-05	-4.4e-05	4.6e-05	-8.4e-05	-5.1e-05	-5.8e-05	-2e-05	7.7e-05	6.5e-05	6.5e-05	2.7e-05	-8.1e-05	0.000201	-4.8e-05	1e-06	2.4e-05	7e-05	6.3e-05	0.000222	0.000437	0.000615	0.000911	0.00117	0.00151
	670.734	NaN	1.4e-05	-4.4e-05	-4.5e-05	-1e-06	2e-05	1.3e-05	-3.8e-05	-2.3e-05	2.9e-05	5.3e-05	5.9e-05	-3.7e-05	-3.8e-05	9.8e-05	2.4e-05	-3.6e-05	-1.2e-05	8.1e-05	9.8e-05	4.4e-05	3.9e-05	3.4e-05	2.8e-05	2.3e-05	-2e-06	-4.3e-05	-0.000109	-6.7e-05	-4.5e-05	-1.2e-05	5.3e-05	7.5e-05	5.8e-05	2.2e-05	-8.6e-05	0.000197	-8.6e-05	-2.4e-05	1.4e-05	1.5e-05	5.5e-05	0.00022	0.00044	0.000612	0.000888	0.00113	0.00152
	671.328	NaN	2.7e-05	-2.1e-05	-4.4e-05	-1.7e-05	2e-05	5e-06	-4.5e-05	-4.6e-05	-2.2e-05	1.4e-05	1.3e-05	-7.1e-05	-5.1e-05	9.6e-05	2.4e-05	-6.4e-05	-6.6e-05	5.4e-05	9.6e-05	2.9e-05	2.2e-05	1.4e-05	7e-06	-1e-06	-4.4e-05	-3e-05	-0.000111	-7.1e-05	-7.4e-05	-3.9e-05	3.1e-05	8.6e-05	1.6e-05	-8e-06	-8.3e-05	0.000148	-9.5e-05	-6e-05	-6e-06	-7e-06	3.4e-05	0.000206	0.000382	0.00057	0.000913	0.00114	0.0015
	671.922	NaN	-9e-06	-2.2e-05	-3.4e-05	1e-05	2.3e-05	6e-06	-7.5e-05	-6.9e-05	-2.1e-05	-9e-06	-2.9e-05	-6e-05	-9e-06	0.000101	3.9e-05	-7e-06	-2e-06	4.8e-05	5.1e-05	3.3e-05	3.2e-05	3.1e-05	3e-05	2.7e-05	-2.4e-05	-3.8e-05	-9.4e-05	-6.2e-05	-6.3e-05	-2.4e-05	4.2e-05	3.5e-05	-1e-06	0	-6.1e-05	0.000138	-3.4e-05	-3.5e-05	-1.1e-05	3.5e-05	6.6e-05	0.0002	0.000388	0.000563	0.000901	0.00113	0.00147
	672.516	NaN	4e-06	-2.6e-05	-3.6e-05	2.3e-05	7.8e-05	6e-05	-3.1e-05	-2.8e-05	3.2e-05	3.1e-05	-1e-05	0	4.9e-05	0.000113	7.3e-05	3.8e-05	1.9e-05	5e-05	2.8e-05	6.4e-05	7.1e-05	7.8e-05	8.5e-05	8.4e-05	1e-06	-4e-05	-0.000116	-3.4e-05	-3.6e-05	-1.2e-05	5.5e-05	3.5e-05	2.2e-05	-1.3e-05	-0.000105	8.3e-05	1.8e-05	3.7e-05	3e-06	7.1e-05	9.1e-05	0.000185	0.000401	0.000597	0.000873	0.00113	0.00145
	673.11	NaN	7e-06	-6e-06	-2e-05	1.4e-05	4.3e-05	1.7e-05	-5.5e-05	-4e-06	5.8e-05	1e-05	-3.8e-05	4e-06	6e-05	7.4e-05	5.9e-05	5.2e-05	1.1e-05	2.7e-05	3.2e-05	2.2e-05	2.2e-05	2.1e-05	2.1e-05	2e-05	1.1e-05	-5.2e-05	-9.7e-05	-2.8e-05	-2.9e-05	-2.2e-05	4.8e-05	4.4e-05	3e-06	-3e-06	-9e-05	7.5e-05	7e-06	5.8e-05	3.5e-05	7e-05	8.8e-05	0.00017	0.000378	0.000607	0.00088	0.00111	0.00145
	673.705	NaN	1.9e-05	-3.4e-05	-1.6e-05	8e-06	2.9e-05	5.2e-05	-3.1e-05	-4.2e-05	4.5e-05	-2e-06	-1e-05	4.4e-05	5.7e-05	7e-05	4.8e-05	5.4e-05	1.2e-05	3.8e-05	5.3e-05	2.6e-05	2.4e-05	2.1e-05	1.8e-05	1.1e-05	-1.8e-05	-4.1e-05	-4.4e-05	-9e-06	1.8e-05	2.3e-05	5.5e-05	3.8e-05	-2.5e-05	1.4e-05	-8.7e-05	5.6e-05	2e-05	7.8e-05	6.2e-05	0.000103	0.000122	0.000192	0.000363	0.000611	0.000904	0.00115	0.00142
	674.299	NaN	1.1e-05	-3.6e-05	-2.2e-05	6e-06	2e-05	3.5e-05	-3.8e-05	-3.9e-05	4.4e-05	-1.7e-05	-1.7e-05	-9e-06	-7e-06	6.9e-05	4.9e-05	2.8e-05	1.1e-05	6.3e-05	5.9e-05	4.3e-05	4.4e-05	4.4e-05	4.4e-05	2.8e-05	-4.3e-05	-4.4e-05	-3.6e-05	-2.9e-05	-2e-05	3.2e-05	5.3e-05	6.6e-05	1.9e-05	-2.3e-05	-1.9e-05	6.6e-05	8e-06	2.7e-05	2.2e-05	7.8e-05	0.0001	0.000197	0.000353	0.000587	0.000908	0.00119	0.00142
	674.893	NaN	1.2e-05	-5.6e-05	-5.8e-05	2.3e-05	-1e-05	-1.1e-05	-5.5e-05	-3.3e-05	1.5e-05	5e-06	5e-06	-5e-05	-8.5e-05	-5e-06	1.3e-05	-4.4e-05	-1.6e-05	9.5e-05	7.9e-05	6e-05	6e-05	6.1e-05	6.2e-05	3.7e-05	-4.7e-05	-6.2e-05	-5.9e-05	-6.2e-05	-5e-05	-1.8e-05	1.6e-05	6.4e-05	4.2e-05	-1.8e-05	4.3e-05	8.3e-05	-7.4e-05	-4.4e-05	-7e-06	3e-05	6.7e-05	0.000215	0.000337	0.000535	0.000906	0.00117	0.00146
	675.487	NaN	1.4e-05	-5.3e-05	-5.1e-05	9e-06	-4e-06	-1.8e-05	-4.5e-05	-1.2e-05	1.1e-05	3.7e-05	2.3e-05	-6.5e-05	-6e-05	2e-06	3.1e-05	-4.1e-05	-1e-05	6.8e-05	6.7e-05	5.8e-05	5.8e-05	5.8e-05	5.8e-05	2.5e-05	-5e-05	-3.8e-05	-4.9e-05	-6.1e-05	-5.7e-05	-5.2e-05	4.4e-05	7.7e-05	5.6e-05	-2.5e-05	2.7e-05	7.4e-05	-5.4e-05	-1.9e-05	1.8e-05	1.2e-05	6.4e-05	0.000219	0.000349	0.000541	0.000915	0.00113	0.00149
	676.081	NaN	1e-05	-4.5e-05	-4e-05	-3e-06	-9e-06	-2.7e-05	-5.9e-05	-3.6e-05	-2.9e-05	7e-06	-6e-06	-3.2e-05	-2.5e-05	1.1e-05	-4e-06	-4.7e-05	-3e-05	3.8e-05	1.4e-05	2e-05	2.3e-05	2.6e-05	2.9e-05	3e-06	-4.3e-05	-4.7e-05	-5.8e-05	-4.6e-05	-7.6e-05	-4e-05	4.5e-05	4.5e-05	-3.8e-05	-8.1e-05	-2.4e-05	6e-05	-2.5e-05	7e-06	6e-06	1e-06	3.8e-05	0.000155	0.000312	0.000527	0.000902	0.00111	0.00148
	676.676	NaN	3.9e-05	-2e-05	-7.1e-05	-2.9e-05	1.6e-05	-2.7e-05	-7e-05	-6.8e-05	-9e-06	-3e-06	1.1e-05	1.1e-05	2.7e-05	3.9e-05	-2.6e-05	-5.1e-05	-5.3e-05	1.2e-05	2e-06	0	2e-06	3e-06	5e-06	-7e-06	-3.3e-05	-7.1e-05	-8.4e-05	-4.5e-05	-8.3e-05	-3.3e-05	2.3e-05	-3.5e-05	-9e-05	-8.4e-05	-3.9e-05	3e-05	-4.4e-05	-4.3e-05	-3.1e-05	-8e-06	2.9e-05	0.000131	0.000302	0.000505	0.000865	0.00112	0.00144
	677.27	NaN	4.9e-05	-3.5e-05	-7.7e-05	-8e-06	1.7e-05	-2.2e-05	-5e-05	4e-06	4.3e-05	4.9e-05	6.3e-05	1e-05	4.5e-05	8.5e-05	3.2e-05	-2.8e-05	-1e-06	4.7e-05	3.9e-05	1.5e-05	1.3e-05	1.1e-05	9e-06	-2.3e-05	-3.3e-05	-5.1e-05	-7.7e-05	-3.6e-05	-6.2e-05	-2.8e-05	4.5e-05	6e-06	-2.2e-05	-3.9e-05	1.6e-05	7.1e-05	-4.1e-05	-3.3e-05	3e-06	4.9e-05	9.7e-05	0.000173	0.000298	0.00052	0.000888	0.00118	0.00149
	677.864	NaN	6.8e-05	-4e-05	-7.3e-05	-2.4e-05	1.5e-05	-1.4e-05	-4.6e-05	1.2e-05	2.3e-05	3.7e-05	4.4e-05	-1.8e-05	5.6e-05	9.2e-05	4.3e-05	-4.1e-05	-2.5e-05	4.8e-05	6.2e-05	5e-05	4.9e-05	4.7e-05	4.6e-05	-3e-06	-2e-05	-1.8e-05	-4.4e-05	-6.4e-05	-2.7e-05	-4.9e-05	2.8e-05	4.3e-05	1e-05	4e-05	3e-05	0.000109	-2e-05	-4e-06	1.3e-05	7.1e-05	0.000111	0.000201	0.000304	0.000537	0.000971	0.00119	0.00152
	678.459	NaN	8e-05	-3.2e-05	-6.3e-05	-5.2e-05	-2e-05	-3.4e-05	-9.9e-05	-3.3e-05	2.4e-05	2.7e-05	6.9e-05	-6e-06	6e-05	9e-05	1.2e-05	-5.8e-05	-3.6e-05	4.9e-05	5.3e-05	5.5e-05	5.7e-05	5.8e-05	6e-05	0	-2e-05	-2.5e-05	-4.5e-05	-6.3e-05	-4.5e-05	-5e-06	3.7e-05	6.4e-05	2.2e-05	3.5e-05	3.7e-05	0.000122	4e-06	2.1e-05	1e-05	4.7e-05	8.3e-05	0.000196	0.00032	0.000558	0.000965	0.00114	0.00151
	679.053	NaN	4.5e-05	-4.7e-05	-4e-05	-2.3e-05	-1e-06	-4.6e-05	-9.6e-05	0	5.1e-05	9e-06	5.7e-05	7e-06	8.5e-05	7.5e-05	5e-06	-8.4e-05	-4.4e-05	7.7e-05	6.9e-05	8.1e-05	8.4e-05	8.8e-05	9.1e-05	1.2e-05	-4e-06	-1.8e-05	-7.3e-05	-6e-05	-2.6e-05	1.9e-05	5.2e-05	7.7e-05	3.4e-05	3e-06	4.9e-05	0.000127	-6e-06	8e-06	4e-06	4.3e-05	7.5e-05	0.000198	0.000282	0.000499	0.000931	0.00113	0.00147
	679.648	NaN	4.2e-05	-3.7e-05	-3.7e-05	-1.8e-05	1.4e-05	-5.6e-05	-0.000118	5e-06	6.9e-05	2.9e-05	5.5e-05	4e-06	0.000108	0.000105	1.8e-05	-6.2e-05	-4.9e-05	8.5e-05	6.4e-05	7.9e-05	8.4e-05	8.9e-05	9.4e-05	9e-06	-4e-06	-1.5e-05	-7.5e-05	-7.3e-05	-9e-06	6e-06	3.9e-05	5.1e-05	1.8e-05	-7e-06	6.8e-05	0.0001	-1e-05	-3e-06	1.7e-05	5.6e-05	8.2e-05	0.000214	0.000228	0.000505	0.00091	0.00114	0.00151
	680.242	NaN	6.1e-05	-3.2e-05	-6.6e-05	-3.3e-05	1.8e-05	-5.9e-05	-0.000106	1.3e-05	7e-05	3.7e-05	7e-05	1.2e-05	0.000102	0.000114	8e-06	-8.4e-05	-6.1e-05	6.9e-05	6.9e-05	8.4e-05	8.8e-05	9.2e-05	9.6e-05	-1.6e-05	-1.6e-05	-2.1e-05	-7.5e-05	-0.000102	-1.8e-05	1.6e-05	4e-06	4.9e-05	2.1e-05	8e-06	8.5e-05	0.000114	-1.9e-05	5e-06	6e-06	1.6e-05	5.2e-05	0.000171	0.00021	0.000487	0.000919	0.00115	0.00157
	680.837	NaN	6.7e-05	-3.4e-05	-5.7e-05	-4.7e-05	1.8e-05	-7e-05	-9.8e-05	2.6e-05	3.5e-05	6e-06	8.9e-05	1e-06	8.3e-05	8.3e-05	-1.8e-05	-0.000135	-9.8e-05	8.4e-05	0.000118	0.000101	0.000101	0.0001	9.9e-05	-1.1e-05	2.3e-05	-2.6e-05	-8.5e-05	-8.2e-05	-4.9e-05	-4.7e-05	-1.7e-05	4.7e-05	3.2e-05	2.5e-05	0.000112	0.000121	-5.6e-05	-1.2e-05	-4.3e-05	6e-06	2.5e-05	0.000215	0.000237	0.000476	0.00089	0.00111	0.00161
	681.431	NaN	7.9e-05	-2.8e-05	-5.3e-05	-4.9e-05	-1e-06	-0.0001	-0.000133	3.5e-05	5.6e-05	-1.1e-05	9.3e-05	4.8e-05	0.00012	6.3e-05	-3.9e-05	-0.000146	-0.000116	8.8e-05	0.000111	8.3e-05	8.2e-05	8.1e-05	8e-05	-2e-05	2.4e-05	-5.1e-05	-8.6e-05	-9.9e-05	-4.1e-05	-4.9e-05	-1e-06	3.8e-05	-2e-06	-8e-06	7.8e-05	0.000106	-4.2e-05	-1.4e-05	-6e-06	5.9e-05	2.6e-05	0.000174	0.000236	0.000485	0.000912	0.00114	0.00158
	682.026	NaN	0.000102	-4e-05	-6.8e-05	-6.2e-05	-1e-05	-9.2e-05	-0.00014	2.6e-05	6.8e-05	-1.2e-05	8.3e-05	7.5e-05	0.000145	6.2e-05	-3e-05	-0.000117	-9.4e-05	8.2e-05	7.3e-05	8.1e-05	8.5e-05	8.9e-05	9.3e-05	-7e-06	4.1e-05	-4.5e-05	-0.000135	-8.3e-05	-4.7e-05	4e-06	-1.3e-05	1.3e-05	-2.7e-05	-2.8e-05	7e-05	8.8e-05	-1.5e-05	-2e-05	2.2e-05	8.7e-05	4.4e-05	0.000144	0.000239	0.000464	0.000884	0.00118	0.00155
	682.62	NaN	8.1e-05	-2.7e-05	-7.8e-05	-7.4e-05	-1e-05	-9.2e-05	-0.000106	3.4e-05	8.2e-05	2.8e-05	8.4e-05	6.1e-05	0.000115	6.1e-05	2.3e-05	-0.000124	-7.7e-05	0.000123	0.000101	0.000113	0.000118	0.000123	0.000128	-1.5e-05	3.9e-05	-3.5e-05	-9.9e-05	-6.9e-05	-8.2e-05	1.3e-05	-1.9e-05	4.7e-05	0	-2.2e-05	8.3e-05	8.3e-05	-3e-05	3e-06	1.8e-05	7.6e-05	4.6e-05	0.00022	0.000236	0.000483	0.000895	0.00118	0.00161
	683.215	NaN	9e-05	-2.3e-05	-8.8e-05	-7.1e-05	4e-06	-7e-05	-8.7e-05	7.1e-05	8.6e-05	5e-05	0.000116	4.3e-05	0.00011	2.5e-05	-4e-05	-0.000159	-5.2e-05	0.000143	0.00012	0.000125	0.000129	0.000133	0.000137	-2.7e-05	6.9e-05	-2.9e-05	-0.000138	-6.8e-05	-6.8e-05	-2.4e-05	7e-06	7.5e-05	2.7e-05	1e-06	0.000121	8.5e-05	-2.7e-05	-1e-05	-2.5e-05	6.4e-05	5.5e-05	0.000206	0.000247	0.000462	0.000971	0.0012	0.00162
	683.809	NaN	0.0001	-1.7e-05	-7.5e-05	-7.7e-05	3.2e-05	-8e-05	-8.9e-05	6.6e-05	0.000101	4.7e-05	9.7e-05	4.2e-05	0.00014	4.6e-05	-4e-05	-0.000136	-4.1e-05	0.000111	7.2e-05	8.6e-05	9e-05	9.5e-05	0.0001	-8.3e-05	5.3e-05	-1.6e-05	-0.000205	-3.8e-05	-4.7e-05	-1.9e-05	-9e-06	3.6e-05	3e-06	-2.2e-05	9.8e-05	7.8e-05	1.1e-05	-2.2e-05	-1.2e-05	9.5e-05	6.1e-05	0.000159	0.000208	0.000432	0.000914	0.00118	0.00156
	684.404	NaN	7.8e-05	-1.3e-05	-4.9e-05	-7.8e-05	8e-06	-0.000112	-0.000143	5e-05	8.9e-05	2.7e-05	9e-05	7.2e-05	0.000156	5.3e-05	-4.2e-05	-9.8e-05	-7.4e-05	7.8e-05	5.7e-05	6e-05	6.3e-05	6.6e-05	7e-05	-8.4e-05	6.7e-05	-8.2e-05	-0.000132	-6.9e-05	-4.7e-05	-2.3e-05	-3.7e-05	-8e-06	-3.9e-05	-7.5e-05	7.1e-05	5e-05	-3e-06	-3.8e-05	-2.1e-05	6.3e-05	3.2e-05	0.00015	0.000177	0.000467	0.000914	0.00119	0.00156
	684.999	NaN	8.1e-05	-2.6e-05	-7.8e-05	-8.3e-05	-3e-06	-0.000137	-0.000139	4e-05	8.9e-05	3.7e-05	0.000104	2.6e-05	0.000109	8.8e-05	-2.7e-05	-0.000172	-0.000102	8.9e-05	8.6e-05	7.8e-05	8e-05	8.1e-05	8.3e-05	-0.000112	8.5e-05	-0.000132	-0.00011	-0.000121	-6.5e-05	-4e-05	-2.4e-05	3.8e-05	4e-06	-4e-05	0.000149	1.4e-05	-4.7e-05	-3.4e-05	-4.7e-05	4.4e-05	5e-06	0.00018	0.00017	0.000435	0.000928	0.0012	0.0016
	685.593	NaN	8.7e-05	-7.4e-05	-9.3e-05	-6e-05	-1.8e-05	-0.000153	-0.000123	6.8e-05	7.9e-05	1.9e-05	0.000149	1.6e-05	5.4e-05	8.9e-05	-4.2e-05	-0.000233	-8.4e-05	9.7e-05	0.00011	9e-05	8.9e-05	8.8e-05	8.6e-05	-0.000122	6.5e-05	-0.000137	-0.00013	-0.000103	-7.9e-05	-5.5e-05	-6e-06	5.6e-05	-1e-05	-4.3e-05	0.000199	1e-06	-8.6e-05	-3.5e-05	-7.5e-05	-4e-06	1.4e-05	0.000191	0.000168	0.000418	0.000907	0.00116	0.00161
	686.188	NaN	9.7e-05	-6.1e-05	-8e-05	-8.8e-05	7e-06	-0.00013	-0.000138	4.5e-05	6.8e-05	9e-06	0.000144	3.6e-05	7.5e-05	9.6e-05	-2.8e-05	-0.000181	-8.2e-05	0.000107	0.000106	0.000104	0.000106	0.000108	0.00011	-8.7e-05	0.00011	-9.4e-05	-9.3e-05	-7.2e-05	-3.8e-05	-6e-05	-3.4e-05	2.3e-05	-5e-06	-3.6e-05	0.000182	-3e-06	-2.7e-05	-5e-06	-8.3e-05	2.5e-05	-3e-06	0.00018	0.00022	0.00046	0.000973	0.00118	0.00161
	686.783	NaN	7.7e-05	-2.3e-05	-6.5e-05	-9.3e-05	-9e-06	-0.000115	-0.000134	2.7e-05	7.5e-05	2.3e-05	0.000101	2.9e-05	0.000132	7e-05	-6.4e-05	-0.000183	-7.9e-05	0.000101	8e-05	5.6e-05	5.6e-05	5.6e-05	5.6e-05	-0.000103	8.7e-05	-9.3e-05	-0.000135	-7e-05	-3.7e-05	-7.3e-05	-4.2e-05	-1.9e-05	-1e-06	-5.9e-05	0.000137	-1.1e-05	-3.1e-05	-3.4e-05	-2.9e-05	8.7e-05	-1.5e-05	0.000153	0.00022	0.000478	0.000945	0.00117	0.00155
	687.378	NaN	0.000111	-3.4e-05	-9e-05	-9.2e-05	7e-06	-0.000129	-0.000136	-3e-06	8.2e-05	4.6e-05	8.8e-05	3.8e-05	0.000193	8.8e-05	-3.8e-05	-0.000115	-4.9e-05	0.000115	4.6e-05	3.9e-05	4.2e-05	4.6e-05	4.9e-05	-0.000121	8.4e-05	-5.8e-05	-8.4e-05	-5.3e-05	-3.3e-05	-7.3e-05	-1.8e-05	-2e-06	-1.8e-05	-5.2e-05	0.000145	3.5e-05	-4e-06	-2.3e-05	3.6e-05	0.000121	-1.4e-05	0.000111	0.00023	0.000464	0.000931	0.00114	0.00153
	687.973	NaN	0.000116	-1.2e-05	-7.2e-05	-8.8e-05	2e-05	-8.2e-05	-0.000143	-1.1e-05	9e-05	2.3e-05	5.3e-05	8.8e-05	0.00026	9.5e-05	-2e-05	-7e-05	-4.8e-05	7e-05	4.1e-05	3.2e-05	3.4e-05	3.5e-05	3.7e-05	-0.000108	6.4e-05	-8e-05	-5.9e-05	-1e-05	-1.9e-05	-6e-05	0	-3.4e-05	-2.9e-05	-5.2e-05	0.000123	3.6e-05	3.6e-05	-1.3e-05	1.8e-05	0.000139	-4.5e-05	8.6e-05	0.00028	0.000532	0.000913	0.00118	0.00153
	688.567	NaN	0.000115	7e-06	-6e-05	-9.8e-05	-1e-06	-6.8e-05	-0.000168	-3.7e-05	5.4e-05	-3.5e-05	0	9.2e-05	0.00023	6.6e-05	-4.1e-05	-5.7e-05	-4.4e-05	7.7e-05	2.1e-05	2.8e-05	3.2e-05	3.6e-05	4.1e-05	-8.8e-05	6.2e-05	-7.1e-05	-7.3e-05	-1.1e-05	-3.1e-05	-5e-05	-6e-06	-8.1e-05	-6.8e-05	-0.000103	7.8e-05	4.4e-05	5.2e-05	-1.6e-05	3.1e-05	0.000127	-6.4e-05	3.8e-05	0.000279	0.000549	0.000898	0.00115	0.00148
	689.162	NaN	9.4e-05	-3e-06	-3.9e-05	-7.8e-05	-1.4e-05	-6.9e-05	-0.000156	-4e-06	9e-05	-3.8e-05	-2.1e-05	7.7e-05	0.000202	5.1e-05	-4.8e-05	-3.5e-05	-4e-05	8.5e-05	3e-05	3.4e-05	3.8e-05	4.2e-05	4.3e-05	-0.000125	3.2e-05	-4.4e-05	-9e-05	-4.9e-05	-5.4e-05	-6.2e-05	-2.6e-05	-9.6e-05	-8.6e-05	-0.000124	9.8e-05	4.1e-05	8.3e-05	-4e-05	6.7e-05	0.000141	-9e-06	8.2e-05	0.000288	0.000578	0.000896	0.00116	0.00148
	689.757	NaN	8.3e-05	-3e-06	-5e-05	-7.1e-05	6e-06	-4.1e-05	-9.9e-05	3.9e-05	8.9e-05	-5e-06	-1e-05	6.8e-05	0.000175	3.6e-05	-6e-05	-7.4e-05	-3.9e-05	6.4e-05	4.3e-05	6.1e-05	6.4e-05	6.8e-05	6.2e-05	-0.0001	6.8e-05	-2.2e-05	-6.4e-05	-4e-05	-5e-06	-3.8e-05	-4.8e-05	-6.4e-05	-3.2e-05	-0.000101	0.000112	4.3e-05	7.5e-05	-7e-06	1.8e-05	0.000125	1e-05	0.000111	0.000296	0.000589	0.00092	0.0012	0.00146
	690.352	NaN	7e-05	-1e-06	-6.3e-05	-8e-05	-5e-06	-5.1e-05	-0.000116	2.8e-05	5.7e-05	-5e-06	1.7e-05	4.3e-05	0.000107	6.3e-05	-2.2e-05	-9.3e-05	-4.9e-05	7.1e-05	4.7e-05	5.8e-05	6.1e-05	6.4e-05	5.6e-05	-3.9e-05	8.5e-05	-2.6e-05	-2.8e-05	-2.5e-05	4e-05	-7e-06	-2.3e-05	-1.9e-05	-2e-05	-5.7e-05	0.000133	-2.6e-05	3.4e-05	3e-06	-2.3e-05	7.9e-05	3.1e-05	0.000154	0.000291	0.000542	0.000916	0.00123	0.00148
	690.947	NaN	7.1e-05	-2.6e-05	-7e-05	-8.1e-05	-1.9e-05	-4e-05	-0.000106	2.9e-05	3.4e-05	-3e-06	4.8e-05	5.6e-05	9.8e-05	6.1e-05	-4e-06	-2.2e-05	-2.9e-05	9e-05	6.8e-05	7.1e-05	7.3e-05	7.6e-05	5.8e-05	-6.6e-05	7.6e-05	1.6e-05	-1.8e-05	-1.6e-05	3.4e-05	-8e-06	2.4e-05	1.6e-05	-2.4e-05	-2e-05	0.000151	-3.9e-05	3.5e-05	-1e-06	-3.7e-05	6.1e-05	3.9e-05	0.000183	0.000335	0.000559	0.000946	0.00122	0.00149
	691.542	NaN	5e-05	-4.4e-05	-7e-05	-3.8e-05	4e-06	-1.4e-05	-7.4e-05	2.7e-05	1.5e-05	1e-05	7.5e-05	3.4e-05	8.3e-05	6.9e-05	-2.7e-05	-3.4e-05	-4e-05	8.8e-05	7.2e-05	6.8e-05	7e-05	7.1e-05	5.2e-05	-3.8e-05	6.1e-05	-1.3e-05	-8e-06	8e-06	3e-05	-1.6e-05	1.6e-05	-3e-06	6e-06	4e-06	0.000165	-4.1e-05	1e-05	-1.3e-05	-6e-05	2.6e-05	3.4e-05	0.000193	0.000318	0.000556	0.00091	0.00119	0.00147
	692.137	NaN	4.9e-05	-3.2e-05	-6e-05	-4.1e-05	2.9e-05	-3.5e-05	-4.4e-05	1.6e-05	3e-05	7e-06	9e-06	2e-06	8.1e-05	8.8e-05	-2e-05	-2.7e-05	-3e-05	8.2e-05	6.7e-05	5.4e-05	5.5e-05	5.5e-05	3.7e-05	-1.1e-05	8e-05	-2.2e-05	0	1.5e-05	3.8e-05	-8e-06	3.3e-05	3e-06	1.3e-05	-1.4e-05	0.000154	-7.5e-05	1.8e-05	-1.6e-05	-2.1e-05	2.9e-05	4e-05	0.000186	0.000311	0.000522	0.000874	0.00117	0.00144
	692.732	NaN	4.6e-05	-6e-06	-5.9e-05	-5.3e-05	-9e-06	-3.7e-05	-6e-05	8e-06	1.7e-05	-1e-05	-1e-05	-1.1e-05	1.6e-05	6.3e-05	-4.3e-05	-5.5e-05	-4.4e-05	6.1e-05	3.5e-05	2e-05	2e-05	2e-05	-2e-06	-4.7e-05	4.1e-05	-2e-06	-1.7e-05	-6e-06	1.2e-05	-7e-06	2.4e-05	-2.9e-05	2.2e-05	-2.4e-05	0.000101	-6.8e-05	-4.6e-05	-2.8e-05	-5.9e-05	-1.9e-05	5e-05	0.000192	0.000321	0.000572	0.000874	0.00116	0.00137
	693.328	NaN	3.5e-05	5e-06	-4.9e-05	-3e-05	-1.7e-05	-4.4e-05	-6.8e-05	-1.3e-05	-1e-06	-1.5e-05	-2e-05	-2.3e-05	6e-06	3.8e-05	-2.2e-05	-3.8e-05	-5e-05	1.6e-05	2.4e-05	9e-06	8e-06	7e-06	-1.5e-05	-5e-05	1.1e-05	0	-9e-06	0	8e-06	-1.1e-05	-1.3e-05	-2e-05	1e-05	-6e-06	0.000101	-5.1e-05	-2.5e-05	-6e-05	-3.1e-05	1.5e-05	7e-05	0.000199	0.000311	0.000574	0.000863	0.00114	0.00135
	693.923	NaN	3.2e-05	-1e-05	-3.9e-05	-5e-06	2.3e-05	-2.7e-05	-7.4e-05	-3.3e-05	-9e-06	2e-06	-3.3e-05	-1.5e-05	1.5e-05	1.8e-05	-2.3e-05	-3.9e-05	-2.2e-05	4.9e-05	3.2e-05	1.5e-05	1.4e-05	1.4e-05	0	-1.8e-05	5e-06	-1.6e-05	-2.7e-05	-1.3e-05	0	-2.5e-05	-1.4e-05	1.7e-05	6e-06	1.8e-05	8.4e-05	-5.3e-05	4.2e-05	-4e-05	-1e-06	3.3e-05	4.6e-05	0.000175	0.000341	0.000564	0.000834	0.00109	0.00132
	694.518	NaN	5.4e-05	0	-3.3e-05	-2.5e-05	-3e-06	-1.1e-05	-9.5e-05	-6.1e-05	2e-05	-1.7e-05	-8.9e-05	-1e-06	4.7e-05	9e-06	-3.4e-05	-4.7e-05	-1.7e-05	3.6e-05	-6e-06	-1.5e-05	-1.5e-05	-1.4e-05	-2.8e-05	-4.1e-05	-1.8e-05	-2.3e-05	-1.7e-05	-2.9e-05	-3e-06	-1.1e-05	-3.2e-05	-5.5e-05	-2.4e-05	-8.9e-05	3.2e-05	-1.7e-05	8.2e-05	-4.7e-05	-1.3e-05	4.4e-05	3.7e-05	0.000126	0.000347	0.000554	0.000799	0.00105	0.00126
	695.113	NaN	4.9e-05	-7e-06	-2.7e-05	-3.2e-05	3.7e-05	2.2e-05	-7.4e-05	-4.8e-05	-6e-06	-2e-05	-6.6e-05	5.6e-05	0.000108	3e-05	-1.6e-05	-1e-05	1.3e-05	3.1e-05	1.6e-05	-6e-06	-8e-06	-1e-05	-4e-06	4e-06	-6e-06	-2e-06	2.7e-05	2.8e-05	8e-06	-1.3e-05	7e-06	-6.5e-05	1.4e-05	-5.8e-05	3.8e-05	4.1e-05	6e-05	-2.3e-05	3.2e-05	8.4e-05	2.3e-05	0.000133	0.000351	0.000565	0.000806	0.00105	0.00125
	695.708	NaN	5.5e-05	-1.3e-05	-4e-05	-5e-05	7e-06	9e-06	-4.8e-05	-9e-06	-9e-06	-8e-06	-3.7e-05	7.1e-05	3.2e-05	-5e-06	-6e-05	-3e-05	-1.5e-05	5.3e-05	2.9e-05	-2.7e-05	-3.2e-05	-3.6e-05	-3.3e-05	-2e-06	1.7e-05	2e-05	2.5e-05	3.6e-05	2.6e-05	-1e-06	-1.4e-05	-2.6e-05	8e-06	-4e-06	8e-05	4e-06	-3e-06	-4.4e-05	1.1e-05	5.8e-05	3.2e-05	0.00016	0.000359	0.000561	0.000816	0.00105	0.00124
	696.303	NaN	6.6e-05	-1.4e-05	-3.8e-05	-3.6e-05	-1.5e-05	-5.2e-05	-3.6e-05	-9e-06	8e-06	-3.8e-05	-3.6e-05	2.2e-05	-8e-06	-1e-06	-8e-05	-3.3e-05	-1.7e-05	1.8e-05	-3e-05	-3.9e-05	-3.8e-05	-3.8e-05	-2.2e-05	1.6e-05	2.9e-05	3.3e-05	1.6e-05	4.4e-05	4.3e-05	-7e-06	-2e-05	-1.6e-05	1e-06	-2e-05	6.1e-05	-5.3e-05	8e-06	-5e-05	2e-06	5.9e-05	6.3e-05	0.000177	0.000332	0.000552	0.000829	0.00106	0.00124
	696.899	NaN	3.8e-05	-1.3e-05	-3.4e-05	-2.5e-05	7e-06	-3.4e-05	-4.2e-05	4e-06	2.5e-05	7e-06	-9e-06	3e-05	4.7e-05	3.4e-05	-4.6e-05	1.5e-05	-3.3e-05	-4e-06	9e-06	-2.1e-05	-2.5e-05	-2.8e-05	-1.2e-05	1.4e-05	2.6e-05	4.1e-05	5.5e-05	4.6e-05	6e-05	-1.4e-05	-2e-06	-2.5e-05	-1.1e-05	-1.4e-05	6.4e-05	2.2e-05	2.2e-05	-2.7e-05	-1e-06	8.7e-05	8.1e-05	0.00018	0.000336	0.000577	0.000853	0.00107	0.00128
	697.494	NaN	1.7e-05	-2.8e-05	-4.2e-05	-9e-06	9e-06	-3.6e-05	-4.9e-05	-1.3e-05	1.5e-05	8e-06	-8e-06	1.1e-05	7e-06	5e-06	-4.5e-05	-2.5e-05	-2.1e-05	2.3e-05	1.3e-05	-2.4e-05	-2.7e-05	-3e-05	-3e-05	-1e-05	2.8e-05	5.2e-05	5.7e-05	1.5e-05	2.8e-05	-2.8e-05	-1.4e-05	-1e-05	7e-06	4e-06	9.1e-05	1e-06	-2.3e-05	-1.7e-05	2e-06	4.8e-05	7.6e-05	0.000192	0.000341	0.000568	0.000829	0.00106	0.00128
	698.089	NaN	2.5e-05	-1.3e-05	-3e-05	-2.5e-05	-1.3e-05	-4.5e-05	-3.8e-05	0	-6e-06	3.2e-05	-2e-05	1e-06	5e-06	2.2e-05	-4e-05	-2.6e-05	2e-06	6.6e-05	-6e-06	-1.2e-05	-1e-05	-8e-06	0	4.4e-05	3.7e-05	2.3e-05	3e-05	2e-05	4.3e-05	-2.4e-05	4e-06	1.1e-05	1.5e-05	3.5e-05	0.000104	-1.7e-05	2e-06	0	-1e-06	2e-05	7e-05	0.000177	0.000329	0.000533	0.000816	0.00105	0.00124
	698.685	NaN	3.9e-05	3e-06	-3.1e-05	-4e-05	-1.4e-05	-4.6e-05	-4.8e-05	2e-06	-3e-06	3.8e-05	-1.4e-05	9e-06	-3.1e-05	2.3e-05	-5.3e-05	-1.4e-05	-2e-05	9.1e-05	3.7e-05	7e-06	7e-06	6e-06	-1.3e-05	2.6e-05	3.1e-05	2.9e-05	1.9e-05	-2.2e-05	1.8e-05	-4.6e-05	4e-06	-1.8e-05	2e-06	3.4e-05	0.000105	-6e-06	-2e-06	-3.2e-05	-4.4e-05	2.8e-05	9.4e-05	0.000192	0.000331	0.000554	0.000794	0.00103	0.00126
	699.28	NaN	3.7e-05	-1.2e-05	-3.7e-05	-2.4e-05	-1.5e-05	-3.9e-05	-6e-05	6e-06	-1.1e-05	3.2e-05	-3.5e-05	4e-06	-2.1e-05	2e-05	-9e-06	-3.9e-05	-2.9e-05	7.2e-05	1.3e-05	1e-06	2e-06	3e-06	-4.2e-05	-7e-06	-1e-06	1.5e-05	2.4e-05	-9e-06	-8e-06	-3.6e-05	-2.8e-05	-3.3e-05	-1.5e-05	1.5e-05	3.4e-05	-1.7e-05	2e-05	-4.6e-05	-3.3e-05	4.3e-05	7.3e-05	0.000181	0.000313	0.0005	0.000734	0.001	0.00124
	699.875	NaN	5.3e-05	-2.5e-05	-6.4e-05	-2.6e-05	-1.6e-05	-4e-05	-5.3e-05	-6e-06	-4e-06	8e-06	2e-06	-9e-06	-8e-06	1.1e-05	1e-05	-3.1e-05	-3.3e-05	5.3e-05	1.1e-05	-5e-06	-5e-06	-5e-06	-4.8e-05	1.2e-05	3.5e-05	1.4e-05	8e-06	-4e-06	-2.1e-05	-2.2e-05	-7e-06	-2e-06	2.6e-05	6e-06	5.7e-05	-4e-06	2.4e-05	-3.8e-05	-2.9e-05	4e-05	7e-05	0.000169	0.000299	0.000503	0.000727	0.000975	0.0012
	700.471	NaN	6.6e-05	-2.7e-05	-8.1e-05	-3.9e-05	-1.8e-05	-4.2e-05	-5.4e-05	4.6e-05	3.5e-05	4.9e-05	4.5e-05	1.1e-05	9e-06	2.3e-05	-1.4e-05	-6e-05	-4.2e-05	5.7e-05	3e-05	3.8e-05	4e-05	4.2e-05	1e-05	4.3e-05	4.4e-05	3e-05	1.6e-05	-8e-06	-7e-06	-1.5e-05	9e-06	4.1e-05	2.4e-05	4.3e-05	8.5e-05	9e-06	1.9e-05	-4.8e-05	-3.5e-05	3.6e-05	9e-05	0.000187	0.000294	0.000521	0.000771	0.00102	0.00119
	701.066	NaN	6e-05	-1.5e-05	-6.1e-05	-7.1e-05	-4.5e-05	-6.1e-05	-5.6e-05	3.7e-05	1.5e-05	4.5e-05	5.6e-05	-6e-06	-1.4e-05	3.1e-05	-2e-05	-7.3e-05	-5.7e-05	7.1e-05	4.9e-05	7.6e-05	8e-05	8.4e-05	7e-06	5.8e-05	4.2e-05	-2.5e-05	1.5e-05	7e-06	-2.8e-05	-3.7e-05	4e-06	4.7e-05	1.8e-05	5.5e-05	0.000122	-5.6e-05	-2.1e-05	-4.6e-05	-4.6e-05	3.6e-05	9.6e-05	0.000156	0.000249	0.000503	0.000782	0.00104	0.00118
	701.662	NaN	7.6e-05	-2e-05	-6.5e-05	-6.3e-05	-2.8e-05	-9.4e-05	-6.9e-05	1.3e-05	-2.3e-05	-2.9e-05	2.3e-05	7e-06	-2.1e-05	1e-05	-3.2e-05	-6.5e-05	-4.6e-05	7.4e-05	1.9e-05	4.6e-05	5.1e-05	5.5e-05	-2.5e-05	4.2e-05	2.7e-05	-2.1e-05	-1.1e-05	-2.3e-05	-5e-05	-5.2e-05	-2.6e-05	2.4e-05	0	3.5e-05	0.000116	-5.2e-05	-2.7e-05	-3.5e-05	-3.5e-05	-1e-06	5.9e-05	0.00014	0.000231	0.000493	0.00075	0.000998	0.00119
	702.258	NaN	9.1e-05	-2.9e-05	-7.8e-05	-5.7e-05	-8e-06	-8.1e-05	-4.1e-05	5.8e-05	1e-06	-1.8e-05	3.4e-05	2.3e-05	3.4e-05	1e-06	-5.8e-05	-7.9e-05	-3.1e-05	5.2e-05	3.7e-05	2.9e-05	2.9e-05	2.9e-05	-1.6e-05	9.7e-05	1.4e-05	5e-06	-5e-06	1.2e-05	-8e-06	-4.5e-05	1e-05	-2e-06	1e-05	7.9e-05	0.000122	-4.3e-05	-2.6e-05	-3.9e-05	-1.1e-05	2.6e-05	7.8e-05	0.000183	0.000266	0.000508	0.000776	0.00103	0.00122
	702.853	NaN	0.000105	-2e-05	-8.5e-05	-7.2e-05	-1.5e-05	-0.000116	-0.000109	3.1e-05	1.4e-05	-2e-05	4e-05	2.6e-05	7.6e-05	1.1e-05	-7.2e-05	-0.00013	-4.9e-05	5.2e-05	2e-05	8e-06	8e-06	8e-06	-4.6e-05	9.5e-05	-1.1e-05	-1.2e-05	-1.7e-05	6e-06	-8e-06	-6.7e-05	3.3e-05	-1.7e-05	5e-06	4.1e-05	0.000101	-6e-05	-2.1e-05	-3.3e-05	1e-06	3.2e-05	4.5e-05	0.000143	0.000256	0.000514	0.000779	0.00105	0.00125
	703.449	NaN	9.8e-05	-1.3e-05	-6.7e-05	-8.4e-05	-2.4e-05	-8.7e-05	-9.9e-05	6.9e-05	5.7e-05	4e-06	8.8e-05	3.2e-05	0.00011	2.2e-05	-7.3e-05	-9.9e-05	-7.2e-05	4.4e-05	2.3e-05	4e-06	3e-06	2e-06	-6.8e-05	0.000125	2.1e-05	-3e-06	4e-06	3.2e-05	-3.6e-05	-5.7e-05	1.8e-05	8e-06	7e-06	4.9e-05	0.00012	-3.8e-05	1.8e-05	-3e-05	-9e-06	3.1e-05	6e-05	0.000132	0.000247	0.000571	0.000794	0.00107	0.00128
	704.044	NaN	8.8e-05	-3.1e-05	-6.8e-05	-6.9e-05	-4.3e-05	-0.000107	-7.7e-05	6.5e-05	4e-05	2e-05	9.1e-05	6e-06	7.6e-05	2e-06	-8.1e-05	-0.000133	-9.8e-05	6.3e-05	4.1e-05	2.7e-05	2.7e-05	2.7e-05	-7.4e-05	9.5e-05	7e-06	-3.8e-05	-4.6e-05	1.7e-05	-5.4e-05	-7.6e-05	-6e-06	3e-06	1.9e-05	5.3e-05	0.000105	-6.1e-05	-2.8e-05	-5.7e-05	-2.3e-05	3e-06	5.3e-05	0.000113	0.000201	0.000519	0.00079	0.00109	0.00127
	704.64	NaN	0.000114	-4.6e-05	-8.7e-05	-0.000107	-2.5e-05	-0.000128	-8.1e-05	6.3e-05	3.9e-05	3.6e-05	0.000119	5e-06	4.7e-05	2e-06	-8.5e-05	-0.000173	-0.000118	0.000141	7.7e-05	6.8e-05	6.9e-05	7.1e-05	-7.2e-05	0.000117	6.7e-05	-4e-05	-3.7e-05	-2e-05	-1.8e-05	-6e-05	2.3e-05	3.5e-05	5.7e-05	0.000118	0.000137	-6.6e-05	-5.4e-05	-7.3e-05	-3e-05	5e-06	8.3e-05	0.000101	0.000187	0.000516	0.000795	0.00111	0.00123
	705.236	NaN	0.000105	-6e-05	-9.3e-05	-0.000108	-2.6e-05	-0.000119	-8.5e-05	6.6e-05	6.4e-05	3.2e-05	0.000131	5.3e-05	4.3e-05	0	-7e-05	-0.000195	-0.000124	0.000134	8e-05	7.4e-05	7.5e-05	7.7e-05	-9.5e-05	0.00014	3.7e-05	-5.2e-05	-6.4e-05	-3.6e-05	-6e-06	-7.6e-05	4.6e-05	3.8e-05	4.8e-05	0.00013	0.000139	-7.4e-05	-4.8e-05	-6.8e-05	-2.7e-05	5e-06	6.8e-05	8.6e-05	0.000176	0.000523	0.00078	0.0011	0.00124
	705.831	NaN	0.000101	-4.7e-05	-9e-05	-0.0001	-4.7e-05	-0.000133	-9.2e-05	6.8e-05	7.2e-05	5.2e-05	0.000144	2e-05	8.2e-05	-2.6e-05	-5.4e-05	-0.000165	-9.7e-05	0.00012	6.9e-05	5.4e-05	5.4e-05	5.4e-05	-0.000106	0.000202	2e-06	-5.4e-05	-6.3e-05	-4e-06	-4.4e-05	-6.8e-05	7.6e-05	5.4e-05	4.5e-05	0.000155	0.000135	-8.5e-05	-4.5e-05	-8.6e-05	-2.2e-05	2e-05	8.5e-05	0.000105	0.0002	0.000497	0.000775	0.00113	0.00127
	706.427	NaN	0.000122	-2.8e-05	-0.000133	-0.000106	-5.9e-05	-0.000169	-0.000108	5.2e-05	3.4e-05	6e-05	0.000169	1.3e-05	0.0001	-1.6e-05	-8e-05	-0.000199	-9.1e-05	0.000112	4.3e-05	2.9e-05	3e-05	3.1e-05	-9e-05	0.0002	1e-06	-8.2e-05	-3.6e-05	-1e-06	-3.4e-05	-5e-05	5.4e-05	5.5e-05	2.5e-05	0.00014	0.000124	-7.7e-05	-5.5e-05	-8.1e-05	-7e-06	1.8e-05	5.2e-05	6.6e-05	0.000183	0.000545	0.000796	0.00115	0.00125
	707.023	NaN	0.000128	-2.6e-05	-0.000113	-0.000119	-5.5e-05	-0.000151	-0.0001	6.1e-05	2.4e-05	3.7e-05	0.000152	-7e-06	7.9e-05	4e-06	-9e-05	-0.000241	-0.000128	0.000117	7.9e-05	6.3e-05	6.3e-05	6.3e-05	-8.2e-05	0.000171	-2.4e-05	-9.4e-05	-5.9e-05	-5.5e-05	-4.5e-05	-4e-05	2.5e-05	4.1e-05	3.8e-05	0.00016	0.000139	-6.4e-05	-5.6e-05	-9.9e-05	-1.8e-05	-1.4e-05	4e-05	4.4e-05	0.000148	0.000519	0.000761	0.00115	0.00122
	707.619	NaN	0.000104	-1e-05	-0.000106	-0.000134	-6.9e-05	-0.000183	-0.000109	6.9e-05	5.2e-05	1.3e-05	0.000124	1.5e-05	6.8e-05	3e-05	-8.4e-05	-0.000272	-0.000162	7.5e-05	7.4e-05	7.8e-05	7.9e-05	8e-05	-0.000117	0.000132	-4.2e-05	-8.4e-05	-7.2e-05	-9.8e-05	-9.2e-05	-6.2e-05	1.9e-05	1.7e-05	2.8e-05	0.000173	0.000122	-9.1e-05	-7.9e-05	-0.000116	-4.3e-05	-2.6e-05	3e-05	4.9e-05	0.00011	0.000504	0.000733	0.00114	0.00121
	708.214	NaN	0.000101	-2e-05	-9.5e-05	-0.000126	-8.9e-05	-0.000207	-0.000106	7.1e-05	6.2e-05	7e-06	0.000172	5.1e-05	0.000107	9e-06	-8.8e-05	-0.000264	-0.000111	0.00012	5.9e-05	9.9e-05	0.000105	0.000109	-0.000107	0.000124	-2.2e-05	-9.7e-05	-7.1e-05	-9.1e-05	-7.2e-05	-3.6e-05	6.1e-05	5e-06	-1.5e-05	0.000151	9.9e-05	-7.4e-05	-8.4e-05	-0.000121	-6e-06	1.2e-05	5.3e-05	5.2e-05	0.000138	0.00055	0.000772	0.00116	0.00123
	708.81	NaN	0.000109	-3.4e-05	-8.8e-05	-0.000135	-8.6e-05	-0.000196	-0.000102	7.7e-05	6.4e-05	3.5e-05	0.000193	1.9e-05	0.000157	3e-05	-8.3e-05	-0.000251	-8.9e-05	0.000155	7.5e-05	9.1e-05	9.5e-05	9.1e-05	-9.1e-05	0.000148	1e-05	-8.6e-05	-4e-05	-5.3e-05	-3e-05	-2.4e-05	4.3e-05	1.1e-05	-8e-06	0.000163	7.3e-05	-7.2e-05	-7.7e-05	-9.6e-05	7e-06	2.1e-05	6.7e-05	4.4e-05	0.000154	0.000569	0.000776	0.00117	0.00125
	709.406	NaN	0.000116	-1.8e-05	-0.000107	-0.000146	-6.3e-05	-0.000157	-0.00014	0.000114	6.5e-05	1.1e-05	0.000217	1.5e-05	0.000127	5.7e-05	-0.000111	-0.000267	-0.000148	0.000148	8.6e-05	9.5e-05	9.8e-05	8.5e-05	-8.6e-05	0.0002	-7e-06	-6e-05	-4.9e-05	-2.6e-05	-3.2e-05	-4.9e-05	4.1e-05	4.9e-05	-1e-06	0.000174	5.5e-05	-6.7e-05	-3.7e-05	-8e-05	-1.4e-05	4e-06	7.8e-05	3.1e-05	0.000134	0.000548	0.00077	0.00116	0.00121
	710.002	NaN	0.000119	-4.5e-05	-8.9e-05	-0.000163	-7.4e-05	-0.000207	-0.000128	0.00013	5.8e-05	5.5e-05	0.000184	-1.6e-05	6e-05	5.9e-05	-0.000103	-0.0003	-0.000156	0.000156	0.000115	0.000122	0.000125	9.9e-05	-0.000105	0.000152	-5.6e-05	-0.000109	-0.000116	-5.2e-05	-7.3e-05	-5.1e-05	5.6e-05	6.3e-05	2e-05	0.000202	2.8e-05	-9.8e-05	-5.6e-05	-0.000123	-5.8e-05	-3e-05	8.2e-05	4e-05	9.4e-05	0.000523	0.000766	0.00117	0.00115
	710.598	NaN	0.000133	-3.1e-05	-9.5e-05	-0.000163	-7.6e-05	-0.000233	-0.000139	0.000118	4.9e-05	2.9e-05	0.000161	3e-06	5.4e-05	6e-06	-0.000102	-0.000283	-9.3e-05	0.000189	0.000107	0.00011	0.000112	8.3e-05	-7.9e-05	0.000117	-7.5e-05	-0.000127	-0.000114	-5.1e-05	-5.6e-05	-4.8e-05	2.8e-05	2.8e-05	-2.2e-05	0.000182	4e-06	-0.000128	-0.000106	-0.000161	-5.9e-05	-4.6e-05	9e-05	3.7e-05	0.000101	0.000543	0.000757	0.00115	0.00116
	711.194	NaN	0.000142	-3.4e-05	-0.000128	-0.000151	-6.4e-05	-0.000185	-0.000138	7.6e-05	6.4e-05	2.1e-05	0.000158	5.6e-05	0.000107	1.3e-05	-9.1e-05	-0.000264	-0.000112	0.000166	5.7e-05	8.5e-05	9e-05	6.5e-05	-3.6e-05	0.000136	-4.9e-05	-0.000141	-0.000107	-3.6e-05	-6.8e-05	-6.2e-05	1.6e-05	2.6e-05	-2.5e-05	0.000179	1.6e-05	-9.5e-05	-8.8e-05	-0.000124	-1.5e-05	-3.6e-05	3.8e-05	1.4e-05	0.000135	0.000528	0.000751	0.00113	0.00116
	711.79	NaN	0.000137	-7e-05	-0.000132	-0.000108	-5.3e-05	-0.00018	-0.000153	5.2e-05	6.3e-05	1.7e-05	0.000142	5.2e-05	0.00015	2.6e-05	-9.5e-05	-0.000256	-0.00011	0.000158	8.2e-05	7.7e-05	7.8e-05	5e-05	-1.1e-05	0.000142	-4.5e-05	-0.000132	-8.2e-05	-1.1e-05	-7.9e-05	-8.1e-05	2e-06	2.9e-05	-2.3e-05	0.000171	3e-06	-3.9e-05	-4.3e-05	-9.3e-05	1e-05	-2.1e-05	4.5e-05	2.9e-05	0.00018	0.000491	0.000726	0.00114	0.00116
	712.386	NaN	0.000137	-4.9e-05	-0.000132	-0.000122	-7.8e-05	-0.000165	-0.00012	5.5e-05	1.1e-05	-1.6e-05	0.000105	3.8e-05	0.000149	1.2e-05	-0.000128	-0.000309	-0.000112	0.000134	9e-05	0.0001	0.000102	4.7e-05	-7.5e-05	0.000102	-3.6e-05	-0.000132	-0.000103	-4e-05	-9.8e-05	-0.00011	2e-06	2.9e-05	-4.6e-05	0.000174	-3.1e-05	-7.5e-05	-8.4e-05	-0.000111	9e-06	-4.4e-05	2.4e-05	6.6e-05	0.000159	0.000494	0.000715	0.00114	0.00115
	712.982	NaN	0.0001	-3e-05	-0.000113	-0.000111	-7.8e-05	-0.000193	-0.000107	8.5e-05	8e-06	2e-06	0.0001	1.3e-05	0.000154	2e-05	-0.000102	-0.000263	-8e-05	0.000113	5.8e-05	9.7e-05	0.000102	3.4e-05	-8.1e-05	0.000108	-3.3e-05	-0.000128	-6.9e-05	-3.9e-05	-0.000132	-9.6e-05	-2e-06	9e-06	-4.6e-05	0.000196	-2.8e-05	-3.7e-05	-7e-05	-8.7e-05	1.4e-05	-2.3e-05	2e-05	5.2e-05	0.000182	0.000537	0.000736	0.00111	0.00115
	713.578	NaN	7.8e-05	-9e-06	-0.000111	-0.000105	-9.2e-05	-0.000182	-9.1e-05	8.8e-05	2.6e-05	3.6e-05	0.000117	2.1e-05	0.000122	5.9e-05	-8.9e-05	-0.000256	-0.000116	9.2e-05	6.3e-05	0.00013	0.000137	5.9e-05	-5e-05	0.000105	-4.6e-05	-0.000111	-7.1e-05	-3.4e-05	-0.000127	-9e-05	3.3e-05	4e-05	-2.2e-05	0.000219	-2.5e-05	-5.8e-05	-6.1e-05	-7.8e-05	-7e-06	-3.3e-05	6.6e-05	5.4e-05	0.000185	0.000578	0.000759	0.00111	0.00113
	714.174	NaN	0.000117	-6.4e-05	-0.000105	-0.000105	-7.5e-05	-0.00016	-8.5e-05	0.000138	5.9e-05	5e-05	0.000179	2.9e-05	0.000126	5.5e-05	-8.3e-05	-0.000212	-0.000101	0.000126	5.6e-05	0.000125	0.000133	5.6e-05	-3.1e-05	9.9e-05	-1.6e-05	-9.6e-05	-7.7e-05	-3.3e-05	-8.9e-05	-3.5e-05	6.1e-05	7.2e-05	9e-06	0.000229	-3.4e-05	-5.6e-05	-5.2e-05	-7.2e-05	-1.4e-05	-1.8e-05	4.9e-05	6.6e-05	0.000203	0.000609	0.000779	0.00113	0.00113
	714.771	NaN	0.000124	-2.6e-05	-0.000129	-0.000139	-4.9e-05	-0.00014	-8.8e-05	0.000122	8.4e-05	3.3e-05	0.000173	3.8e-05	0.00012	5.2e-05	-9.8e-05	-0.000204	-8.8e-05	0.000116	9.7e-05	0.000101	0.000103	3.8e-05	1.3e-05	0.000126	8e-06	-6.6e-05	-5.4e-05	-3.1e-05	-7.3e-05	7e-06	6.9e-05	8.8e-05	7e-06	0.000253	-7.9e-05	-4.4e-05	-5.3e-05	-0.000113	4.3e-05	-6e-06	6e-05	7.2e-05	0.000177	0.000562	0.000757	0.00113	0.00112
	715.367	NaN	9.4e-05	-5.1e-05	-0.000103	-0.000116	-2.3e-05	-0.000117	-9.3e-05	9e-05	5.1e-05	2.4e-05	0.000157	1.1e-05	9.6e-05	5.3e-05	-0.000127	-0.000225	-0.000108	9.8e-05	8.2e-05	7.1e-05	7.1e-05	9e-06	1.2e-05	0.000128	3e-06	-7.9e-05	-6.6e-05	-4.8e-05	-5.9e-05	-2e-06	5.4e-05	5.7e-05	-2.8e-05	0.000255	-6.8e-05	-5.6e-05	-6.7e-05	-0.000125	-8e-06	-4.7e-05	6.7e-05	7.6e-05	0.000135	0.000515	0.000735	0.00107	0.00105
	715.963	NaN	0.000106	-4.8e-05	-0.000102	-0.000115	-4e-06	-0.00011	-0.000106	9.2e-05	4.4e-05	4.6e-05	0.00011	3.1e-05	0.000135	1.6e-05	-0.000115	-0.000209	-0.000109	9.6e-05	3.4e-05	8.3e-05	8.8e-05	1.7e-05	3.4e-05	0.000117	-3.2e-05	-7.1e-05	-4.1e-05	-2.3e-05	-8.1e-05	-4.5e-05	5e-05	4.7e-05	-2.1e-05	0.000265	-6.3e-05	-2.1e-05	-6.9e-05	-9.2e-05	-1.7e-05	-4.8e-05	3.2e-05	9.9e-05	0.000154	0.000512	0.000691	0.000992	0.00105
	716.559	NaN	0.000102	-4.6e-05	-6.8e-05	-0.000128	-1.6e-05	-0.000116	-0.000127	7.2e-05	7e-05	1.7e-05	0.000141	5.9e-05	0.000162	5.2e-05	-8.7e-05	-0.0002	-0.000127	0.000105	3.7e-05	7.1e-05	7.5e-05	-1.2e-05	0	9.2e-05	-1.8e-05	-6.9e-05	-4.2e-05	-2e-05	-9.3e-05	-3e-06	1.2e-05	4e-06	-7.2e-05	0.000208	-0.000103	-2.6e-05	-6.8e-05	-7.7e-05	1.8e-05	-7.7e-05	3.8e-05	9.1e-05	0.000199	0.000492	0.000688	0.000996	0.00104
	717.155	NaN	0.000102	-3.8e-05	-0.000102	-0.000104	-4.9e-05	-0.000137	-8.4e-05	7.9e-05	4.5e-05	5.6e-05	0.000163	4.4e-05	0.000154	5.7e-05	-9.4e-05	-0.000197	-0.000122	0.000113	6.6e-05	6e-05	6.1e-05	-6e-06	3.5e-05	0.000106	-8e-06	-6.3e-05	-3.7e-05	-2.8e-05	-9.4e-05	-6e-06	1.1e-05	1.1e-05	-3.1e-05	0.000214	-0.00013	-5.1e-05	-8.8e-05	-8.8e-05	3.1e-05	-3.2e-05	4.8e-05	0.000113	0.000199	0.000511	0.000713	0.00101	0.00102
	717.752	NaN	0.000102	-2.7e-05	-0.000115	-0.000106	-0.000102	-0.000121	-8e-05	9.1e-05	5.7e-05	8.2e-05	0.000138	1.1e-05	7.7e-05	2.5e-05	-7.5e-05	-0.000141	-7.7e-05	0.000159	9.7e-05	9.9e-05	0.0001	1.3e-05	7.3e-05	0.000138	1.4e-05	-3.3e-05	-2.7e-05	-2.3e-05	-7.3e-05	-5e-06	1.2e-05	4.1e-05	-1.9e-05	0.000203	-0.000101	-5.8e-05	-7.2e-05	-0.000105	-6e-06	-9e-06	7.4e-05	0.000123	0.000255	0.000532	0.00075	0.000979	0.00101
	718.348	NaN	7.4e-05	-3e-05	-5.8e-05	-8.9e-05	-9.8e-05	-0.000165	-0.00012	8.1e-05	2.5e-05	5.1e-05	9.9e-05	-1.4e-05	1.6e-05	4.4e-05	-9.1e-05	-0.000182	-0.000107	0.000101	6.9e-05	2.6e-05	2.3e-05	-4.5e-05	3.8e-05	0.000109	4e-06	-4.8e-05	-4.7e-05	-4.4e-05	-9.1e-05	-2.5e-05	-5e-06	1.8e-05	-1.7e-05	0.000182	-0.000128	-1.9e-05	-5.3e-05	-0.000123	-3.2e-05	-1.4e-05	7.6e-05	0.000114	0.000229	0.00051	0.000736	0.000974	0.000983
	718.944	NaN	7.4e-05	-2.9e-05	-7.3e-05	-8.3e-05	-1.4e-05	-0.000126	-0.000101	8.9e-05	2.9e-05	1.9e-05	8.4e-05	5e-06	6.1e-05	2.6e-05	-0.000105	-0.000189	-7e-05	6.6e-05	4.4e-05	9e-06	6e-06	-4.5e-05	4.1e-05	7.6e-05	0	-7e-06	-2.5e-05	-1.9e-05	-7.1e-05	-3.8e-05	3.7e-05	6.5e-05	-2.1e-05	0.000173	-0.000107	-3.4e-05	-6.2e-05	-0.000125	-5e-06	-1.7e-05	3.1e-05	0.000103	0.000232	0.000495	0.000684	0.000905	0.000991
	719.541	NaN	8.6e-05	-4.9e-05	-7.2e-05	-7.3e-05	-4e-06	-5.5e-05	-3.5e-05	7.4e-05	-2.2e-05	3.3e-05	0.000111	6.2e-05	0.000111	4.5e-05	-8.8e-05	-0.000153	-6.4e-05	6.4e-05	4.3e-05	3.1e-05	3e-05	-4e-06	6.5e-05	8.1e-05	2.1e-05	-6e-06	-2.1e-05	1.2e-05	-6.8e-05	-1.5e-05	4.2e-05	3.8e-05	-1e-05	0.000199	-6e-05	-7e-06	-6.6e-05	-7.3e-05	3.9e-05	5e-06	5.5e-05	0.000117	0.000242	0.000518	0.000664	0.000876	0.001
	720.137	NaN	8.2e-05	-2.5e-05	-5.7e-05	-7.8e-05	-3.3e-05	-5.9e-05	-3.8e-05	7.1e-05	2.2e-05	4.1e-05	7.1e-05	7.4e-05	0.000125	5.8e-05	-4.7e-05	-0.000122	-8.7e-05	0.000106	4.3e-05	4.4e-05	4.5e-05	7e-06	7.4e-05	9e-05	3.9e-05	-1e-06	1e-05	1e-05	-8e-05	-5.3e-05	3.7e-05	3.1e-05	-2.7e-05	0.0002	-6.5e-05	-1e-06	-8.5e-05	-5.5e-05	6.7e-05	-3.8e-05	6.5e-05	0.000144	0.000234	0.000514	0.000693	0.000871	0.000971
	720.734	NaN	9.1e-05	-5e-06	-8.1e-05	-7.5e-05	-4.6e-05	-4.7e-05	-3.8e-05	5.7e-05	2.6e-05	1e-06	2.8e-05	1.5e-05	0.000105	1.1e-05	-4e-05	-0.000101	-6.1e-05	5.8e-05	6e-05	-2.1e-05	-2.8e-05	-1.8e-05	6.7e-05	6.2e-05	2.6e-05	-2.8e-05	2e-06	-2e-05	-0.000106	-3.4e-05	2.8e-05	1e-06	-3.8e-05	0.000173	-6.5e-05	-6e-06	-0.000102	-7.8e-05	2.1e-05	-3.2e-05	6.6e-05	0.000181	0.000286	0.000489	0.000648	0.00087	0.000937
	721.33	NaN	8.7e-05	-1e-05	-7.7e-05	-8.5e-05	-3.6e-05	-6.5e-05	-3.7e-05	8.2e-05	-3e-06	-9e-06	4.9e-05	1.4e-05	5.5e-05	2.3e-05	-8.2e-05	-0.000101	-3e-06	0.000101	7.2e-05	1.1e-05	6e-06	-9e-06	7.3e-05	9.3e-05	2.9e-05	6e-06	-8e-06	1.7e-05	-9.7e-05	1.1e-05	4.2e-05	2.9e-05	-1.4e-05	0.000134	-0.000129	-2.4e-05	-9.5e-05	-4.7e-05	1.5e-05	-2.6e-05	8.1e-05	0.000189	0.000286	0.000504	0.000647	0.000868	0.000988
	721.927	NaN	6.4e-05	-2.3e-05	-8.2e-05	-6.3e-05	-5e-05	-0.000134	-4.9e-05	1.5e-05	-6.2e-05	-2.1e-05	6.6e-05	-9e-06	-1.1e-05	1.7e-05	-9.2e-05	-9.7e-05	-6.9e-05	7.5e-05	3.9e-05	1.5e-05	1.4e-05	-1.2e-05	4.7e-05	4.8e-05	7e-06	4e-06	4e-06	2.3e-05	-8.3e-05	-5e-06	4.5e-05	7e-05	9e-06	0.000131	-0.000145	-9.7e-05	-6.8e-05	-9.2e-05	1.5e-05	-4.3e-05	3.7e-05	0.000129	0.000225	0.000494	0.000667	0.000874	0.000956
	722.523	NaN	8.9e-05	-2.7e-05	-9.6e-05	-6.1e-05	-6.7e-05	-7.6e-05	-5.4e-05	3.9e-05	-4.5e-05	4.4e-05	5.7e-05	1.3e-05	7e-06	-9e-06	-7e-05	-0.000108	-9.8e-05	2.4e-05	1.3e-05	2.3e-05	2.4e-05	7e-06	9.2e-05	4.5e-05	9e-06	-1e-06	2.6e-05	1.6e-05	-6.9e-05	2.6e-05	2.1e-05	4.6e-05	1.2e-05	0.00017	-0.00011	-5.1e-05	-5.9e-05	-8.4e-05	2.1e-05	-3.1e-05	2.4e-05	0.000109	0.000279	0.000503	0.000642	0.000813	0.000904
	723.12	NaN	7.3e-05	-4.1e-05	-4.8e-05	-6.1e-05	-7.8e-05	-8.3e-05	-6.2e-05	5.9e-05	-1.4e-05	3.9e-05	6.6e-05	5.8e-05	2.8e-05	-1.9e-05	-7e-05	-5.2e-05	-3.2e-05	6.8e-05	5e-06	6e-06	7e-06	-2.3e-05	6.2e-05	7e-05	3.9e-05	4e-06	1.9e-05	-2.7e-05	-8.5e-05	-2.5e-05	1e-06	3.7e-05	1.5e-05	0.000157	-8.8e-05	1.2e-05	-5.4e-05	-8e-05	2.7e-05	-1.8e-05	4e-05	8.9e-05	0.000269	0.000477	0.000658	0.000831	0.000927
	723.716	NaN	5.5e-05	-6e-06	-5.4e-05	-5.5e-05	-4e-05	-7.1e-05	6e-06	4.9e-05	0	3.3e-05	0.000114	3.9e-05	2.8e-05	-3e-05	-8.2e-05	-5.3e-05	-2.9e-05	9.3e-05	3.5e-05	6e-06	4e-06	-4.3e-05	8.3e-05	9.5e-05	2.1e-05	2.1e-05	1.3e-05	2e-06	-8.8e-05	-2.1e-05	2.9e-05	3.9e-05	2.4e-05	0.000127	-0.000105	2e-06	-8.5e-05	-4.5e-05	4.6e-05	1.2e-05	4.1e-05	0.000124	0.000277	0.000468	0.000675	0.000841	0.000939
	724.313	NaN	4.6e-05	-8e-06	-7.2e-05	-4.3e-05	-3.9e-05	-6.4e-05	1e-06	2.1e-05	2e-06	6.3e-05	0.000115	1e-05	-8e-06	-3e-05	-6.2e-05	-6.1e-05	7e-06	7e-05	6.9e-05	1.5e-05	1e-05	-3.1e-05	0.000118	0.000111	3.3e-05	3.8e-05	-8e-06	5e-06	-3.7e-05	-3e-06	3.7e-05	0	2.4e-05	0.000134	-5.6e-05	-3.6e-05	-7.9e-05	-5e-05	2.3e-05	2e-05	4.7e-05	0.000109	0.000251	0.000476	0.000655	0.000824	0.000941
	724.91	NaN	4.8e-05	-2.5e-05	-4.7e-05	-5.4e-05	-8.7e-05	-7.3e-05	-3.3e-05	4e-05	-1.1e-05	1.5e-05	3.4e-05	-1.4e-05	-1.1e-05	-2.8e-05	-0.0001	-0.000121	-6.6e-05	3.6e-05	6.2e-05	1.4e-05	1e-05	1e-06	0.000106	6.5e-05	4e-06	5e-06	-3.1e-05	-1.4e-05	-5.6e-05	1.4e-05	2.8e-05	3.6e-05	6.1e-05	9.5e-05	-5e-05	-8.6e-05	-8.3e-05	-9e-05	-3.4e-05	-4e-06	3.5e-05	8.8e-05	0.000204	0.000417	0.000588	0.000762	0.000879
	725.506	NaN	5.7e-05	-2.8e-05	-4.5e-05	-5.4e-05	-7.1e-05	-4.8e-05	-5.6e-05	1.6e-05	3.2e-05	5.2e-05	4.5e-05	-2.4e-05	1e-06	-1.7e-05	-9.1e-05	-7.3e-05	-5.7e-05	6.5e-05	6e-05	2.8e-05	2.5e-05	-2.5e-05	1.9e-05	6.5e-05	-1e-06	7e-06	-5.5e-05	-4.8e-05	-8.1e-05	-5.6e-05	2.5e-05	5.5e-05	4.4e-05	8e-05	-8.6e-05	-9.5e-05	-7.2e-05	-8.9e-05	-2.5e-05	-5e-06	4.6e-05	0.000107	0.000234	0.000432	0.000589	0.000743	0.000885
	726.103	NaN	4.1e-05	-1.1e-05	-5.3e-05	-4.5e-05	-3.2e-05	-4.2e-05	1e-06	4.5e-05	4e-05	6.8e-05	5.9e-05	1.3e-05	6e-06	-3e-05	-6.8e-05	-6.4e-05	-3.2e-05	9e-05	5.3e-05	2.5e-05	2.3e-05	-1e-06	4.9e-05	7.2e-05	1e-05	-1e-05	-9e-06	-3.6e-05	-8.1e-05	-2.8e-05	1.6e-05	2.4e-05	6.9e-05	9.8e-05	-7.6e-05	-6.1e-05	-3.2e-05	-4.3e-05	2e-05	2.3e-05	4.7e-05	0.00011	0.000246	0.000427	0.000597	0.000756	0.000904
	726.7	NaN	6e-05	-1.6e-05	-8.9e-05	-3.5e-05	-6.7e-05	-8.8e-05	-4e-06	4.5e-05	-6e-06	6.2e-05	9.5e-05	3.8e-05	-3e-06	-6.8e-05	-5e-05	-0.000105	-4.8e-05	3.8e-05	3.4e-05	3e-06	0	2.3e-05	7e-05	5e-05	1.1e-05	1.7e-05	-1.1e-05	2e-06	-5.9e-05	-2e-05	2.1e-05	-3e-06	5.6e-05	5.9e-05	-9.1e-05	-4.1e-05	-5.3e-05	-6.6e-05	0	2e-05	7.4e-05	7.9e-05	0.000221	0.000413	0.000613	0.000759	0.000886
	727.296	NaN	3.8e-05	-2.8e-05	-4e-05	-7.3e-05	-9.6e-05	-7.3e-05	-2.8e-05	4e-05	-5.5e-05	2.9e-05	0.00011	3.1e-05	4.2e-05	-7.1e-05	-5.8e-05	-0.000102	-5.5e-05	8e-06	2.8e-05	-1.5e-05	-1.9e-05	-1.3e-05	0.000114	6.1e-05	1.8e-05	2.6e-05	-3.7e-05	-1e-05	-5e-05	-1e-05	2.6e-05	2.9e-05	0.000102	9.2e-05	-7.2e-05	-3.6e-05	-5.8e-05	-0.000109	-2.2e-05	4e-05	5.9e-05	7.4e-05	0.00023	0.000438	0.000625	0.000771	0.000903
	727.893	NaN	6.8e-05	-2.3e-05	-5.2e-05	-9.7e-05	-8.4e-05	-6.4e-05	3e-06	1.9e-05	-3.2e-05	1.8e-05	0.0001	-2.8e-05	-1.4e-05	-5.6e-05	-8.9e-05	-0.000124	-6.6e-05	6e-06	4.3e-05	-2.1e-05	-2.7e-05	-7.2e-05	6.4e-05	6.6e-05	-1.8e-05	-3.3e-05	-8.9e-05	-4.8e-05	-2.6e-05	-2.4e-05	3.1e-05	2.2e-05	7.1e-05	6.5e-05	-8.2e-05	-7.7e-05	-7.7e-05	-0.000119	-3e-06	6.1e-05	5.6e-05	8.7e-05	0.000222	0.000427	0.000615	0.000775	0.000914
	728.49	NaN	8.1e-05	-3.6e-05	-7.1e-05	-8.9e-05	-8.2e-05	-7.9e-05	0	4.3e-05	0	0	9.4e-05	7e-06	-5e-06	-3.6e-05	-5.2e-05	-0.000135	-6.4e-05	3.9e-05	7.4e-05	-2.6e-05	-3.5e-05	-8.1e-05	4.8e-05	4.4e-05	-8e-06	1.1e-05	-2.5e-05	-1.2e-05	-2.7e-05	2.2e-05	2.3e-05	1.7e-05	3.6e-05	0.000101	-8.5e-05	-5.5e-05	-7.6e-05	-8.1e-05	3.5e-05	4.2e-05	4.5e-05	6.7e-05	0.000225	0.000451	0.000619	0.000778	0.000917
	729.087	NaN	8.4e-05	-3e-05	-5.7e-05	-9e-05	-0.000101	-7.1e-05	-4.4e-05	6.2e-05	5e-06	3e-06	4.6e-05	3.2e-05	4.6e-05	-5.2e-05	-8.1e-05	-0.000115	-5e-06	2.7e-05	6.6e-05	-7e-06	-1.5e-05	-3.4e-05	7.1e-05	6.6e-05	-4.4e-05	-2.2e-05	-2.2e-05	-3e-06	-3.9e-05	2e-05	6e-06	2.6e-05	4.2e-05	8.2e-05	-4.9e-05	-2.3e-05	-7.9e-05	-3.6e-05	9e-06	-1.3e-05	2.8e-05	7e-05	0.000253	0.000452	0.000604	0.000771	0.00092
	729.684	NaN	7.6e-05	-2.7e-05	-5e-05	-9.3e-05	-6.9e-05	-3.9e-05	-3.9e-05	7.4e-05	-1.5e-05	-1.5e-05	8e-05	2.9e-05	6.3e-05	-9.2e-05	-7.3e-05	-0.000116	1e-05	8.4e-05	6.7e-05	-2e-06	-8e-06	-3e-06	0.000113	6.5e-05	-3e-05	-3e-06	-3e-06	-3.1e-05	-6.2e-05	2e-05	5e-06	3.7e-05	6.2e-05	6.4e-05	-7.8e-05	-4.7e-05	-7.1e-05	-3.7e-05	-1e-06	-2e-05	2e-06	7.4e-05	0.000258	0.000459	0.000643	0.000807	0.000963
	730.281	NaN	8.9e-05	-1.5e-05	-8.9e-05	-8e-05	-2.2e-05	-9.6e-05	-6.5e-05	5.8e-05	-8e-06	1.4e-05	0.000132	2.4e-05	8.8e-05	-8.9e-05	-6.6e-05	-0.000161	-3e-05	8.9e-05	3.6e-05	-8e-06	-1.2e-05	-8e-06	0.000118	4.1e-05	-2.5e-05	2.1e-05	2.1e-05	-4.9e-05	-5.9e-05	4e-06	2.1e-05	5.2e-05	6.7e-05	7.3e-05	-7.4e-05	-3.5e-05	-7.6e-05	-6e-05	-3e-06	-2.1e-05	-1.2e-05	7e-05	0.000208	0.000428	0.00065	0.000816	0.000981
	730.878	NaN	5.8e-05	-2.7e-05	-7e-05	-7.8e-05	-2.8e-05	-0.000154	-9.1e-05	3.3e-05	2.6e-05	1.3e-05	0.000159	3.5e-05	7.1e-05	-8.3e-05	-0.000124	-0.000153	-5e-05	9.5e-05	1.8e-05	2.8e-05	1.9e-05	-2.9e-05	9.9e-05	1.7e-05	-4.3e-05	-3.6e-05	-6e-06	-4.2e-05	-4.8e-05	1.3e-05	1.6e-05	-2e-06	6.2e-05	9.3e-05	-6.9e-05	-2.5e-05	-6.1e-05	-5.2e-05	-1.6e-05	-1.3e-05	2e-05	8.8e-05	0.000218	0.000411	0.000655	0.000832	0.000956
	731.475	NaN	5.4e-05	-5.7e-05	-9e-05	-2.7e-05	-1.5e-05	-0.000149	-4.4e-05	7.3e-05	4.9e-05	1.8e-05	0.000138	5e-05	4e-05	-6.3e-05	-8.5e-05	-0.000167	-3.7e-05	0.000121	8.2e-05	7.4e-05	5.1e-05	-3.7e-05	0.000103	5.4e-05	-4.6e-05	-3.4e-05	-1.8e-05	-9e-06	-3.2e-05	7e-06	3.2e-05	6e-06	7.7e-05	0.000112	-6.9e-05	-5.2e-05	-6.7e-05	-3.8e-05	2.9e-05	4.4e-05	3.1e-05	6.1e-05	0.000217	0.000402	0.000647	0.000813	0.000925
	732.072	NaN	4.9e-05	-5e-05	-7.8e-05	-4.7e-05	-4e-06	-0.00015	-3.3e-05	6.6e-05	1.2e-05	1.7e-05	0.000183	5.4e-05	-9e-06	-9.8e-05	-0.000114	-0.000204	-8.4e-05	8e-05	6.5e-05	3.7e-05	2.5e-05	4e-06	0.00011	3.8e-05	-8.4e-05	-6.5e-05	-4.8e-05	-3.1e-05	-5.2e-05	-5e-06	2.8e-05	1.8e-05	0.000122	0.000117	-9.3e-05	-8.9e-05	-8.5e-05	-3.5e-05	2.7e-05	2.6e-05	7e-06	1.4e-05	0.000188	0.000427	0.000667	0.000819	0.000943
	732.669	NaN	9.9e-05	-5.7e-05	-9.8e-05	-0.0001	-4.3e-05	-0.000133	-5.4e-05	6e-05	-5e-06	1.7e-05	0.000176	1.8e-05	8e-05	-9.2e-05	-0.000116	-0.000208	-8.5e-05	0.000103	6.1e-05	8.7e-05	5e-05	-4.7e-05	9.2e-05	-1e-05	-0.000107	-6.8e-05	-2.4e-05	-6.2e-05	-5.7e-05	-2e-06	6e-06	-5e-06	9.8e-05	9.5e-05	-0.00011	-7e-05	-7.5e-05	-6e-05	-3e-06	8e-06	4e-06	2.8e-05	0.000212	0.000434	0.000657	0.000824	0.000961
	733.266	NaN	5.5e-05	-3.2e-05	-8.5e-05	-0.000109	-7.4e-05	-0.000158	-6.9e-05	5.8e-05	3e-06	1.9e-05	0.000136	-1e-06	8.2e-05	-7.9e-05	-0.000138	-0.000198	-2.6e-05	0.000121	7.3e-05	3.5e-05	-3e-06	-6.5e-05	5.9e-05	-3.8e-05	-0.000117	-6.9e-05	-2.8e-05	-5.4e-05	-1.8e-05	2.8e-05	3.4e-05	2.6e-05	9.9e-05	9.1e-05	-0.000105	-8.4e-05	-9.7e-05	-8e-05	-2.5e-05	0	2.3e-05	3e-05	0.000209	0.000439	0.000666	0.000842	0.000992
	733.863	NaN	6.9e-05	-3.9e-05	-0.0001	-9.4e-05	-5.3e-05	-0.000168	-6.4e-05	0.000122	9e-06	2.6e-05	0.00019	-3e-06	8.9e-05	-7.2e-05	-0.000136	-0.00024	-4.1e-05	0.00013	0.000121	8.6e-05	3.6e-05	-2.9e-05	0.000105	-1.3e-05	-0.000108	-9.3e-05	-3.6e-05	-2.7e-05	-2.2e-05	3.8e-05	4.8e-05	3.8e-05	0.000135	9.9e-05	-0.000113	-9.3e-05	-9.4e-05	-4e-05	-3.7e-05	1.1e-05	2.4e-05	2.3e-05	0.000216	0.000435	0.000695	0.000863	0.000996
	734.46	NaN	0.00013	-6.2e-05	-0.000104	-0.000112	-7.8e-05	-0.000187	-8.7e-05	0.000111	-1.8e-05	2.3e-05	0.000187	-3e-05	0.000147	-7.9e-05	-0.00011	-0.00023	-5e-05	0.000143	0.000107	9.2e-05	3.8e-05	-2e-06	0.000136	-2.9e-05	-0.000114	-8.2e-05	-2.7e-05	-6.5e-05	-5.4e-05	2.3e-05	3e-05	5e-06	0.000115	0.000105	-8.2e-05	-6.2e-05	-9.4e-05	-5.1e-05	-5.6e-05	-2e-06	4e-06	1.6e-05	0.000222	0.000427	0.000685	0.000871	0.000983
	735.057	NaN	0.000114	-2.9e-05	-0.000124	-0.000102	-8.5e-05	-0.000208	-8.1e-05	8.5e-05	-1.9e-05	7e-06	0.000161	-5e-05	0.000141	-7.6e-05	-0.00014	-0.000258	-0.000111	0.000149	9e-05	9e-05	3e-05	-6e-06	0.000103	-5.5e-05	-0.000118	-0.0001	-2.5e-05	-5.7e-05	-4.5e-05	3.2e-05	2.5e-05	1.8e-05	0.00016	0.000101	-9.9e-05	-8.6e-05	-0.000127	-7.2e-05	-5.6e-05	-8e-06	-1e-06	3.6e-05	0.000245	0.000426	0.000711	0.000908	0.000994
	735.654	NaN	0.00011	-3.5e-05	-0.000123	-9.7e-05	-2.2e-05	-0.000188	-9.5e-05	0.000138	6.7e-05	5e-05	0.000173	-3.8e-05	0.000148	-1e-06	-0.000111	-0.000311	-9.6e-05	0.000153	9.9e-05	0.000112	4.5e-05	1.8e-05	0.000108	-6.3e-05	-0.000113	-0.000101	-3.7e-05	-4.2e-05	-2.3e-05	4.7e-05	4.9e-05	3.1e-05	0.000175	8.9e-05	-0.000102	-8.8e-05	-0.000114	-5.7e-05	-1.8e-05	3.9e-05	2e-05	4e-05	0.000254	0.000418	0.00072	0.000915	0.00101
	736.251	NaN	0.000103	-3.2e-05	-0.000102	-0.000142	-4.2e-05	-0.000195	-9.6e-05	0.000164	6.9e-05	1.5e-05	0.000186	4.4e-05	0.000152	-4.4e-05	-0.000111	-0.000268	-6.9e-05	0.000136	7.3e-05	0.000103	-8e-06	-3.6e-05	0.000131	-3.9e-05	-0.00011	-0.000105	-4e-05	-9e-06	8e-06	5.7e-05	3.9e-05	0	0.000189	9.5e-05	-9.5e-05	-7.8e-05	-0.000129	-6e-05	4e-06	4.1e-05	3e-05	2.3e-05	0.000207	0.00042	0.000723	0.000908	0.00101
	736.849	NaN	8.7e-05	-8.3e-05	-6.8e-05	-0.000116	-2.7e-05	-0.000188	-8.5e-05	0.000129	2.8e-05	1.2e-05	0.000186	6.4e-05	0.000164	-4e-06	-0.000107	-0.000281	-7.8e-05	0.000172	6.7e-05	0.000124	9e-06	-1.3e-05	0.000111	-6.4e-05	-0.000101	-5.8e-05	-2.9e-05	-3.7e-05	-1.9e-05	2.7e-05	2.8e-05	-9e-06	0.000207	0.000108	-7.2e-05	-6.4e-05	-0.000118	-3e-05	1.4e-05	4.7e-05	4.1e-05	2.5e-05	0.000232	0.000449	0.000741	0.000906	0.00101
	737.446	NaN	0.000106	-6.5e-05	-0.00011	-0.000108	-2.1e-05	-0.000201	-0.000126	0.000124	1.1e-05	2.3e-05	0.000225	7e-06	0.000162	3.8e-05	-0.000144	-0.000338	-0.000111	0.000211	6.9e-05	0.000116	-1.1e-05	-2.2e-05	7e-05	-0.0001	-0.000111	-5.5e-05	-3.8e-05	-8.8e-05	-3.3e-05	2e-06	-7e-06	-1.6e-05	0.000217	0.00011	-5.6e-05	-6.7e-05	-0.000126	-3.9e-05	1.6e-05	4e-05	4.6e-05	6.1e-05	0.000257	0.000482	0.00077	0.000942	0.000995
	738.043	NaN	8.1e-05	-5.1e-05	-0.000101	-0.000132	-3.8e-05	-0.000214	-0.000188	0.000158	1.2e-05	9e-06	0.000171	-3.8e-05	0.000149	-4e-06	-0.000172	-0.00033	-0.000156	0.000183	4.7e-05	0.000126	-9e-06	0	6.2e-05	-0.000125	-0.000155	-8.2e-05	-2.1e-05	-8.2e-05	-6.5e-05	-3.4e-05	-1.5e-05	-1e-05	0.000239	7.1e-05	-7.5e-05	-7.1e-05	-0.000147	-7.8e-05	-5e-06	5.1e-05	4.1e-05	2.4e-05	0.000202	0.00043	0.00078	0.000942	0.00103
	738.64	NaN	7.5e-05	-5.1e-05	-8.6e-05	-0.000147	-2.2e-05	-0.000197	-0.000136	0.000168	4.7e-05	2.9e-05	0.00019	-4.3e-05	0.000184	2.9e-05	-0.00014	-0.000306	-0.000116	0.000175	1.6e-05	0.000126	-1.5e-05	2.7e-05	7.1e-05	-9.7e-05	-0.000108	-8.1e-05	-4e-05	-5.9e-05	-2.4e-05	6e-06	2.2e-05	-6e-06	0.000257	6.6e-05	-7.1e-05	-6.3e-05	-0.000104	-6.7e-05	-9e-06	5e-05	2.6e-05	4.2e-05	0.000234	0.000433	0.000792	0.000956	0.00102
	739.238	NaN	0.000108	-4.1e-05	-0.000137	-0.000161	-7.6e-05	-0.000193	-9.7e-05	0.000182	4.5e-05	2.1e-05	0.000191	-4.7e-05	0.000216	2e-05	-0.000111	-0.000352	-7.8e-05	0.000207	1.8e-05	0.000182	-4e-06	3.3e-05	9.7e-05	-6.8e-05	-0.000122	-0.0001	-3.2e-05	-3.5e-05	1.7e-05	3.4e-05	2.6e-05	-1.1e-05	0.000332	0.000124	-2.9e-05	-6.9e-05	-9.5e-05	-3.9e-05	1e-05	6.4e-05	2.8e-05	4.6e-05	0.000264	0.000476	0.000797	0.000974	0.000986
	739.835	NaN	0.000103	-4.7e-05	-0.000119	-0.000135	-8.3e-05	-0.000219	-0.000136	0.000194	6.1e-05	3.9e-05	0.000173	-6e-06	0.000207	2.5e-05	-0.000117	-0.000302	-0.000124	0.000187	5.1e-05	0.000172	-2.1e-05	4.8e-05	6.4e-05	-9.4e-05	-0.000114	-0.000102	-2e-05	-3.1e-05	4e-06	4.2e-05	3e-05	-5e-05	0.000303	8e-05	-5.8e-05	-0.000107	-9e-05	-2e-05	1e-05	8.4e-05	6.6e-05	8e-05	0.0003	0.000528	0.000806	0.000955	0.000987
	740.433	NaN	7.1e-05	-5.3e-05	-0.000116	-0.000118	-2.3e-05	-0.000245	-0.000171	0.000178	8.6e-05	6.9e-05	0.000175	5.5e-05	0.00021	4.2e-05	-0.000162	-0.000288	-0.00013	0.000239	4.8e-05	0.00015	-2.3e-05	5.4e-05	4.7e-05	-0.000119	-0.000113	-8.9e-05	-4.2e-05	-2.9e-05	1.9e-05	6.1e-05	5.9e-05	-5.6e-05	0.00029	4.1e-05	-2e-05	-7.2e-05	-9.1e-05	-1.9e-05	2.4e-05	8.8e-05	8.4e-05	7.7e-05	0.000258	0.000485	0.000785	0.000951	0.000988
	741.03	NaN	6.6e-05	-1.9e-05	-0.000151	-0.000134	-3.8e-05	-0.000254	-0.000166	0.000167	0.000103	0.000122	0.000174	9e-06	0.000214	2.7e-05	-0.000148	-0.000309	-0.000168	0.000233	2.7e-05	0.000142	-5.9e-05	7e-05	3.6e-05	-0.000151	-0.00012	-7.3e-05	-4.8e-05	-5.3e-05	8e-06	2.2e-05	2e-06	-6e-05	0.000284	2e-05	-2.8e-05	-0.000107	-8.5e-05	-3e-06	5e-06	0.0001	6.5e-05	7.5e-05	0.000255	0.000485	0.000806	0.000975	0.000947
	741.628	NaN	7.1e-05	-2.4e-05	-0.00014	-0.000135	-3.8e-05	-0.00026	-0.000125	0.000229	0.000134	0.00012	0.000202	1.6e-05	0.000261	7.9e-05	-0.000126	-0.000322	-0.000146	0.000253	3.8e-05	0.000164	-5.4e-05	0.000115	6e-05	-0.000126	-0.000129	-6.4e-05	-5.1e-05	-3.6e-05	2.7e-05	2.4e-05	5e-05	-6.1e-05	0.000339	8.6e-05	2.7e-05	-6.4e-05	-5.9e-05	2e-05	5e-06	0.0001	9.9e-05	0.000117	0.000329	0.000536	0.00083	0.000989	0.000998
	742.225	NaN	5.2e-05	-3.8e-05	-0.000132	-0.000143	-1.3e-05	-0.000235	-0.000145	0.000221	0.000133	7.3e-05	0.000147	3.9e-05	0.000313	0.000124	-0.000138	-0.000295	-0.000131	0.00026	1e-06	0.000157	-4e-05	0.000143	6.5e-05	-0.000115	-0.000142	-9.3e-05	-5.3e-05	-6.8e-05	-1.2e-05	-5e-06	3.1e-05	-7.1e-05	0.000389	7.2e-05	1.9e-05	-8.3e-05	-7.5e-05	5e-06	-1.1e-05	0.000109	0.0001	0.000118	0.000293	0.000514	0.000798	0.000998	0.00101
	742.823	NaN	8.7e-05	-3.6e-05	-0.000146	-0.000149	1.7e-05	-0.000184	-0.000177	0.000212	0.000139	7.7e-05	0.000131	5.8e-05	0.000326	0.000144	-0.000113	-0.000267	-7.1e-05	0.000295	2.9e-05	0.00018	-1.3e-05	0.000184	5.4e-05	-9.3e-05	-0.000103	-6.7e-05	-1.9e-05	-4.8e-05	1.1e-05	3.4e-05	-6e-06	-0.000119	0.000433	6.3e-05	4.2e-05	-8.4e-05	-9.6e-05	1e-05	3.4e-05	0.0001	0.000134	0.000139	0.000305	0.000501	0.000851	0.00103	0.00101
	743.42	NaN	7.2e-05	-2.7e-05	-0.000171	-0.000124	-3e-06	-0.000245	-0.000163	0.000223	0.000127	0.000104	0.000154	-6e-06	0.000321	0.000172	-0.00011	-0.000273	-0.000144	0.000266	4e-06	0.000201	3e-06	0.0002	2.1e-05	-0.000129	-0.000105	-7.1e-05	-2.9e-05	-6.2e-05	9e-06	2.4e-05	-2.2e-05	-0.000145	0.000442	5.6e-05	3.6e-05	-8.9e-05	-0.000129	2.3e-05	5.9e-05	0.000116	0.000144	0.000132	0.000315	0.000499	0.000839	0.001	0.00102
	744.018	NaN	9.2e-05	-6.1e-05	-0.000154	-0.000137	2.3e-05	-0.000244	-0.000157	0.000253	0.000125	0.000109	0.000128	-8e-06	0.000282	0.000153	-0.000132	-0.000271	-0.000146	0.000238	-2.4e-05	0.000229	-4.1e-05	0.000161	8e-06	-0.000134	-0.000112	-4.6e-05	-2.7e-05	-4.3e-05	1.6e-05	2.3e-05	3e-05	-9.9e-05	0.000433	3.7e-05	6.3e-05	-8.7e-05	-0.000132	-8e-06	6.1e-05	0.000145	0.000147	0.0002	0.000365	0.000529	0.000831	0.00102	0.00103
	744.615	NaN	0.000107	-3.7e-05	-0.00017	-0.000171	2.5e-05	-0.000226	-0.000159	0.000246	9.4e-05	0.000142	0.00012	5e-06	0.00032	0.000161	-0.00012	-0.00031	-0.000131	0.000279	2.3e-05	0.000216	-6.8e-05	0.00019	2.4e-05	-0.000106	-9.6e-05	-4.7e-05	1.8e-05	-6.8e-05	4.4e-05	1.3e-05	6.7e-05	-0.000115	0.000448	1.4e-05	9.3e-05	-8.6e-05	-0.000101	1e-05	0.000107	0.000171	0.000189	0.000191	0.000363	0.000566	0.000807	0.00106	0.00103
	745.213	NaN	2.5e-05	-8e-06	-0.000162	-0.000146	2.8e-05	-0.000178	-0.000116	0.000206	0.00012	0.000104	0.000194	2.7e-05	0.000304	0.000183	-0.000102	-0.00027	-0.000106	0.000302	1.6e-05	0.000185	-9.1e-05	0.00016	2.4e-05	-0.000119	-7.7e-05	-4.7e-05	5e-06	-5.2e-05	4.1e-05	-5e-06	4.1e-05	-0.000116	0.000481	1.2e-05	0.000122	-0.000109	-9.8e-05	-3e-06	0.000101	0.000152	0.000188	0.000196	0.000367	0.000576	0.000855	0.00108	0.00101
	745.811	NaN	2.4e-05	-1e-05	-0.000187	-0.000117	7e-06	-0.000172	-0.000156	0.000232	0.000107	0.000149	0.000126	-5e-06	0.000254	0.000231	-5.6e-05	-0.000281	-0.000136	0.000334	1.4e-05	0.000192	-8.6e-05	0.000223	8e-06	-8.9e-05	-8.1e-05	-4e-05	-8e-06	-3.9e-05	2e-05	-1.7e-05	2.8e-05	-0.000102	0.00052	-2e-05	0.000131	-0.000105	-7.8e-05	-2.8e-05	8.8e-05	0.000165	0.000236	0.000183	0.000374	0.000548	0.000869	0.00105	0.001
	746.408	NaN	4.3e-05	-4.5e-05	-0.000192	-0.0001	7e-06	-0.000257	-0.000201	0.000208	8.2e-05	0.000145	0.000106	-2.6e-05	0.000216	0.00023	-0.000103	-0.000299	-0.000156	0.00033	-8e-06	0.000215	-8.9e-05	0.000251	-1.4e-05	-0.000101	-9.8e-05	-7.3e-05	-2.9e-05	-4e-05	3.2e-05	2.3e-05	2.2e-05	-0.000122	0.000523	-3.4e-05	7.4e-05	-0.000135	-9.6e-05	-3.9e-05	8.4e-05	0.000163	0.000248	0.000174	0.000361	0.000547	0.000865	0.001	0.00103
	747.006	NaN	5.4e-05	-1.7e-05	-0.00023	-0.000101	-2e-06	-0.000228	-0.000216	0.00017	7.6e-05	0.000176	0.000107	-4.5e-05	0.000227	0.000207	-0.000165	-0.000291	-0.000172	0.000302	-4.1e-05	0.000205	-0.000154	0.000244	-5.9e-05	-0.00013	-8.9e-05	-9.7e-05	-1.2e-05	-7.8e-05	1e-06	2.1e-05	1.2e-05	-0.000134	0.000508	-3.4e-05	8.6e-05	-0.000164	-7.8e-05	-1.6e-05	0.000111	0.000204	0.000249	0.000173	0.000343	0.00051	0.000848	0.00101	0.00102
	747.604	NaN	4.7e-05	1.4e-05	-0.000218	-0.000129	-9e-06	-0.000206	-0.000161	0.000231	8.9e-05	0.000139	0.000124	1.2e-05	0.000233	0.000211	-0.00011	-0.000226	-0.000149	0.000313	-5.8e-05	0.000187	-0.00017	0.000281	-6e-05	-0.000101	-4.9e-05	-6.4e-05	1.6e-05	-4.5e-05	5e-05	1.7e-05	4.4e-05	-0.000109	0.000536	-4.4e-05	0.000111	-0.000142	-6.3e-05	1.7e-05	0.000155	0.000226	0.000241	0.000198	0.000358	0.000528	0.000858	0.00107	0.00102
	748.202	NaN	3.4e-05	-2.1e-05	-0.000179	-0.000142	9e-06	-0.000234	-0.000161	0.000207	8.6e-05	0.000142	0.000105	2.4e-05	0.000233	0.000237	-7.4e-05	-0.000245	-0.000171	0.000315	-3.5e-05	0.000197	-0.000143	0.000314	-5.4e-05	-0.000125	-9.4e-05	-7.3e-05	-9e-06	-2.8e-05	4.2e-05	9e-06	5.9e-05	-0.000131	0.000557	-9e-05	0.000133	-0.000138	-8.7e-05	2.1e-05	0.000148	0.000232	0.000238	0.000163	0.000388	0.000541	0.000848	0.00104	0.00101
	748.799	NaN	-7e-06	-2.8e-05	-0.000157	-0.000115	1.9e-05	-0.000208	-0.000196	0.000218	8.1e-05	0.000158	8.8e-05	0	0.000287	0.000243	-8.2e-05	-0.0002	-0.000154	0.000325	-4.7e-05	0.0002	-0.000117	0.000328	-2.5e-05	-9.4e-05	-6e-05	-3.4e-05	4.6e-05	-2.7e-05	5.1e-05	2e-06	5.3e-05	-0.00013	0.000559	-9.7e-05	0.000171	-0.000141	-3.9e-05	2.2e-05	0.000145	0.000256	0.000277	0.000177	0.00038	0.000596	0.000834	0.00105	0.00105
	749.397	NaN	9e-06	-1e-05	-0.000163	-0.000102	-2.6e-05	-0.000207	-0.000207	0.000228	6.3e-05	0.000144	4.2e-05	-4.2e-05	0.000222	0.000209	-0.000136	-0.000218	-0.000154	0.000259	-7.5e-05	0.000167	-0.000182	0.00031	-5.3e-05	-0.000115	-6.1e-05	-6.2e-05	3.9e-05	-4.9e-05	-1.3e-05	-5e-05	3.8e-05	-0.000132	0.000578	-0.000149	0.000123	-0.000136	-6.9e-05	4.2e-05	0.000144	0.0002	0.000294	0.000206	0.000355	0.000591	0.000846	0.00105	0.00101
	749.995	0.000268	4.6e-05	-2.5e-05	-0.0002	-8.8e-05	-1.6e-05	-0.000164	-0.000177	0.000234	6.8e-05	0.000173	4.5e-05	-4.7e-05	0.000262	0.000223	-0.000103	-0.000204	-0.000145	0.000287	-6.8e-05	0.000195	-0.000162	0.000325	-1.7e-05	-6.8e-05	-7e-05	-6.1e-05	-4e-06	-6.3e-05	-2e-06	4.2e-05	4.4e-05	-0.000117	0.000604	-0.000115	0.000144	-0.000123	-6e-05	4.8e-05	0.000192	0.000221	0.000313	0.000213	0.000409	0.000572	0.000884	0.00104	0.00104
fs-TA map of Au-2 NCs
	Wavelength
Time decay	0	-5.65226	-5.40243	-5.1534	-4.90275	-4.6521	-4.40226	-4.15324	-3.90259	-3.65194	-3.40292	-3.15226	-2.90243	-2.6534	-2.40275	-2.1521	-1.90226	-1.65324	-1.40259	-1.15194	-0.902915	-0.652264	-0.631919	-0.611574	-0.590415	-0.569256	-0.548098	-0.525311	-0.502525	-0.478924	-0.45451	-0.429283	-0.404055	-0.377199	-0.350344	-0.324302	-0.295819	-0.266522	-0.237225	-0.207928	-0.17619	-0.145266	-0.1119	-0.078534	-0.045168	-0.009361	0.025633	0.06144	0.098875
	449.452	NaN	NaN	NaN	-0.000176	0.000155	0.000417	-0.000165	-5.2e-05	9.4e-05	-0.00011	-0.000104	2e-06	-3e-05	-2.1e-05	-0.000315	1e-05	-9.3e-05	8.7e-05	0.000417	-0.000152	0.000289	0.000372	0.000455	0.000542	0.000579	0.000541	0.0005	0.000458	0.000415	0.000371	0.000325	0.000279	0.00023	0.000181	0.000144	0.000161	0.000178	0.000195	0.000212	0.00023	0.000248	0.000268	0.000287	1.6e-05	3.1e-05	4.5e-05	-0.000472	-0.000202
	450.035	NaN	NaN	NaN	0.000134	2e-06	-7e-06	-0.000188	0.000132	0.000234	0.00016	4.8e-05	0.00017	-0.000204	-0.000187	-7.3e-05	-4.1e-05	0.000165	-0.000162	0.000124	-5.6e-05	0.000331	0.000392	0.000453	0.000516	0.000529	0.000492	0.000451	0.000411	0.000369	0.000326	0.000282	0.000237	0.000189	0.000142	0.000106	0.0001	9.5e-05	8.9e-05	8.3e-05	7.7e-05	7.1e-05	6.4e-05	6.7e-05	-3e-05	3.6e-05	0.000187	-0.00028	-0.000166
	450.618	NaN	NaN	NaN	-6.2e-05	5.5e-05	5e-06	9.1e-05	3.1e-05	6.2e-05	-1.3e-05	0.000101	0.000338	0.000153	5.1e-05	-0.000109	-6.7e-05	0.000262	-0.000176	-9.7e-05	-0.000288	-9.7e-05	-6.2e-05	-2.8e-05	9e-06	3.7e-05	6e-05	8.5e-05	0.00011	0.000136	0.000162	0.00019	0.000217	0.000247	0.000276	0.000301	0.00032	0.000341	0.000361	0.000381	0.000403	0.000424	0.000447	0.000408	1.8e-05	6e-06	4.4e-05	-0.000103	0.000144
	451.201	NaN	NaN	NaN	-9.4e-05	0.000134	0.000399	-0.000169	-0.000278	-3.3e-05	7.8e-05	5e-05	0.000273	0.000368	0.000324	0.000296	0.000183	0.000176	-0.000206	2e-05	-0.000144	-1.8e-05	8e-06	3.5e-05	6.2e-05	8.1e-05	9.6e-05	0.000113	0.00013	0.000147	0.000165	0.000184	0.000203	0.000222	0.000242	0.000275	0.000333	0.000392	0.000451	0.00051	0.000574	0.000636	0.000704	0.000601	0.000199	-0.000169	-0.000208	-6.8e-05	-6.8e-05
	451.784	NaN	NaN	NaN	-1e-06	-6.3e-05	0.000323	-0.000132	-5.9e-05	9.8e-05	-2.2e-05	0.000186	-0.000106	0.000174	0.000449	0.000222	0.000311	7.2e-05	-6.7e-05	-4.7e-05	6.5e-05	0.000244	0.000259	0.000275	0.000292	0.000287	0.000279	0.00027	0.000261	0.000252	0.000242	0.000232	0.000222	0.000211	0.000201	0.0002	0.000209	0.000218	0.000227	0.000236	0.000245	0.000255	0.000265	0.000313	0.000148	1.1e-05	-0.00029	-0.000382	-0.00012
	452.367	NaN	NaN	NaN	-0.000136	-7.6e-05	0.000252	-9.3e-05	0.000116	0.000201	-0.000139	-1.1e-05	2e-06	5.8e-05	0.000236	-0.000115	5.8e-05	5e-06	-0.000193	1.3e-05	-9.9e-05	0.00038	0.000439	0.000499	0.00056	0.000513	0.000458	0.0004	0.000341	0.00028	0.000217	0.000152	8.7e-05	1.7e-05	-5.2e-05	-6.1e-05	-2.9e-05	4e-06	3.7e-05	7e-05	0.000105	0.00014	0.000177	0.00018	-1.4e-05	-8.6e-05	-0.000193	-0.000301	-0.000241
	452.95	NaN	NaN	NaN	-8e-06	0.000148	9.9e-05	-0.000189	-0.000116	-7.8e-05	-0.000202	3.4e-05	-1.4e-05	-0.000156	-0.000128	-0.000441	-1.7e-05	4.4e-05	-0.000139	-5.3e-05	-0.000283	-1e-06	3.9e-05	7.8e-05	0.000116	7.6e-05	3.6e-05	-7e-06	-5.1e-05	-9.5e-05	-0.000142	-0.000189	-0.000237	-0.000288	-0.000339	-0.00031	-0.000239	-0.000166	-9.3e-05	-2.1e-05	5.8e-05	0.000135	0.000218	-2e-06	-0.000223	-0.000258	-6.7e-05	-0.000407	-0.000337
	453.534	NaN	NaN	NaN	-1.4e-05	0.000129	0.000285	-0.000192	9.6e-05	5.2e-05	-0.000185	-7.9e-05	0.000239	1.7e-05	0.000158	-7.9e-05	-5.1e-05	0.000151	6.5e-05	0.000189	-0.000193	-4.1e-05	-1.1e-05	1.9e-05	4.4e-05	3.4e-05	2.3e-05	1.2e-05	1e-06	-1.1e-05	-2.3e-05	-3.6e-05	-4.8e-05	-6.2e-05	-7.5e-05	-8.6e-05	-9.7e-05	-0.000108	-0.00012	-0.000131	-0.000143	-0.000155	-0.000168	0.000178	-0.000149	-0.000215	-0.000194	-0.000421	-0.00013
	454.117	NaN	NaN	NaN	-0.000107	-4.2e-05	0.000284	0.000107	7.4e-05	9.7e-05	2.4e-05	-0.00022	-6.8e-05	-0.00019	3e-05	-0.000143	-0.000103	-8e-05	0.000121	0.000226	-0.000191	0.000153	0.000202	0.000251	0.000285	0.000267	0.00025	0.000231	0.000212	0.000192	0.000172	0.000151	0.00013	0.000107	8.5e-05	8.7e-05	9.4e-05	0.000101	0.000108	0.000115	0.000122	0.00013	0.000138	0.000181	-0.000176	-0.000357	-0.000129	-0.000542	-0.000547
	454.7	NaN	NaN	NaN	-0.000278	0.000124	0.000299	4.7e-05	4.6e-05	3.2e-05	-0.000298	-0.000391	-0.000156	3e-05	3e-06	-0.000307	-0.00015	3.9e-05	-9.4e-05	-9.5e-05	-0.000238	4.6e-05	8e-05	0.000114	0.000126	9.8e-05	7.1e-05	4.1e-05	1.1e-05	-2e-05	-5.2e-05	-8.5e-05	-0.000118	-0.000153	-0.000188	-0.000159	-0.000123	-8.7e-05	-5e-05	-1.3e-05	2.7e-05	6.5e-05	0.000107	-0.000129	-0.000248	-0.000282	-0.000481	-0.000619	-0.000558
	455.284	NaN	NaN	NaN	-7e-06	0.000185	-0.000173	7e-06	-0.000109	-0.000162	-0.000221	-0.000102	-0.000155	-0.000203	-4.5e-05	-0.000333	-0.000152	-0.00027	-0.00019	-1.1e-05	-0.000371	-0.000197	-0.000169	-0.00014	-0.000134	-0.000152	-0.000171	-0.000191	-0.000211	-0.000231	-0.000253	-0.000275	-0.000297	-0.000321	-0.000341	-0.000294	-0.000242	-0.000189	-0.000136	-8.3e-05	-2.5e-05	3.1e-05	9.2e-05	-3.6e-05	-0.000447	-0.000363	-0.000729	-0.000805	-0.000639
	455.867	NaN	NaN	NaN	0.000175	0.000119	-0.000114	-0.000122	-0.000268	-1.3e-05	-0.000375	-0.000283	-0.000159	-1.4e-05	-4.5e-05	-0.000265	-0.000106	-6e-06	-9.6e-05	0.000303	-2.4e-05	-3.7e-05	-2.8e-05	-1.9e-05	-1.4e-05	-1.2e-05	-1e-05	-8e-06	-6e-06	-4e-06	-2e-06	0	2e-06	4e-06	1.1e-05	5e-05	9.3e-05	0.000137	0.000181	0.000226	0.000273	0.00032	0.00037	-8.4e-05	-0.000382	-0.000526	-0.000551	-0.000738	-0.000363
	456.45	NaN	NaN	NaN	-4.6e-05	-3.2e-05	0.000188	1.3e-05	-7.4e-05	0.000123	-0.000116	-0.000264	-0.000185	-1.4e-05	-4e-05	-0.000405	-6.2e-05	0.000192	-9.5e-05	0.000426	-6.9e-05	7.3e-05	0.000102	0.000131	0.000125	0.000103	8e-05	5.6e-05	3.2e-05	7e-06	-1.8e-05	-4.5e-05	-7.2e-05	-0.0001	-0.000116	-8.3e-05	-4.8e-05	-1.1e-05	2.6e-05	6.2e-05	0.000102	0.000141	0.000182	9.6e-05	-0.000367	-0.000374	-0.000438	-0.000671	-0.000439
	457.034	NaN	NaN	NaN	-8e-05	9.4e-05	0.000278	-8.3e-05	0.00021	-2.1e-05	-0.000105	6.3e-05	2.6e-05	-0.000102	-5.5e-05	-0.000309	6.5e-05	0.00022	-0.000209	0.000306	-0.00012	0.000106	0.00014	0.000175	0.000153	0.000116	8e-05	4e-05	0	-4.1e-05	-8.3e-05	-0.000127	-0.000171	-0.000218	-0.000237	-0.000187	-0.000133	-7.8e-05	-2.2e-05	3.3e-05	9.4e-05	0.000152	0.000215	-6.6e-05	-0.000288	-0.000586	-0.0006	-0.000516	-0.000396
	457.617	NaN	NaN	NaN	2.2e-05	5.2e-05	0.000243	-0.000229	9e-05	-0.0001	-4.5e-05	0.000163	0.000122	5.8e-05	0.000298	-1.2e-05	0.000145	0.000326	-0.000144	0.00018	1.8e-05	4.9e-05	5.7e-05	6.5e-05	5.4e-05	3.9e-05	2.5e-05	1e-05	-5e-06	-2.1e-05	-3.7e-05	-5.4e-05	-7.1e-05	-8.8e-05	-8.1e-05	-3.1e-05	2.3e-05	7.9e-05	0.000134	0.00019	0.00025	0.000309	0.000373	-8.4e-05	-0.000146	-0.000727	-0.000735	-0.000492	-0.00045
	458.2	NaN	NaN	NaN	-3e-05	0.00021	0.000169	-0.000194	9.3e-05	0.000231	-0.000111	0.000317	0.000331	0.000172	0.000189	9.1e-05	5.7e-05	8.3e-05	-0.000213	0.000215	0.000251	0.000518	0.000545	0.000572	0.000515	0.000457	0.000399	0.000337	0.000275	0.000211	0.000144	7.5e-05	7e-06	-6.7e-05	-8.6e-05	-4.1e-05	8e-06	5.9e-05	0.000109	0.00016	0.000215	0.000268	0.000326	-6.6e-05	-0.000401	-0.000613	-0.000613	-0.000445	-0.000454
	458.784	NaN	NaN	NaN	-5.3e-05	0.000139	0.000264	-0.000219	0.00016	0.000147	3.3e-05	0.000365	0.000265	0.000384	0.000287	0.000183	0.000102	0.000137	0.000215	0.000444	0.000237	0.000416	0.000437	0.000451	0.000402	0.000352	0.000303	0.00025	0.000197	0.000142	8.5e-05	2.6e-05	-3.3e-05	-9.5e-05	-0.000103	-6.2e-05	-1.9e-05	2.7e-05	7.2e-05	0.000117	0.000166	0.000213	0.000225	-0.000125	-0.000455	-0.000605	-0.000454	-0.000518	-0.00029
	459.367	NaN	NaN	NaN	-7.3e-05	0.000241	-7.6e-05	-1.9e-05	0.000128	0.000141	-0.000177	0.000258	3.1e-05	0.000133	0.000141	-5.7e-05	3.9e-05	-3.3e-05	-4.5e-05	0.000433	3.8e-05	0.000245	0.000272	0.000289	0.00027	0.000251	0.000231	0.000211	0.00019	0.000168	0.000146	0.000123	0.0001	7.6e-05	6.2e-05	5.7e-05	5e-05	4.4e-05	3.7e-05	3e-05	2.3e-05	1.6e-05	-1.9e-05	-3.7e-05	-0.000159	-0.000615	-0.000508	-0.000664	-0.00051
	459.951	NaN	NaN	NaN	0.000124	6.6e-05	2e-05	-0.000132	2.2e-05	-4.9e-05	-0.000169	0.000373	0.000103	-7.6e-05	6.1e-05	-6.5e-05	0.00012	0.000211	6.1e-05	0.000393	0.000103	0.00019	0.000203	0.000208	0.000195	0.000183	0.00017	0.000157	0.000143	0.000129	0.000115	0.0001	8.5e-05	6.9e-05	5.5e-05	4.3e-05	2.9e-05	1.6e-05	2e-06	-1.2e-05	-2.7e-05	-4.2e-05	-0.00012	0.000166	-0.000247	-0.000569	-0.000581	-0.000843	-0.000718
	460.535	NaN	NaN	NaN	0.000115	1.1e-05	3.3e-05	-4.7e-05	2.2e-05	3.1e-05	-0.00019	0.000292	-3.4e-05	-2.8e-05	0.000107	-0.000126	2.4e-05	-0.000104	-6.7e-05	0.000192	6e-05	0.000279	0.000302	0.000296	0.000247	0.000199	0.000151	0.0001	4.8e-05	-6e-06	-6.1e-05	-0.000118	-0.000176	-0.000237	-0.000221	-0.000184	-0.000144	-0.000103	-6.2e-05	-2e-05	2.4e-05	6.8e-05	-2.8e-05	8e-06	-0.000435	-0.00054	-0.000683	-0.000677	-0.000573
	461.118	NaN	NaN	NaN	-7e-05	0.00014	-3.5e-05	8.1e-05	0.000187	0.000372	-3e-06	7e-05	4.6e-05	-2e-06	-9.6e-05	-0.00015	0.000203	-2.4e-05	2.2e-05	0.000184	-3.1e-05	0.000375	0.000415	0.00041	0.000363	0.000316	0.000269	0.000219	0.000168	0.000116	6.2e-05	6e-06	-5e-05	-0.00011	-9.7e-05	-7.2e-05	-4.6e-05	-1.9e-05	9e-06	3.6e-05	6.5e-05	9.4e-05	-5.7e-05	-0.00021	-0.000445	-0.000359	-0.000766	-0.000653	-0.00054
	461.702	NaN	NaN	NaN	-0.000171	0.000161	0.000111	-1.5e-05	-4e-06	-3.8e-05	-0.000167	-0.000117	-4e-06	-0.000166	5.4e-05	-0.000145	0.000235	0.000219	-0.000239	8e-05	-3.4e-05	0.000228	0.000254	0.000243	0.00021	0.000177	0.000143	0.000108	7.2e-05	3.5e-05	-3e-06	-4.3e-05	-8.2e-05	-0.000124	-0.000115	-0.000103	-9e-05	-7.6e-05	-6.3e-05	-4.9e-05	-3.4e-05	-2e-05	-0.000168	-0.000175	-0.000417	-0.000486	-0.00101	-0.000818	-0.000621
	462.285	NaN	NaN	NaN	-0.000108	0.00017	0.000127	-0.000113	6.7e-05	5e-06	-7.8e-05	-3.5e-05	-6e-05	1.9e-05	0.000399	-0.000143	-0.000112	0.000209	-2e-06	-2.6e-05	-1.6e-05	0.000333	0.000364	0.000344	0.000304	0.000265	0.000225	0.000182	0.000139	9.5e-05	4.9e-05	2e-06	-4.5e-05	-9.5e-05	-8.1e-05	-6.7e-05	-5.3e-05	-3.8e-05	-2.3e-05	-8e-06	9e-06	2.5e-05	-0.000157	-0.000273	-0.000444	-0.000406	-0.000888	-0.000865	-0.000748
	462.869	NaN	NaN	NaN	-3e-05	0.000154	0.000181	-0.000103	4.7e-05	-0.000167	-0.000119	-3.6e-05	0.000193	3.7e-05	0.000193	-0.000152	3.1e-05	-0.000265	-0.000166	8e-05	-0.000234	0.000217	0.000261	0.000254	0.000237	0.00022	0.000204	0.000186	0.000168	0.000149	0.00013	0.00011	9e-05	7e-05	6e-05	5.1e-05	4.1e-05	3.1e-05	2.1e-05	1e-05	-1e-06	-1.2e-05	-0.000189	-0.000407	-0.000366	-0.000592	-0.000886	-0.000901	-0.00089
	463.453	NaN	NaN	NaN	-5.5e-05	0.000147	1.4e-05	-0.000113	-2.8e-05	-4.1e-05	-9.9e-05	0.000177	0.000134	-0.000163	0.000235	-0.000104	1.5e-05	-0.000153	3.4e-05	0.000124	0	-0.000142	-0.000153	-0.000156	-0.000158	-0.00016	-0.000162	-0.000164	-0.000166	-0.000168	-0.00017	-0.000173	-0.000175	-0.000173	-0.000146	-0.00012	-9.2e-05	-6.3e-05	-3.4e-05	-5e-06	2.6e-05	5.7e-05	-0.000402	-0.000425	-0.000193	-0.000499	-0.00084	-0.000863	-0.000835
	464.037	NaN	NaN	NaN	-0.000159	0.000119	0.000103	-9.2e-05	9.3e-05	3.8e-05	-0.000111	0.000165	0.000134	-0.000129	7.6e-05	-3.6e-05	-1.5e-05	-1.2e-05	-2e-06	7.9e-05	-4.3e-05	5.2e-05	5.9e-05	3.9e-05	1.8e-05	-3e-06	-2.4e-05	-4.7e-05	-6.9e-05	-9.3e-05	-0.000117	-0.000142	-0.000167	-0.000184	-0.000174	-0.000164	-0.000152	-0.000141	-0.000129	-0.000118	-0.000105	-9.3e-05	-0.000299	-0.000288	-0.000217	-0.000349	-0.000775	-0.00075	-0.000718
	464.62	NaN	NaN	NaN	-5e-06	-1e-06	0.000147	-0.000125	0.00024	8.3e-05	-1.6e-05	4.1e-05	0.000291	0.0001	-5.6e-05	4.7e-05	8.4e-05	0.000251	5.5e-05	0.000257	0.000118	0.000184	0.000187	0.000169	0.000151	0.000133	0.000114	9.4e-05	7.4e-05	5.4e-05	3.3e-05	1.1e-05	-1.1e-05	-2.2e-05	-7e-06	7e-06	2.2e-05	3.8e-05	5.4e-05	7e-05	8.8e-05	0.000105	-0.000122	-0.000255	-0.000227	-0.000245	-0.000665	-0.000626	-0.000748
	465.204	NaN	NaN	NaN	3.9e-05	5.7e-05	0.000239	-0.000127	0.000133	-3.6e-05	0.000164	0.000137	0.000351	5.3e-05	-9e-05	0	4.1e-05	0.0002	3.8e-05	0.000286	6.5e-05	0.000255	0.000262	0.000238	0.000212	0.000187	0.000162	0.000135	0.000107	7.9e-05	5e-05	2e-05	-1e-05	-2.1e-05	-2e-06	1.7e-05	3.8e-05	5.9e-05	8.1e-05	0.000102	0.000125	0.000147	-2.8e-05	-0.000289	-0.000206	-0.000308	-0.000656	-0.000828	-0.000832
	465.788	NaN	NaN	NaN	-7e-06	8.8e-05	0.00016	-0.000144	-4.1e-05	-5.7e-05	-6.7e-05	0.00015	2.5e-05	2.7e-05	9.7e-05	-0.000107	-0.000134	0.00017	-4.5e-05	0.000132	-0.000107	0.000163	0.000174	0.000163	0.000151	0.000139	0.000128	0.000115	0.000102	8.9e-05	7.5e-05	6.1e-05	4.7e-05	3.8e-05	3.4e-05	3.1e-05	2.7e-05	2.3e-05	1.8e-05	1.4e-05	1e-05	6e-06	-0.00039	-0.000297	-0.000229	-0.00027	-0.000765	-0.00103	-0.001
	466.372	NaN	NaN	NaN	3.1e-05	8.2e-05	0.000117	-0.000216	0.000174	2.8e-05	-5.8e-05	0.000193	0.000181	0.000112	8.7e-05	-0.000239	-8e-06	0.000254	-8e-05	0.000398	-0.000141	0.00032	0.000329	0.000303	0.000275	0.000247	0.000219	0.000189	0.000159	0.000128	9.6e-05	6.3e-05	3e-05	2.6e-05	4.6e-05	6.6e-05	8.7e-05	0.000109	0.00013	0.000152	0.000176	0.000199	-0.000267	-0.000286	-3.6e-05	-0.000235	-0.000761	-0.00078	-0.00106
	466.956	NaN	NaN	NaN	6.2e-05	-5.6e-05	0.000243	-0.000188	0.000184	0	-0.000104	-9.1e-05	-8.1e-05	-0.000133	6.6e-05	-0.000341	0.000223	7.9e-05	-0.000145	0.000306	-0.000197	0.000135	0.000139	0.000124	0.000109	9.4e-05	7.8e-05	6.1e-05	4.5e-05	2.8e-05	1e-05	-8e-06	-2.7e-05	-1.2e-05	2.1e-05	5.3e-05	8.8e-05	0.000124	0.00016	0.000196	0.000235	0.000273	-0.000171	-0.000187	-0.000256	-0.000311	-0.000878	-0.000774	-0.00118
	467.54	NaN	NaN	NaN	7.8e-05	-6e-06	0.000196	-0.000236	0.000113	-2.3e-05	-1.1e-05	-0.000202	2e-06	8.8e-05	-4.5e-05	-0.000206	3.5e-05	0.000177	-9.2e-05	0.000313	-4.4e-05	0.000147	0.000144	0.00013	0.000116	0.000101	8.7e-05	7.2e-05	5.7e-05	4.1e-05	2.4e-05	7e-06	-1e-05	-7e-06	3e-06	1.3e-05	2.3e-05	3.4e-05	4.5e-05	5.7e-05	6.8e-05	7.6e-05	-0.00012	-0.000161	-0.000305	-0.000275	-0.000649	-0.00067	-0.00109
	468.124	NaN	NaN	NaN	9.6e-05	0.000155	-3e-05	-6.1e-05	0.000235	-1.2e-05	-0.00011	0.000135	5.2e-05	9e-06	0.000239	-7.7e-05	0.000117	0.000155	-6.4e-05	0.000394	0.000197	0.000276	0.00027	0.000259	0.000248	0.000237	0.000226	0.000215	0.000203	0.000191	0.000178	0.000165	0.000152	0.000157	0.000166	0.000176	0.000186	0.000196	0.000206	0.000217	0.000228	0.000202	-0.000131	-0.000111	-0.000151	-0.000385	-0.000553	-0.000778	-0.00128
	468.708	NaN	NaN	NaN	2.9e-05	0.000222	-6e-06	-0.000141	0.000157	-3.4e-05	-0.000135	4e-06	-5.1e-05	-9.8e-05	0.000161	-0.000201	9e-05	0.000228	-7.1e-05	0.000216	0	0.000127	0.000119	0.000109	9.9e-05	8.8e-05	7.8e-05	6.7e-05	5.6e-05	4.4e-05	3.2e-05	1.9e-05	7e-06	1.9e-05	3.4e-05	4.9e-05	6.5e-05	8.1e-05	9.8e-05	0.000114	0.000132	7.4e-05	-6e-05	-0.000169	-0.000285	-0.000354	-0.000701	-0.000881	-0.00132
	469.292	NaN	NaN	NaN	-1.8e-05	0.000167	8.5e-05	-0.00016	-0.000116	-5.4e-05	-9.9e-05	7.1e-05	-5.5e-05	-5.5e-05	9e-05	-8.2e-05	-5.9e-05	9.9e-05	-0.000114	0.000225	-0.000214	0.000101	7.5e-05	4.8e-05	2.1e-05	-7e-06	-3.5e-05	-6.5e-05	-9.5e-05	-0.000126	-0.000159	-0.000192	-0.000225	-0.000202	-0.000175	-0.00015	-0.000122	-9.3e-05	-6.5e-05	-3.6e-05	-5e-06	-4.8e-05	-0.000136	-0.000144	-0.00025	-0.000408	-0.000695	-0.000824	-0.00134
	469.876	NaN	NaN	-0.000144	0.000103	0.000113	-7.5e-05	1e-06	-6.5e-05	-2.8e-05	5.1e-05	0.000227	0.000159	0.00011	0.00011	-0.000153	0.000146	9e-05	-0.000259	0.000255	-0.000251	0.000211	0.000185	0.000158	0.000131	0.000103	7.6e-05	4.6e-05	1.6e-05	-1.4e-05	-4.6e-05	-7.9e-05	-0.00011	-8.8e-05	-6.5e-05	-4.4e-05	-2e-05	4e-06	2.8e-05	5.3e-05	7.9e-05	1.4e-05	-0.000119	2.9e-05	7.9e-05	-0.000455	-0.000547	-0.00072	-0.00134
	470.46	NaN	NaN	-2.9e-05	1.4e-05	6.8e-05	9.5e-05	-0.000148	3.1e-05	-0.00019	-0.000112	1.3e-05	1.6e-05	4.8e-05	0.000342	-2.7e-05	0.000241	7.9e-05	-0.000123	0.000272	-1.7e-05	3.9e-05	2.7e-05	1.5e-05	2e-06	-1.1e-05	-2.4e-05	-3.8e-05	-5.2e-05	-6.6e-05	-8.1e-05	-9.6e-05	-0.000106	-7.1e-05	-3.5e-05	-1e-06	3.6e-05	7.5e-05	0.000114	0.000152	0.000194	5.3e-05	-0.000145	2.5e-05	-8e-06	-0.000434	-0.000503	-0.000677	-0.00119
	471.044	NaN	NaN	0.000108	-8.9e-05	-1.9e-05	9.4e-05	-9.3e-05	0.000141	-0.000212	0.000125	0.000151	-2.6e-05	-8.4e-05	0.000193	-0.000179	7.2e-05	5.7e-05	5.6e-05	0.000269	-2.6e-05	0.000225	0.000202	0.00018	0.000156	0.000133	0.000109	8.4e-05	5.9e-05	3.3e-05	6e-06	-2.2e-05	-4.3e-05	-3.2e-05	-2e-05	-1e-05	2e-06	1.4e-05	2.7e-05	3.9e-05	5.2e-05	-5.6e-05	-3.1e-05	-1.9e-05	-8e-06	-0.000452	-0.00047	-0.000754	-0.00129
	471.628	NaN	NaN	-7.3e-05	-9.8e-05	0.000132	4.6e-05	-1e-06	0.000135	-0.000157	-3.7e-05	0.000132	-2.4e-05	-0.000228	2e-06	-0.000293	5.6e-05	3.9e-05	-8.5e-05	3.7e-05	-3.5e-05	7.3e-05	6.8e-05	6.3e-05	5.8e-05	5.3e-05	4.8e-05	4.2e-05	3.6e-05	3.1e-05	2.5e-05	1.9e-05	1.3e-05	8e-06	4e-06	-1e-06	-6e-06	-1.1e-05	-1.6e-05	-2.1e-05	-2.7e-05	-0.000105	-3.8e-05	4e-06	-9.8e-05	-0.000536	-0.000521	-0.000838	-0.00126
	472.212	NaN	NaN	-8.3e-05	2.7e-05	9.4e-05	-4.5e-05	1.3e-05	0.000114	-2.8e-05	8.2e-05	5e-06	2e-06	-6.4e-05	7.6e-05	-0.000184	0.000149	0.000106	-0.000126	0.000144	0.000137	0.000158	0.000143	0.000129	0.000114	9.9e-05	8.5e-05	6.8e-05	5.2e-05	3.6e-05	1.9e-05	1e-06	-1e-05	-9e-06	-8e-06	-7e-06	-6e-06	-5e-06	-4e-06	-3e-06	-2e-06	4e-06	-2.3e-05	1.7e-05	8.8e-05	-0.000369	-0.000413	-0.000826	-0.00112
	472.796	NaN	NaN	-8.4e-05	-0.000102	0.000125	0.000213	-0.000142	0.000141	-0.00012	-0.000131	-2e-06	2.3e-05	-7e-06	-9.9e-05	-0.000167	0.000188	-5.9e-05	-7e-05	0.000123	6.8e-05	3.6e-05	2.1e-05	6e-06	-9e-06	-2.5e-05	-4e-05	-5.7e-05	-7.4e-05	-9.1e-05	-0.000109	-0.000127	-0.000127	-0.000101	-7.5e-05	-4.9e-05	-2.1e-05	7e-06	3.6e-05	6.4e-05	9.5e-05	-9.4e-05	-8.5e-05	9e-06	6.3e-05	-0.000366	-0.00052	-0.00092	-0.00111
	473.38	NaN	NaN	-3.8e-05	3.5e-05	0.000126	9.4e-05	-0.000217	-9e-06	-0.000202	-0.000236	9.4e-05	-4.3e-05	-0.000172	-3.1e-05	-6.2e-05	0.000171	-0.000127	-9e-05	5.4e-05	-0.000123	8.7e-05	5.8e-05	3e-05	1e-06	-2.8e-05	-5.8e-05	-8.9e-05	-0.000121	-0.000153	-0.000187	-0.000222	-0.000227	-0.000201	-0.000176	-0.000151	-0.000124	-9.6e-05	-6.8e-05	-4e-05	-1e-05	-7.6e-05	-0.000181	-3.8e-05	0.000111	-0.000461	-0.000605	-0.000829	-0.00112
	473.965	NaN	NaN	4.4e-05	3.2e-05	5.4e-05	0.000113	-0.000244	3.8e-05	-4.7e-05	-0.00019	0.000152	2.1e-05	-5e-05	0.000102	-0.000228	0.000138	-0.000115	-1e-06	0.000196	-0.000183	-1.2e-05	-2.9e-05	-4.6e-05	-6.3e-05	-8.1e-05	-9.8e-05	-0.000117	-0.000136	-0.000155	-0.000175	-0.000196	-0.00019	-0.000163	-0.000136	-0.000109	-8.1e-05	-5.1e-05	-2.2e-05	8e-06	4e-05	-0.000113	-7.5e-05	1.4e-05	8.4e-05	-0.000487	-0.00059	-0.000788	-0.00105
	474.549	NaN	NaN	-1.8e-05	-6.9e-05	2e-06	0.000149	-5.7e-05	8.3e-05	-0.000113	-0.000112	5.7e-05	-4.2e-05	-0.000154	-5.2e-05	-0.000234	2.9e-05	-2.9e-05	-0.000123	0.000249	-9.1e-05	2e-05	1e-06	-1.7e-05	-3.6e-05	-5.5e-05	-7.4e-05	-9.5e-05	-0.000116	-0.000137	-0.000159	-0.000182	-0.000176	-0.000154	-0.000133	-0.000112	-8.9e-05	-6.6e-05	-4.2e-05	-1.9e-05	7e-06	-0.000112	-0.000136	-7.1e-05	0.000163	-0.000371	-0.000523	-0.000809	-0.00105
	475.133	NaN	NaN	-7.6e-05	3e-05	0.000107	8.7e-05	-0.000139	3.4e-05	-8.3e-05	-6.1e-05	4e-06	-8.4e-05	-0.000135	-3.3e-05	-0.000256	-6.5e-05	3e-05	-0.000233	0.000176	-0.000173	0	-1.3e-05	-2.5e-05	-3.7e-05	-5e-05	-6.2e-05	-7.6e-05	-8.9e-05	-0.000103	-0.000118	-0.000133	-0.000116	-8.7e-05	-5.8e-05	-3e-05	0	3.2e-05	6.3e-05	9.5e-05	0.000129	-0.000107	-0.000256	5.9e-05	0.000182	-0.000351	-0.000476	-0.000901	-0.00114
	475.718	NaN	NaN	4.3e-05	4.6e-05	5.5e-05	2.2e-05	-0.000163	7.9e-05	-4e-06	5.6e-05	6.3e-05	0.000141	2.3e-05	-5.9e-05	-0.000137	7.4e-05	9e-06	-0.000125	0.000125	-3.7e-05	0.000104	8.5e-05	6.5e-05	4.4e-05	2.3e-05	3e-06	-1.9e-05	-4.2e-05	-6.5e-05	-8.9e-05	-0.000113	-9.6e-05	-6.8e-05	-4e-05	-1.2e-05	1.7e-05	4.8e-05	7.8e-05	0.000109	0.000142	-3.6e-05	-0.000173	0.000128	0.000132	-0.000334	-0.000485	-0.000889	-0.00115
	476.302	NaN	NaN	-5.4e-05	1.5e-05	6.3e-05	0.000116	-0.000133	8e-06	-8.6e-05	-2e-05	0.000156	7.1e-05	-3.9e-05	0.000132	-0.000211	7.8e-05	7.7e-05	-4.3e-05	0.000185	2e-06	0.0001	9.6e-05	9.1e-05	8.6e-05	8.2e-05	7.7e-05	7.2e-05	6.6e-05	6.1e-05	5.6e-05	5e-05	5.2e-05	5.5e-05	5.7e-05	6e-05	6.3e-05	6.6e-05	6.9e-05	7.2e-05	7.5e-05	-2.8e-05	-9e-06	9.2e-05	5.6e-05	-0.000237	-0.000397	-0.000795	-0.00106
	476.886	NaN	NaN	1.9e-05	2.1e-05	4.6e-05	-1e-05	-8.1e-05	-3.1e-05	-9.6e-05	1.3e-05	0.00011	-2.2e-05	-7.4e-05	-2.6e-05	-0.000139	2.4e-05	1.1e-05	-7.2e-05	0.000221	0.000109	0.000102	9.5e-05	8.8e-05	8.1e-05	7.4e-05	6.7e-05	6e-05	5.2e-05	4.5e-05	3.6e-05	2.8e-05	2.5e-05	2.2e-05	1.9e-05	1.7e-05	1.4e-05	1e-05	7e-06	4e-06	2e-06	-3.3e-05	4.6e-05	6.4e-05	0.000122	-0.000241	-0.000389	-0.00085	-0.00102
	477.471	NaN	NaN	3.2e-05	-7.7e-05	4.7e-05	4.6e-05	-4.4e-05	4.9e-05	-0.000165	-0.000113	-5e-05	5e-05	1.8e-05	1e-06	-0.000134	-3.5e-05	1.7e-05	-0.0001	0.000159	-2.9e-05	9.5e-05	8.5e-05	7.5e-05	6.5e-05	5.5e-05	4.5e-05	3.4e-05	2.3e-05	1.2e-05	1e-06	-1.1e-05	-9e-06	-8e-06	-6e-06	-5e-06	-3e-06	-2e-06	0	2e-06	-2.3e-05	-7e-06	-1.8e-05	0.000118	9.9e-05	-0.000248	-0.000346	-0.000843	-0.00101
	478.055	NaN	NaN	2.2e-05	-9e-06	8.8e-05	4.6e-05	-0.000151	-1.9e-05	-0.00012	-5.6e-05	6.2e-05	-5e-05	1e-05	-9.7e-05	-0.000152	-5e-06	-1.7e-05	-1.9e-05	0.000194	-0.00011	9e-05	7.3e-05	5.5e-05	3.7e-05	1.8e-05	0	-2e-05	-4e-05	-6e-05	-8.1e-05	-9.8e-05	-7.8e-05	-5.8e-05	-3.8e-05	-1.8e-05	3e-06	2.5e-05	4.8e-05	7e-05	3e-06	-1.6e-05	-0.000109	8e-06	-3.8e-05	-0.000362	-0.000496	-0.00091	-0.00111
	478.64	NaN	NaN	-6.6e-05	4.3e-05	0.000167	6.1e-05	-0.000196	-1.3e-05	-0.000165	-3.6e-05	7e-06	1e-05	-1.2e-05	-3.8e-05	-0.000114	7.3e-05	6e-05	-6.4e-05	0.000134	-3.1e-05	6e-05	4.9e-05	3.8e-05	2.6e-05	1.5e-05	3e-06	-9e-06	-2.2e-05	-3.5e-05	-4.8e-05	-5.5e-05	-3.4e-05	-1.3e-05	9e-06	2.9e-05	5.2e-05	7.6e-05	9.9e-05	0.000123	4.2e-05	-2.8e-05	-6.6e-05	3.3e-05	-9.7e-05	-0.000249	-0.000566	-0.000958	-0.00111
	479.224	NaN	NaN	-7.7e-05	1.6e-05	9.3e-05	0.000103	-0.000108	0.000107	-6e-06	-8.3e-05	3e-05	0.000161	-6.5e-05	-0.000144	-8.7e-05	6.2e-05	1e-05	2e-05	4.8e-05	8e-06	9.2e-05	8.5e-05	7.8e-05	7.1e-05	6.4e-05	5.6e-05	4.9e-05	4.1e-05	3.3e-05	2.4e-05	1.8e-05	1.9e-05	1.9e-05	2e-05	2e-05	2.1e-05	2.1e-05	2.2e-05	2.2e-05	-3e-05	1e-06	4.8e-05	-8e-06	-0.000104	-0.000245	-0.000525	-0.000926	-0.00116
	479.809	NaN	NaN	-0.000108	-2.4e-05	0.000166	4.8e-05	-4.1e-05	0.000157	-5.7e-05	-0.000108	4.5e-05	3e-05	8e-06	-2.5e-05	-5e-05	4.8e-05	3.8e-05	-2e-06	0.000128	2.1e-05	-6e-06	0	5e-06	1e-05	1.5e-05	2e-05	2.6e-05	3.2e-05	3.8e-05	4.4e-05	4.9e-05	5.2e-05	5.5e-05	5.9e-05	6.2e-05	6.6e-05	7e-05	7.3e-05	7.7e-05	4e-05	-4.7e-05	0.000102	0.000118	-4.5e-05	-0.000233	-0.000451	-0.00102	-0.00117
	480.393	NaN	NaN	-0.000105	5.5e-05	9.7e-05	0.000118	-0.00012	0.000138	-9.4e-05	-4e-06	4e-05	-1.8e-05	7.2e-05	8.9e-05	-0.000105	7e-05	0.000118	1.1e-05	0.000153	-4e-06	0.000105	9.1e-05	7.7e-05	6.2e-05	4.7e-05	3.2e-05	1.5e-05	-1e-06	-1.7e-05	-3.5e-05	-3.8e-05	-2.3e-05	-7e-06	8e-06	2.4e-05	4.1e-05	5.8e-05	7.5e-05	9.2e-05	5.1e-05	6e-06	0.000102	0.000132	-7.4e-05	-0.000304	-0.000463	-0.00104	-0.00112
	480.978	NaN	NaN	-0.000113	0.000102	7.6e-05	7.7e-05	-0.000102	0.000108	7e-06	-9e-06	5e-06	1.5e-05	4e-06	7.8e-05	-0.0001	9.9e-05	9.7e-05	3e-05	0.000169	0.000141	0.000169	0.000147	0.000125	0.000102	7.8e-05	5.5e-05	3e-05	5e-06	-2.1e-05	-4.7e-05	-5.3e-05	-3.9e-05	-2.4e-05	-8e-06	6e-06	2.3e-05	3.9e-05	5.6e-05	7.2e-05	-5.4e-05	4.3e-05	2.3e-05	6.4e-05	-0.000191	-0.000291	-0.000498	-0.001	-0.00114
	481.563	NaN	NaN	-7.8e-05	9.4e-05	8.1e-05	2.4e-05	-7.6e-05	0.000133	-3e-05	0.000112	0.000127	9.4e-05	1.5e-05	8.8e-05	-5e-06	0.000154	0.000104	-3.6e-05	0.000208	4.9e-05	5.2e-05	3.9e-05	2.7e-05	1.4e-05	1e-06	-1.2e-05	-2.6e-05	-4e-05	-5.4e-05	-6.9e-05	-6.6e-05	-4.9e-05	-3.2e-05	-1.5e-05	2e-06	2e-05	3.9e-05	5.8e-05	7.7e-05	5.1e-05	2e-05	5.3e-05	0.000115	-0.000185	-0.000326	-0.0005	-0.00113	-0.0012
	482.147	NaN	NaN	-8.5e-05	8.7e-05	0.000103	5.7e-05	-0.000128	6.3e-05	-6.1e-05	-4e-05	1.7e-05	-6e-06	-0.000131	1.1e-05	-5.4e-05	3.9e-05	0.000136	5e-06	0.000205	6.3e-05	7.7e-05	6.4e-05	5e-05	3.6e-05	2.2e-05	9e-06	-6e-06	-2.1e-05	-3.7e-05	-5.3e-05	-4.5e-05	-2.4e-05	-2e-06	2e-05	4.1e-05	6.5e-05	8.9e-05	0.000113	0.000137	2.2e-05	-4.4e-05	8.6e-05	0.000139	-0.000181	-0.000399	-0.000519	-0.00117	-0.00128
	482.732	NaN	NaN	-5e-06	-2.9e-05	5.9e-05	5e-05	-6.5e-05	4e-05	-8.1e-05	-8.2e-05	4.3e-05	7e-05	-0.000109	6e-06	-3.5e-05	5e-06	3.2e-05	-7.4e-05	0.000136	3e-05	4.1e-05	3e-05	1.9e-05	8e-06	-3e-06	-1.5e-05	-2.7e-05	-3.9e-05	-5.1e-05	-6.4e-05	-5.8e-05	-4.4e-05	-3e-05	-1.6e-05	-2e-06	1.3e-05	2.9e-05	4.5e-05	6e-05	-4.1e-05	-2.7e-05	0.000165	0.00015	-0.000268	-0.000337	-0.000531	-0.00111	-0.00123
	483.317	NaN	NaN	-2.3e-05	-3.8e-05	7.1e-05	6.8e-05	-7.2e-05	4e-06	-5.8e-05	-6e-05	2.1e-05	3.2e-05	-1.8e-05	-5.9e-05	-0.000157	7.7e-05	9.3e-05	0	0.000167	-8e-06	-2.1e-05	-2.5e-05	-2.8e-05	-3.2e-05	-3.6e-05	-3.9e-05	-4.4e-05	-4.8e-05	-5.2e-05	-5.6e-05	-4.6e-05	-3.3e-05	-2e-05	-6e-06	7e-06	2.2e-05	3.7e-05	5.2e-05	6.7e-05	-4.3e-05	-5.4e-05	3.6e-05	0.000155	-0.000299	-0.000348	-0.000657	-0.00118	-0.00137
	483.901	NaN	NaN	-7.8e-05	-2.6e-05	0.000107	7.5e-05	-6.8e-05	-5.1e-05	-0.000118	-2.7e-05	5.9e-05	2e-05	-6e-06	-5e-06	-0.000174	-7e-06	5.8e-05	-3.7e-05	0.000121	-7.3e-05	7.4e-05	6.8e-05	6.2e-05	5.6e-05	5e-05	4.3e-05	3.7e-05	3e-05	2.3e-05	1.6e-05	3.3e-05	5.2e-05	7.4e-05	9.5e-05	0.000115	0.000137	0.00016	0.000183	0.000206	-0.000109	-0.000149	0	0.000146	-0.00037	-0.000383	-0.000798	-0.00127	-0.00149
	484.486	NaN	NaN	-8.2e-05	8e-06	7.3e-05	6.9e-05	-3e-05	4.4e-05	-0.000122	3e-06	5.4e-05	1.2e-05	1.4e-05	7.2e-05	-2.1e-05	2.9e-05	3.7e-05	-4.1e-05	0.000149	-3.7e-05	0.000127	0.00012	0.000113	0.000106	9.8e-05	9.1e-05	8.3e-05	7.5e-05	6.7e-05	5.8e-05	6.4e-05	7e-05	7.7e-05	8.3e-05	9e-05	9.7e-05	0.000104	0.000111	0.000118	-0.000143	-7e-05	1.5e-05	6e-05	-0.000306	-0.000495	-0.000781	-0.00119	-0.00152
	485.071	NaN	NaN	-9e-06	3.9e-05	5.2e-05	9e-06	-6.2e-05	7.7e-05	-8.2e-05	-1.8e-05	2.7e-05	3.4e-05	-3e-05	7.6e-05	3.6e-05	3e-05	-4.9e-05	-6.2e-05	0.000101	-5e-06	5.4e-05	4.1e-05	2.8e-05	1.4e-05	0	-1.4e-05	-2.9e-05	-4.4e-05	-5.9e-05	-7.3e-05	-4.8e-05	-2.2e-05	5e-06	3.2e-05	5.8e-05	8.7e-05	0.000117	0.000146	0.000176	-9.9e-05	-0.000133	4.3e-05	0.000147	-0.000399	-0.00046	-0.000888	-0.00135	-0.00168
	485.656	NaN	NaN	1.2e-05	-1.4e-05	8.2e-05	-1e-05	-5e-05	9.4e-05	-2.3e-05	-4e-06	1.7e-05	-2.4e-05	2.1e-05	7.8e-05	2e-05	8.2e-05	3.2e-05	-4e-06	0.000107	1.6e-05	8.4e-05	6.7e-05	5e-05	3.2e-05	1.4e-05	-4e-06	-2.3e-05	-4.2e-05	-6.2e-05	-7.9e-05	-6.1e-05	-4.4e-05	-2.6e-05	-7e-06	1e-05	3e-05	5e-05	7e-05	9e-05	-6.5e-05	-0.000153	5.6e-05	0.000169	-0.000389	-0.000453	-0.000964	-0.0014	-0.00169
	486.241	NaN	NaN	-3e-05	7.4e-05	8.4e-05	-1.9e-05	-0.000104	-3.8e-05	-6.8e-05	-2.1e-05	2.3e-05	-7e-05	5.3e-05	-1.1e-05	-0.000126	3.1e-05	-1.4e-05	-1.6e-05	0.000113	-3e-05	5e-06	-8e-06	-2.1e-05	-3.4e-05	-4.7e-05	-6e-05	-7.4e-05	-8.8e-05	-0.000103	-0.000112	-9.6e-05	-8e-05	-6.2e-05	-4.5e-05	-2.8e-05	-1e-05	9e-06	2.8e-05	4.4e-05	-7.9e-05	-0.000134	-4.3e-05	-3e-06	-0.000352	-0.000599	-0.00102	-0.00147	-0.00182
	486.825	NaN	NaN	-2.3e-05	4.6e-05	3.8e-05	4.5e-05	-9e-05	1.2e-05	-3e-05	-2.7e-05	-3.1e-05	-6.1e-05	-3.5e-05	-2.1e-05	-0.000133	3.6e-05	-4.3e-05	-1.2e-05	7.2e-05	-1.2e-05	-1.3e-05	-2.1e-05	-2.9e-05	-3.8e-05	-4.7e-05	-5.5e-05	-6.5e-05	-7.4e-05	-8.3e-05	-8.5e-05	-6.5e-05	-4.4e-05	-2.2e-05	0	2.2e-05	4.5e-05	6.9e-05	9.4e-05	9.2e-05	-3.4e-05	-7.2e-05	8e-06	-3.9e-05	-0.000397	-0.000623	-0.00115	-0.00164	-0.00201
[truncated: 958 more rows]
[truncated: 352 more columns]

[truncated: 3 more sheets: Figure 4g, Figure 4h, Figure 4i]
